# Supplementary material for: An Atlas of Peroxiredoxins Created Using an Active Site Profile-Based Approach to Functionally Relevant Clustering of Proteins
Source: PLoS Comput Biol. 2017 Feb 10;13(2):e1005284. doi: 10.1371/journal.pcbi.1005284 (PMC5302317; doi:10.1371/journal.pcbi.1005284)
Supplement: S1 File — (TXT) [file pcbi.1005284.s010.txt]

Sct2 ASP:
3IXRA: YFYPKDNTPGSSTEGL--g-iersSHDSFC-vsr
3ZREA: NIFPSIDTGVCAASVR--gltaraAQSRFCciss
3HVSA: -IFPSIDTGVCAASVR--glaaraAQSRFCcisa
2A4VA: FVYPRASTPGSTRQAS--g-sirsSQKKFQglsa
1XVQA: NIFPSVDTPVCATSVRmagllaraAQKRFC-vsk
1PSQA: SVVPSIDTGICSTQTR---llaraAQKRWCtvsm
2JSYA: -VIPSIDTGVCDAQTR---llarsAQARWCtisa
3P7XA: SVVPSIDTGVCDQQTR---llaraAQKRWCtisa
4JE1A: NIVPSLDTPTCATSTR--gltaraAATRFCvvsa
2YZHA: ITVPSLDTPVCETETK--gilara---RFCvvsm
3DRNA: YFYPKDDTPGSTREAS---lpar-SHKRFK-vss
3GKNA: YFYPKDSTPGATTEGL--g-iersSHDNFC-vsr
1Q98A: NIFPSIDTGVCATSVRlagltsraAQARFCcisa
4EO3A: FFFPKAGTSGSTREAV--k-tvrsALKRFKgisr

Sct3 ASP:
2PWJA: FGLPGAYTGVCSSKHVtvnawaekiLGIRSERWcvain
4DSQA: -GAPAAFSPTCTVSHIanqawaksl---WSGRWvvtvd
1NM3A: FSLPGAFTPTCSSSHLvmnawkede---RSWRYvvsvn
1H4OA: FGVPGAFTPGCSKTHLvtgewgrah---RLKRFclsvn
1TP9A: FGVPGAFTPTCSLKHVvmkawaksyLGTRSRRFcisvn
4F82A: FGLPGAFTPTCSAQHVvmgawgrdlMGIRSLRYcvsvn
2WFCA: FAVPGAFTPGSSKTHLvmdawgkah-NVRSKRYcmavn
3UMAA: FAVPGAFTPTCSLNHLvmgawathsLGIRSKRYvvavn
2XHFA: FSVVGAFVPG-SNNHIvmaawgktv---RSRR---avn

Sct4 ASP:
1E2YB: -FYPMDFTFVCPTE-shlqwtsv-SGVAYR-gglgCSCD
2H01A: -FYPLDFTFVCPSE-thlawkktp-SVALR-ggigCSVD
3TUEA: -FYPLDFTFVCPTE-ahlqwtlqdQGVAYR-gglgCSID
2E2GA: FSHPADFTPVCTTE-shikwkewi-------at--LSVD
1XCCA: -SHPNDFTPVCTTE-shdkwiedi--------imdFSCN
4FH8A: -FYPLDFTFVCPTE-shlawintpEGIAYR-gglgCSTD
2V41A: FSHPRDFTPVSTTEadhkewsedvSGHTLR--mvdLSCD
2PN8A: FFYPLDFTFVCPTE-thlawintpDGNAFR-gglgCSVD
3ZVJA: -FYPADFTFVCPTE-shlawdnl--------gglgCSTD
1ZYEA: FFYPLDFTFVCPTE-shlawintpPGLALRngglgVSVD
2BMXA: -FWPKDFTFVCPTE-ahfqwraqhDGVADR-ndlkVSID
3W6GA: FSHPADFTPVCTTE-shikwiewi--------t--LSVD
3QPMA: FFYPLDFTFVCPTE-thlawiitpQGHTLRqgglgCSVD
2C0DA: LFYPLNYTFVCPTE-shlawknmp-SFALRkggigISVD
1ZOFA: -FWPKDFTFVCPTE-vhfawkntp-AIALR-ggigVSID
1WE0A: -FYPADFSFVCPTE-vhkawhensTGLADR-pavgVSTD
1XXUA: VFFPLAFTGICQGE-thkiwatqsAGIANR-----ISVG
1QQ2A: FFYPLDFTFVCPTE-shlawintpEGISFRqgglgASVD
3SBCA: AFIPLAFTFVSPTE-sllawtnipEGVALR-gglgASTD
4LLRA: FFYPMDFTFVCPTE-shlawtsi-DGVAYR-gglgCSMD
1N8JA: FFYPADFTFVSPTE-thkawhsssEGLADR--tiaVSTD
3HY2A: -FYPLDFTFVDPTE-ehlewvntpEGISFRqgglgASVD
2I81C: YFYPLDFTFVCPSE-thlawkktp-SVSLR-ggigCSVD

Rlx6 ASP:
2CX3A: -FFPAAFSPVCTKELCTclkkfkden--VAKRAnplneAISVD
3HJPA: AFYPAAFTSVSTKEMSTsnkafkeqnYVLAKRS------ISVD
