# Supplementary material for: An Atlas of Peroxiredoxins Created Using an Active Site Profile-Based Approach to Functionally Relevant Clustering of Proteins
Source: PLoS Comput Biol. 2017 Feb 10;13(2):e1005284. doi: 10.1371/journal.pcbi.1005284 (PMC5302317; doi:10.1371/journal.pcbi.1005284)
Supplement: S2 File — One worksheet is provided for each of the six MISST-identified groups. GI number, GenBank accession number, DASP2 search score, pseudo-signature, and SFLD annotation are provided. (XLSX) [file pcbi.1005284.s011.xlsx]

## Sheet: Sct2_Tpx
GI	Accession/Version	DASP Search Score	PseudoSig	SFLD Annotation
695485665	WP_032575693.1	2.21066e-24	NIFPSLDTGVCATSVRlagllaraAQGRFCvvla	Not in SFLD
492246901	WP_005788597.1	2.61619e-24	NIFPSLDTGVCATSVRlagllaraAQGRFCvvla	Tpx
652901959	WP_027156778.1	4.14352e-24	NIVPSLDTPVCAASTRlagltaraAQARFCvisa	Not in SFLD
502228438	WP_012737858.1	4.57736e-24	NIFPSIDTGVCAASVRlkgltaraAQSRFCcisa	Tpx
652427990	WP_026823303.1	4.98805e-24	NIFPSIDTGVCATSVRlkgltaraAQSRFCcisa	Tpx
511022104	WP_016276417.1	5.32271e-24	NIFPSLDTGVCATSVRlagllarsAQGRFCvvla	Not in SFLD
503586441	WP_013820517.1	5.49443e-24	NIVPSLDTPTCATSTRlagltaraAQARFCtisa	Not in SFLD
524385924	CDB38849.1	5.71523e-24	NIFPSLDTGVCATSVRlagllarsAQGRFCvvla	Not in SFLD
666625336	CDH02127.1	6.19627e-24	NIFPSIDTGVCATSVRlagltaraAQSRFCcvsa	Not in SFLD
491692538	WP_005547131.1	6.46372e-24	NIFPSIDTGVCATSVRlagltaraAQARFCcisa	Tpx
519003713	WP_020159588.1	6.56566e-24	NIVPSLDTPVCAASTRlaglaaraAQGRFCvisa	Not in SFLD
738887257	WP_036774870.1	6.6502e-24	NIFPSIDTGVCATSVRlkgltaraAQSRFCcisa	Not in SFLD
935629383	WP_054479850.1	6.67335e-24	NIFPSIDTGVCAASVRlkgltaraAQSRFCcisa	Not in SFLD
763259286	WP_044124033.1	6.69844e-24	NIFPSVDTGVCATSVRlagllaraAQSRFCcvsk	Not in SFLD
738300878	WP_036253956.1	6.87191e-24	NIVPSLDTPVCAASTRlaglaaraAQGRFCvisa	Not in SFLD
491714242	WP_005559038.1	7.45002e-24	NIFPSIDTGVCATSVRlagltaraAQARFCcisa	Tpx
970492481	WP_058769750.1	7.80507e-24	NIFPSIDTGVCAASVRlkgltaraAQSRFCcisa	Not in SFLD
491728518	WP_005566550.1	7.84739e-24	NIFPSIDTGVCATSVRlagltaraAQARFCcisa	Tpx
763245230	WP_044114325.1	7.8929e-24	NIFPSVDTGVCATSVRlagllaraAQSRFCcvsk	Not in SFLD
748797053	WP_040045039.1	8.00494e-24	NIFPSIDTGVCAASVRlagltaraAQSRFCcisa	Not in SFLD
647476925	WP_025801227.1	8.26502e-24	NIFPSIDTGVCAASVRlagltaraAQSRFCcisa	Not in SFLD
402267610	EJU17005.1	8.28536e-24	NIFPSVDTGVCATSVRlagllaraAQSRFCcvsk	Not in SFLD
491745523	WP_005578656.1	8.41228e-24	NIFPSIDTGVCATSVRlagltaraAQARFCcisa	Unchar
502329281	WP_012765347.1	8.43945e-24	NIFPSIDTGVCAASVRlkgltaraAQSRFCcisa	Tpx
491682613	WP_005538751.1	8.4451e-24	NIFPSIDTGVCATSVRlagltaraAQARFCcisa	Unchar
970504149	WP_058780606.1	8.49655e-24	NIFPSIDTGVCAASVRlkgltaraAQSRFCcisa	Not in SFLD
298274713	EFI16265.1	8.69066e-24	NIFPSVDTGVCAASVRlkgllarsAQGRFCcisk	Tpx
495492268	WP_008216942.1	8.84766e-24	NIFPSVDTPTCAASVRlaglaaraAQARFCcisa	Unchar
652343005	WP_026740203.1	8.88981e-24	NIFPSIDTGVCATSVRlkgltaraAQARFCcisa	Not in SFLD
970497809	WP_058774725.1	8.97382e-24	NIFPSIDTGVCAASVRlkgltaraAQSRFCcisa	Not in SFLD
652738778	WP_027063919.1	9.14178e-24	NIFPSIDTGVCATSVRlkgltaraAQARFCcisa	Not in SFLD
652345439	WP_026742604.1	9.51276e-24	NIFPSIDTGVCATSVRlkgltaraAQARFCcisa	Not in SFLD
545150802	WP_021506132.1	9.62003e-24	NIFPSIDTGVCAASVRlkgltaraAQSRFCcisa	Not in SFLD
762996936	WP_043894061.1	9.68933e-24	NIFPSIDTGVCAASVRlkgllaraAQARFCtvsa	Not in SFLD
656054515	WP_029092902.1	9.8424e-24	NIFPSIDTGVCATSVRlkgltaraAQARFCcisa	Not in SFLD
857598015	CPR19898.1	9.99122e-24	NIFPSIDTGVCAASVRlkgltaraAQARFCcisa	Not in SFLD
353665034	EHD03288.1	1.0004e-23	NIFPSIDTGVCAASVRlkglaaraAQSRFCcvsa	Not in SFLD
746376411	WP_039420200.1	1.00687e-23	NIFPSIDTGVCAASVRlkgllaraAQARFCtvsa	Not in SFLD
939345362	WP_054890816.1	1.01897e-23	NIFPSVDTPTCATSVRlagltaraAQARFCcisa	Not in SFLD
542100073	WP_021016240.1	1.03223e-23	NIFPSIDTGVCATSVRlkgltaraAQSRFCcisa	Not in SFLD
953543781	WP_058018683.1	1.03718e-23	NIFPSIDTGVCAASVRlkgllaraAQARFCtvsa	Not in SFLD
543957633	ERJ67806.1	1.04864e-23	NIFPSIDTGVCAASVRlkgllaraAQARFCtvsa	Not in SFLD
983327913	WP_060512917.1	1.0783e-23	NIFPSVDTPTCATSVRlaglaaraAQARFCcisa	Not in SFLD
653580625	WP_027593595.1	1.09291e-23	NIFPSVDTPTCATSVRlaglaaraAQARFCcisa	Not in SFLD
512742609	WP_016499320.1	1.09777e-23	NIFPSVDTPTCATSVRlaglaaraAQARFCcisa	Not in SFLD
836631287	WP_047781006.1	1.09826e-23	NIFPSVDTGVCATSVRlkgltaraAQARFCcisa	Not in SFLD
555240224	WP_023225063.1	1.10922e-23	NIFPSIDTGVCAASVRlkglaaraAQSRFCcvsa	Not in SFLD
512729535	WP_016487454.1	1.11066e-23	NIFPSVDTPTCATSVRlaglaaraAQARFCcisa	Not in SFLD
983285617	WP_060477282.1	1.12482e-23	NIFPSVDTPTCATSVRlaglaaraAQARFCcisa	Not in SFLD
970480830	WP_058758495.1	1.12761e-23	NIFPSIDTGVCAASVRlkgltaraAQSRFCcisa	Not in SFLD
736229972	WP_034319582.1	1.13505e-23	NVVPSLDTGVCATQTRlagllaraAQGRFCavsl	Not in SFLD
655216119	WP_028633820.1	1.14937e-23	NIFPSVDTPTCATSVRlaglaaraAQARFCcisa	Not in SFLD
763002529	WP_043894950.1	1.15805e-23	NIFPSIDTGVCAASVRlkgllaraAQARFCtvsa	Not in SFLD
923060164	WP_053443975.1	1.15805e-23	NIFPSIDTGVCAASVRlkgllaraAQARFCtvsa	Not in SFLD
565624357	WP_023891702.1	1.15955e-23	NIFPSIDTGVCAASVRlkglaaraAQSRFCcvsa	Not in SFLD
338838825	AEJ13630.1	1.15999e-23	NIFPSVDTPTCATSVRlaglaaraAQARFCcisa	Tpx
496089183	WP_008813690.1	1.17796e-23	NIFPSIDTGVCAASVRlagltaraAQSRFCcisa	Tpx
517794606	WP_018964814.1	1.18034e-23	NIFPSIDTGVCAASVRlkgllaraAQARFCtvsa	Not in SFLD
446006520	WP_000084375.1	1.1804e-23	NIFPSIDTGVCAASVRlkglaaraAQSRFCcvsa	Tpx
486158989	WP_001522652.1	1.1867e-23	NIFPSIDTGVCAASVRlkglaaraAQSRFCcvsa	Tpx
740825075	WP_038610358.1	1.18734e-23	NIFPSLDTGVCATSVRlagllarsAQGRFCvvla	Not in SFLD
446006545	WP_000084400.1	1.18975e-23	NIFPSIDTGVCAASVRlkglaaraAQSRFCcvsa	Tpx
555221121	WP_023213816.1	1.18975e-23	NIFPSIDTGVCAASVRlkglaaraAQSRFCcvsa	Not in SFLD
445940547	WP_000018402.1	1.19978e-23	NIFPSIDTGVCAASVRlkglaaraAQSRFCcvsa	Not in SFLD
916396631	WP_051100493.1	1.20253e-23	NIFPSVDTPTCATSVRlaglaaraAQARFCcisa	Not in SFLD
490194593	WP_004093161.1	1.23701e-23	NIFPSIDTGVCAASVRlagltaraAQSRFCcisa	Unchar
487137789	WP_001629346.1	1.23975e-23	NIFPSIDTGVCAASVRlkglaaraAQSRFCcvsa	Unchar
554684286	WP_023184197.1	1.24313e-23	NIFPSIDTGVCAASVRlkglaaraAQSRFCcvsa	Not in SFLD
543956529	ERJ66783.1	1.24585e-23	NIFPSIDTGVCAASVRlkgllaraAQARFCtvsa	Not in SFLD
984393036	KWW11894.1	1.24662e-23	NIFPSVDTPTCATSVRlaglaaraAQARFCcisa	Not in SFLD
526088533	WP_020839308.1	1.25171e-23	NIFPSIDTGVCAASVRlkglaaraAQSRFCcvsa	Not in SFLD
446000612	WP_000078467.1	1.25862e-23	NIFPSIDTGVCAASVRlkglaaraAQSRFCcvsa	Tpx
543981134	ERJ84857.1	1.2621e-23	NIFPSIDTGVCAASVRlkgllaraAQARFCtvsa	Not in SFLD
952999420	ALO29135.1	1.28775e-23	NIFPSIDTGVCAASVRlkgllaraAQARFCtvsa	Not in SFLD
746286066	WP_039333485.1	1.29559e-23	NIFPSIDTGVCATSVRlkgltaraAQSRFCcisa	Not in SFLD
495366645	WP_008091359.1	1.29861e-23	NIFPSVDTPTCATSVRlaglaaraAQARFCcisa	Unchar
970557880	WP_058819893.1	1.30205e-23	NIFPSIDTGVCAASVRlkglaaraAQSRFCcvsa	Not in SFLD
446006544	WP_000084399.1	1.32512e-23	NIFPSIDTGVCAASVRlkglaaraAQSRFCcvsa	Tpx
817648786	WP_046615428.1	1.32543e-23	NIFPSVDTPTCATSVRlaglaaraAQARFCcisa	Not in SFLD
685391471	WP_031625066.1	1.32587e-23	NIFPSIDTGVCAASVRlkglaaraAQSRFCcvsa	Not in SFLD
446006546	WP_000084401.1	1.33115e-23	NIFPSIDTGVCAASVRlkglaaraAQSRFCcvsa	Tpx
893264841	CNU06456.1	1.33115e-23	NIFPSIDTGVCAASVRlkglaaraAQSRFCcvsa	Not in SFLD
644593264	WP_025338839.1	1.34273e-23	NIFPSVDTPTCATSVRlaglaaraAQARFCcisa	Not in SFLD
500998661	WP_012052082.1	1.35639e-23	NIFPSVDTPTCATSVRlaglaaraAQARFCcisa	Tpx
490521867	WP_004387306.1	1.36706e-23	NIFPSIDTGVCAASVRlkgltaraAQSRFCcvsa	Tpx
759532987	WP_043253041.1	1.37956e-23	NIFPSVDTPTCATSVRlaglaaraAQKRFCcvsa	Not in SFLD
499256897	WP_010954437.1	1.38121e-23	NIFPSVDTPTCATSVRlaglaaraAQARFCcisa	Tpx
522035553	WP_020546762.1	1.38268e-23	NIFPSVDTGVCAASVRlaglaaraAQKRFCcvsa	Not in SFLD
873959877	WP_048638765.1	1.38377e-23	NIFPSIDTGVCAASVRlkgltaraAQARFCcisa	Not in SFLD
515715689	WP_017148289.1	1.38953e-23	NIFPSVDTPTCATSVRlaglaaraAQARFCcisa	Not in SFLD
501001509	WP_012054603.1	1.39021e-23	NIFPSIDTGVCATSVRlagltsraAQARFCcisa	Tpx
940058196	KPW80799.1	1.39427e-23	NIFPSVDTPTCATSVRlkgltaraAQARFCcisa	Not in SFLD
446006542	WP_000084397.1	1.39857e-23	NIFPSIDTGVCAASVRlkglaaraAQSRFCcvsa	Tpx
786211589	WP_045751243.1	1.41443e-23	NIFPSIDTPTCATSVRlagltaraAQSRFCcisa	Not in SFLD
797117112	WP_045833737.1	1.42189e-23	NIFPSIDTGVCAASVRlkgltaraAQSRFCcisa	Not in SFLD
482526975	EOA09859.1	1.42551e-23	NIFPSIDTGVCAASVRlkgllaraAQARFCtvsa	Not in SFLD
499482054	WP_011168694.1	1.42964e-23	NIFPSVDTPTCATSVRlkgltaraAQSRFCcisa	Tpx
922688154	ALA92904.1	1.43289e-23	NIFPSIDTGVCAASVRlkgllaraAQARFCtvsa	Not in SFLD
759475491	WP_043196613.1	1.4407e-23	NIFPSVDTPTCATSVRlaglaaraAQARFCcisa	Not in SFLD
740861492	WP_038646744.1	1.44755e-23	NIFPSIDTGVCAASVRlkgltaraAQSRFCcisa	Not in SFLD
939335669	WP_054881982.1	1.44771e-23	NIFPSVDTPTCATSVRlaglaaraAQARFCcisa	Not in SFLD
545254454	WP_021550846.1	1.45215e-23	NIFPSIDTGVCAASVRlkglaaraAQSRFCcisa	Not in SFLD
188593932	BAG32907.1	1.45323e-23	NIFPSIDTGVCAASVRlkgllaraAQARFCtvsa	Tpx
727236743	WP_033697401.1	1.45436e-23	NIFPSVDTPTCATSVRlaglaaraAQARFCcisa	Not in SFLD
516010711	WP_017441294.1	1.46369e-23	NIFPSIDTGVCAASVRlkglaaraAQSRFCcvsa	Not in SFLD
939354388	WP_054899590.1	1.46666e-23	NIFPSVDTPTCATSVRlaglaaraAQARFCcisa	Not in SFLD
657913125	WP_029615159.1	1.47436e-23	NIFPSVDTPTCATSVRlagltaraAQARFCcisa	Not in SFLD
515335237	WP_016857328.1	1.47699e-23	NIFPSIDTGVCAASVRlrgltaraAQSRFCcisa	Not in SFLD
563365146	WP_023661376.1	1.47934e-23	NIFPSVDTPTCATSVRlaglaaraAQARFCcisa	Not in SFLD
495107586	WP_007832408.1	1.48038e-23	NIFPSLDTGVCATSVRlagllarsAQGRFCvvla	Tpx
446006547	WP_000084402.1	1.48287e-23	NIFPSIDTGVCAASVRlkglaaraAQSRFCcvsa	Tpx
489340556	WP_003247734.1	1.49069e-23	NIFPSVDTPTCATSVRlaglaaraAQARFCcisa	Not in SFLD
920089819	WP_052945416.1	1.49245e-23	NIFPSIDTGVCAASVRlkglaaraAQSRFCcvsa	Not in SFLD
497368187	WP_009682400.1	1.49332e-23	NIFPSVDTPTCATSVRlaglaaraAQARFCcisa	Tpx
746574293	WP_039603773.1	1.49554e-23	NIFPSVDTPTCATSVRlaglaaraAQARFCcisa	Not in SFLD
501271635	WP_012314653.1	1.49906e-23	NIFPSVDTPTCATSVRlaglaaraAQARFCcisa	Tpx
488367990	WP_002437375.1	1.50664e-23	NIFPSIDTGVCAASVRlkgltaraAQSRFCcisa	Unchar
446006523	WP_000084378.1	1.50678e-23	NIFPSIDTGVCAASVRlkglaaraAQSRFCcvsa	Unchar
501228957	WP_012271975.1	1.5079e-23	NIFPSVDTPTCATSVRlaglaaraAQARFCcisa	Tpx
757631157	WP_042870975.1	1.51621e-23	NIFPSIDTGVCAASVRlkgltaraAQSRFCcisa	Not in SFLD
515084184	WP_016713847.1	1.51942e-23	NIFPSVDTPTCATSVRlaglaaraAQARFCcisa	Not in SFLD
518572337	WP_019742544.1	1.5214e-23	NIFPSVDTPTCATSVRlkgltaraAQSRFCcisa	Not in SFLD
939360795	WP_054905890.1	1.52715e-23	NIFPSVDTPTCATSVRlaglaaraAQARFCcisa	Not in SFLD
496893977	WP_009400333.1	1.53035e-23	NIFPSVDTPTCATSVRlaglaaraAQARFCcisa	Not in SFLD
723599752	WP_033576908.1	1.55206e-23	NIFPSIDTGVCAASVRlkgltaraAQSRFCcisa	Not in SFLD
751598810	WP_041066982.1	1.55265e-23	NIFPSVDTPTCATSVRlkgltaraAQARFCcisa	Not in SFLD
504403591	WP_014590693.1	1.55992e-23	NIFPSVDTPTCATSVRlaglaaraAQARFCcisa	Tpx
916179466	WP_050963461.1	1.56187e-23	NIFPSIDTGVCAASVRlkglaaraAQSRFCcvsa	Not in SFLD
490796682	WP_004658821.1	1.56485e-23	NIFPSVDTPTCATSVRlkgltaraAQSRFCcisa	Tpx
260217271	CBA31210.1	1.56837e-23	NIFPSIDTGVCAASVRlkgltaraAQSRFCcisa	Tpx
948142644	WP_056800969.1	1.56994e-23	NIFPSVDTPTCATSVRlaglaaraAQARFCcisa	Not in SFLD
939367547	WP_054912298.1	1.5709e-23	NIFPSVDTPTCATSVRlaglaaraAQARFCcisa	Not in SFLD
602850245	AHP50517.1	1.59265e-23	NIFPSIDTGVCAASVRlkglaaraAQSRFCcvsa	Not in SFLD
754512944	WP_041923607.1	1.60672e-23	NIFPSIDTGVCAASVRlkgltaraAQSRFCcisa	Not in SFLD
492087577	WP_005743607.1	1.61018e-23	NIFPSVDTPTCATSVRlkgltaraAQSRFCcisa	Tpx
505083587	WP_015270689.1	1.61702e-23	NIFPSVDTPTCATSVRlaglaaraAQARFCcisa	Not in SFLD
983308114	WP_060494130.1	1.62819e-23	NIFPSVDTPTCATSVRlaglaaraAQARFCcisa	Not in SFLD
725100221	KHD89499.1	1.63251e-23	NIFPSVDTGTCAASVRlagllsraAQARFCnisa	Not in SFLD
959888827	WP_058160300.1	1.63604e-23	NIFPSVDTPTCATSVRlaglaaraAQKRFCcisa	Not in SFLD
517928150	WP_019098358.1	1.64233e-23	NIFPSVDTPTCATSVRlaglaaraAQARFCcisa	Not in SFLD
502350849	WP_012769490.1	1.65054e-23	NIFPSIDTGVCAASVRlkgltaraAQSRFCcisa	Tpx
493950364	WP_006894250.1	1.65441e-23	NIFPSIDTGVCAASVRlkglaaraAQSRFCcvsa	Not in SFLD
742456964	WP_038913804.1	1.65762e-23	NIFPSIDTGVCAASVRlkgltaraAQSRFCcvsa	Not in SFLD
446006541	WP_000084396.1	1.67673e-23	NIFPSIDTGVCATSVRlkglaaraAQSRFCcisa	Tpx
723591958	WP_033569882.1	1.68151e-23	NIFPSIDTGVCAASVRlkgltaraAQSRFCcisa	Not in SFLD
939340523	WP_054886591.1	1.68281e-23	NIFPSVDTPTCATSVRlaglaaraAQARFCcisa	Not in SFLD
913413979	WP_050398834.1	1.68326e-23	NIFPSVDTPTCATSVRlaglaaraAQKRFCcisa	Not in SFLD
503917432	WP_014151426.1	1.68521e-23	NIFPSVDTGVCAASVRlaglaaraAQARFCcvsa	Tpx
736819718	WP_034821364.1	1.71987e-23	NIFPSIDTGVCAASVRlkgltaraAQSRFCcisa	Not in SFLD
746586043	WP_039614183.1	1.72677e-23	NIFPSVDTPTCATSVRlaglaaraAQARFCcisa	Not in SFLD
926265614	WP_053603800.1	1.73788e-23	SVVPSLDTGVCDAQTRelrllaraAQKRWCtisa	Not in SFLD
492526129	WP_005874482.1	1.74029e-23	NIFPSIDTGVCAASVRlkgllaraAQARFCtvsa	Unchar
983311636	WP_060497023.1	1.74046e-23	NIFPSVDTPTCATSVRlaglaaraAQARFCcisa	Not in SFLD
495036286	WP_007761817.1	1.74315e-23	NIFPSIDTGVCAASVRlkgltaraAQSRFCcisa	Not in SFLD
550650610	WP_022633887.1	1.76285e-23	NIFPSIDTGVCAASVRlkgltaraAQSRFCcisa	Not in SFLD
914667309	WP_050657934.1	1.77674e-23	NIFPSVDTPTCATSVRlaglaaraAQARFCcisa	Not in SFLD
852229619	WP_048312328.1	1.7776e-23	SVVPSLDTGVCDAQTRelrllaraAQKRWCtisa	Not in SFLD
503083399	WP_013318273.1	1.79711e-23	NIFPSIDTGVCAASVRlkgltaraAQSRFCcisa	Tpx
654448564	WP_027919038.1	1.80477e-23	NIFPSVDTPTCATSVRlaglaaraAQARFCcisa	Not in SFLD
502648110	WP_012884420.1	1.81456e-23	NIFPSIDTGVCAASVRlkgltaraAQSRFCcvsa	Tpx
947727203	WP_056389416.1	1.8221e-23	NIFPSVDTGVCAASVRlaglaaraAQARFCcisa	Not in SFLD
553795199	WP_023125865.1	1.82426e-23	NIFPSVDTPTCATSVRlaglaaraAQKRFCcisa	Not in SFLD
827467122	WP_047226605.1	1.82535e-23	NIFPSVDTPTCATSVRlkgltaraAQARFCcisa	Not in SFLD
763316812	WP_044175262.1	1.82718e-23	NIFPSIDTGVCAASVRlkglaaraAQSRFCcisa	Not in SFLD
974629717	WP_059216589.1	1.84483e-23	NIFPSIDTGVCATSVRlkglaaraAQSRFCcisa	Not in SFLD
764384509	WP_044343982.1	1.86475e-23	NIFPSVDTPTCATSVRlkgltaraAQARFCcisa	Not in SFLD
333803533	BAK24740.1	1.8675e-23	NIFPSIDTGVCAASVRlkgllaraAQARFCtvsa	Tpx
446000603	WP_000078458.1	1.87662e-23	NIFPSIDTGVCAASVRlkglaaraAQSRFCcisa	Unchar
491959602	WP_005692647.1	1.88627e-23	NIFPSIDTGVCATSVRlagltsraAQARFCcisa	Tpx
489273817	WP_003181525.1	1.88701e-23	NIFPSVDTPTCATSVRlkgltaraAQARFCcisa	Unchar
544756265	WP_021183132.1	1.88775e-23	NIFPSIDTGVCAASVRlkgltaraAQSRFCcisa	Not in SFLD
740883088	WP_038668336.1	1.89703e-23	NIFPSIDTGVCAASVRlkgltaraAQSRFCcisa	Not in SFLD
803574683	WP_046080879.1	1.89922e-23	NIFPSIDTGVCAASVRlkglaaraAQSRFCcvsa	Not in SFLD
504104122	WP_014338108.1	1.90031e-23	NIFPSVDTPTCATSVRlkgltaraAQARFCcisa	Unchar
940198161	KPY10302.1	1.90047e-23	NIFPSVDTPTCATSVRlkgltaraAQSRFCcisa	Not in SFLD
495230285	WP_007955056.1	1.90851e-23	NIFPSVDTPTCATSVRlkgltaraAQARFCcisa	Unchar
742450849	WP_038907706.1	1.91107e-23	NIFPSIDTGVCAASVRlkgltaraAQSRFCcvsa	Not in SFLD
829954854	WP_047370459.1	1.91385e-23	NIFPSIDTGVCAASVRlkglaaraAQSRFCcisa	Not in SFLD
740628351	WP_038413863.1	1.91744e-23	NIFPSVDTPTCATSVRlaglaaraAQARFCcvsa	Not in SFLD
488616831	WP_002553680.1	1.92195e-23	NIFPSVDTPTCATSVRlkgltaraAQARFCcisa	Tpx
494997733	WP_007723749.1	1.93408e-23	NIFPSIDTGVCAASVRlkgltaraAQSRFCcisa	Not in SFLD
653601024	WP_027613732.1	1.93747e-23	NIFPSVDTPTCATSVRlkgltaraAQARFCcisa	Not in SFLD
495189582	WP_007914372.1	1.94284e-23	NIFPSVDTPTCATSVRlkgltaraAQARFCcisa	Unchar
446006522	WP_000084377.1	1.94838e-23	NIFPSIDTGVCAASVRlkglaaraAQSRFCcvsa	Not in SFLD
604183663	AHT98388.1	1.95486e-23	NIFPSIDTGVCAASVRlkglaaraAQSRFCcvsa	Not in SFLD
915556549	WP_050847724.1	1.95939e-23	NIFPSIDTGVCATSVRlagltsraAQARFCcisa	Not in SFLD
915558964	WP_050848002.1	1.95939e-23	NIFPSIDTGVCATSVRlagltsraAQARFCcisa	Not in SFLD
734961860	WP_034155955.1	1.96182e-23	NIFPSVDTPTCATSVRlkgltaraAQARFCcisa	Not in SFLD
495243742	WP_007968505.1	1.99433e-23	NIFPSVDTPTCATSVRlkgltaraAQARFCcisa	Unchar
742865584	WP_038995467.1	1.99643e-23	NIFPSVDTPTCATSVRlagltaraAQARFCcisa	Not in SFLD
748189326	WP_039760445.1	2.0021e-23	NIFPSVDTPTCATSVRlkgltaraAQARFCcisa	Not in SFLD
553759117	WP_023091707.1	2.0022e-23	NIFPSVDTPTCATSVRlaglaaraAQKRFCcisa	Not in SFLD
740826134	WP_038611417.1	2.00505e-23	NIFPSVDTPTCATSVRlagltaraAQARFCcisa	Not in SFLD
446128691	WP_000206546.1	2.01866e-23	SVVPSIDTGVCSTQTRewhllaraAQGRWCtvsm	Tpx
640695062	WP_025119164.1	2.02032e-23	NIFPSIDTGVCAASVRlagltaraAQSRFCcisa	Not in SFLD
499653205	WP_011333939.1	2.02222e-23	NIFPSVDTPTCATSVRlkgltaraAQARFCcisa	Tpx
446000604	WP_000078459.1	2.03007e-23	NIFPSIDTGVCAASVRlkglaaraAQSRFCcisa	Not in SFLD
835500686	WP_047528457.1	2.03863e-23	NIFPSVDTPTCATSVRlkgltaraAQARFCcisa	Not in SFLD
491910675	WP_005666256.1	2.04131e-23	NIFPSIDTGVCATSVRlagltsraAQARFCcisa	Tpx
491890944	WP_005655523.1	2.04629e-23	NIFPSIDTGVCATSVRlagltsraAQARFCcisa	Tpx
487530743	WP_001710966.1	2.05807e-23	NIFPSIDTGVCAASVRlkglaaraAQSRFCcvsa	Not in SFLD
655284778	WP_028694134.1	2.06753e-23	NIFPSVDTPTCATSVRlaglaaraAQARFCcvsa	Not in SFLD
640685597	WP_025110012.1	2.07165e-23	NIFPSVDTPTCATSVRlkgltaraAQARFCcisa	Not in SFLD
738945616	WP_036830453.1	2.07672e-23	NIFPSVDTGVCAASVRlkglharsAQGRFCcisk	Not in SFLD
745783528	WP_039076959.1	2.08236e-23	NIFPSIDTGVCAASVRlkglaaraAQSRFCcisa	Not in SFLD
940127242	KPX43984.1	2.08355e-23	NIFPSVDTPTCATSVRlkgltaraAQSRFCcisa	Not in SFLD
494972169	WP_007698195.1	2.08546e-23	NIFPSIDTGVCAASVRlkgltaraAQSRFCcvsa	Not in SFLD
497907859	WP_010222015.1	2.08655e-23	NIFPSVDTPTCATSVRlagltaraAQARFCcisa	Not in SFLD
446000605	WP_000078460.1	2.08856e-23	NIFPSIDTGVCAASVRlkglaaraAQSRFCcisa	Not in SFLD
953986015	WP_058070891.1	2.09536e-23	NIFPSVDTPTCATSVRlaglaaraAQKRFCcisa	Not in SFLD
515554614	WP_016987527.1	2.09558e-23	NIFPSVDTPTCATSVRlkgltaraAQARFCcisa	Not in SFLD
959856240	WP_058138985.1	2.10377e-23	NIFPSVDTPTCATSVRlaglaaraAQKRFCcisa	Not in SFLD
940183246	KPX96192.1	2.10859e-23	NIFPSVDTPTCATSVRlkgltaraAQARFCcisa	Not in SFLD
754926277	WP_042283311.1	2.11276e-23	NIFPSIDTGVCAASVRlkglaaraAQSRFCcvsa	Not in SFLD
495361732	WP_008086450.1	2.11369e-23	NIFPSVDTPTCATSVRlkgltaraAQARFCcisa	Unchar
802113687	WP_046032182.1	2.11369e-23	NIFPSVDTPTCATSVRlkgltaraAQARFCcisa	Not in SFLD
495023539	WP_007749312.1	2.11897e-23	NIFPSIDTGVCAASVRlkgltaraAQSRFCcisa	Not in SFLD
488813137	WP_002725543.1	2.11957e-23	NIFPSVDTPTCAASVRlagllaraAQARFCcisa	Unchar
940016086	KPW41690.1	2.1269e-23	NIFPSVDTPTCATSVRlkgltaraAQSRFCcisa	Not in SFLD
746339184	WP_039384481.1	2.13448e-23	NIFPSIDTGVCAASVRlkgltaraAQSRFCcisa	Not in SFLD
503274548	WP_013509209.1	2.14163e-23	NIFPSIDTGVCAASVRlkgltaraAQSRFCcisa	Tpx
497307604	WP_009621821.1	2.14171e-23	NIFPSVDTPTCATSVRlaglaaraAQKRFCcisa	Not in SFLD
640009767	WP_024779993.1	2.14408e-23	NIFPSVDTPTCATSVRlkgltaraAQARFCcisa	Not in SFLD
34397675	AAQ66736.1	2.14962e-23	NIFPSIDTGVCAASVRlkgllaraAQARFCtvsa	Tpx
950512240	WP_057397628.1	2.15252e-23	NIFPSIDTPTCATSVRlkgltaraAQARFCcisa	Not in SFLD
659680105	WP_029887939.1	2.15627e-23	NIFPSVDTPTCATSVRlaglaaraAQARFCcisa	Not in SFLD
499451957	WP_011139421.1	2.15858e-23	NVVPSLDTGVCATQTRlagvtaraAQGRFCvvsm	Tpx
486143225	WP_001516474.1	2.15872e-23	NIFPSIDTGVCAASVRlkglaaraAQSRFCcisa	Not in SFLD
749914543	WP_040310965.1	2.15904e-23	NIFPSVDTGVCAASVRlkgllarsAQGRFCcisk	Not in SFLD
974631630	WP_059218353.1	2.16669e-23	NIFPSIDTGVCATSVRlkglaaraAQSRFCcisa	Not in SFLD
446006543	WP_000084398.1	2.17113e-23	NIFPSIDTGVCAASVRlkglaaraAQSRFCcvsa	Not in SFLD
746558523	WP_039588779.1	2.17678e-23	NIFPSVDTPTCATSVRlkgltaraAQARFCcisa	Not in SFLD
446006521	WP_000084376.1	2.18043e-23	NIFPSIDTGVCAASVRlkglaaraAQSRFCcvsa	Tpx
898215293	WP_049559171.1	2.1853e-23	NIFPSVDTGVCAASVRlaglaaraAQKRFCcvsa	Not in SFLD
847182691	WP_047966585.1	2.20662e-23	NIFPSIDTPTCATSVRlagltaraAQKRFCcisa	Not in SFLD
924504627	WP_053511163.1	2.21644e-23	NIFPSIDTGVCAASVRlkglaaraAQSRFCcvsa	Not in SFLD
891173048	WP_048915987.1	2.2217e-23	NIFPSIDTGVCAASVRlkglaaraAQSRFCcisa	Not in SFLD
640477072	WP_024917523.1	2.22484e-23	NIFPSVDTPTCATSVRlaglaaraAQKRFCcisa	Not in SFLD
782648906	WP_045590530.1	2.22939e-23	SVVPSIDTGVCSTQTRewhllaraAQGRWCtvsm	Not in SFLD
940394178	WP_054988700.1	2.24294e-23	NIFPSVDTPTCATSVRlkgltaraAQARFCcisa	Not in SFLD
860274804	WP_048365009.1	2.24385e-23	NIFPSVDTPTCATSVRlkgltaraAQARFCcisa	Not in SFLD
544849777	WP_021264872.1	2.24515e-23	NIFPSVDTPTCATSVRlaglaaraAQKRFCcisa	Not in SFLD
948197663	WP_056855499.1	2.27793e-23	NIFPSVDTPTCATSVRlkgltaraAQARFCcisa	Not in SFLD
555264933	WP_023246457.1	2.28349e-23	NIFPSIDTGVCAASVRlkglaaraAQSRFCcvsa	Not in SFLD
517431070	WP_018602018.1	2.29476e-23	NIFPSVDTPTCATSVRlkgltaraAQARFCcisa	Not in SFLD
917767603	WP_052281607.1	2.32297e-23	NIFPSIDTGVCAASVRlkglaaraAQSRFCcisa	Not in SFLD
759493405	WP_043214248.1	2.32303e-23	NIFPSVDTPTCATSVRlaglaaraAQARFCcisa	Not in SFLD
560487409	WP_023631758.1	2.32311e-23	NIFPSVDTPTCATSVRlaglaaraAQARFCcisa	Not in SFLD
499853121	WP_011533855.1	2.32578e-23	NIFPSVDTPTCATSVRlaglaaraAQARFCcisa	Tpx
947948475	WP_056608436.1	2.33306e-23	NIFPSVDTPTCAASVRlaglaaraAQARFCcisa	Not in SFLD
491905354	WP_005663159.1	2.33909e-23	NIFPSIDTGVCATSVRlagltsraAQARFCcisa	Tpx
771566959	WP_045198249.1	2.34089e-23	NIFPSVDTPTCATSVRlagltaraAQARFCcisa	Not in SFLD
896356733	WP_049310950.1	2.34614e-23	NIFPSVDTPTCATSVRlaglaaraAQKRFCcisa	Not in SFLD
639220243	WP_024557720.1	2.35738e-23	NIFPSIDTGVCAASVRlkgltaraAQSRFCcisa	Not in SFLD
662782314	WP_030142552.1	2.35794e-23	NIFPSVDTPTCATSVRlkgltaraAQARFCcisa	Not in SFLD
829039366	WP_047277193.1	2.36286e-23	NIFPSVDTPTCATSVRlkgltaraAQARFCcisa	Not in SFLD
495271740	WP_007996495.1	2.3734e-23	NIFPSIDTPTCATSVRlkgltaraAQARFCcisa	Unchar
860367526	WP_048401841.1	2.37506e-23	NIFPSVDTPTCATSVRlkgltaraAQARFCcisa	Not in SFLD
911292843	WP_050153164.1	2.38289e-23	NIFPSVDTPTCATSVRlaglaaraAQKRFCcisa	Not in SFLD
738146719	WP_036104160.1	2.39054e-23	NIFPSIDTGVCAASVRlkgltaraAQSRFCcisa	Not in SFLD
494949465	WP_007675493.1	2.39379e-23	NIFPSIDTGVCAASVRlkgltaraAQSRFCcisa	Not in SFLD
558879980	WP_023535085.1	2.40163e-23	NIFPSVDTPTCATSVRlaglaaraAQARFCcvsa	Not in SFLD
639224755	WP_024561294.1	2.40453e-23	NIFPSIDTGVCAASVRlkgltaraAQSRFCcisa	Not in SFLD
742422317	WP_038901421.1	2.41273e-23	NIFPSIDTGVCAASVRlkgltaraAQSRFCcisa	Not in SFLD
760364661	WP_043861433.1	2.41295e-23	NIFPSVDTPTCATSVRlkgltaraAQARFCcisa	Not in SFLD
501081683	WP_012132276.1	2.41693e-23	NIFPSIDTGVCAASVRlkglaaraAQSRFCcvsa	Tpx
515145934	WP_016774621.1	2.42288e-23	NIFPSVDTPTCATSVRlkgltaraAQARFCcisa	Not in SFLD
511759347	WP_016392566.1	2.42372e-23	NIFPSVDTPTCATSVRlaglaaraAQARFCcisa	Not in SFLD
968564433	WP_058588123.1	2.43141e-23	NIFPSIDTGVCAASVRlkglaaraAQSRFCcvsa	Not in SFLD
896022434	WP_049084342.1	2.4409e-23	NIFPSIDTGVCAASVRlkglaaraAQSRFCcisa	Not in SFLD
736473897	WP_034495560.1	2.44109e-23	NIFPSIDTGVCAASVRlkgltaraAQSRFCcvsa	Not in SFLD
730685055	WP_034070445.1	2.44197e-23	NIFPSVDTPTCATSVRlaglaaraAQKRFCcisa	Not in SFLD
493854872	WP_006801759.1	2.44593e-23	NVVPSLDTGVCATQTRlaglltraAQGRFCvvsl	Tpx
896345989	WP_049305658.1	2.44599e-23	NIFPSVDTPTCATSVRlaglaaraAQKRFCcisa	Not in SFLD
188021108	EDU59148.1	2.44642e-23	NIFPSVDTGVCAASVRlkgltarsAQARFCcisa	Tpx
908737787	WP_049860178.1	2.47185e-23	NIFPSIDTPTCATSVRlkgltaraAQARFCcisa	Not in SFLD
489180469	WP_003089950.1	2.47216e-23	NIFPSVDTPTCATSVRlaglaaraAQKRFCcisa	Tpx
895835414	WP_048953743.1	2.48381e-23	NIFPSIDTGVCATSVRiagltaraAQARFCcisa	Not in SFLD
495759083	WP_008483662.1	2.48968e-23	NIFPSVDTPTCATSVRlaglaaraAQGRFCcisa	Not in SFLD
969844040	WP_058605396.1	2.50622e-23	NIFPSVDTPTCATSVRlaglaaraAQARFCcvsa	Not in SFLD
523668817	WP_020800095.1	2.51307e-23	NIFPSIDTPTCATSVRlkgltaraAQARFCcisa	Not in SFLD
749007943	WP_040067258.1	2.51726e-23	NIFPSVDTPTCATSVRlagltaraAQARFCcisa	Not in SFLD
494140541	WP_007080293.1	2.52283e-23	NIFPSVDTPTCAASVRlaglaaraAQARFCcisa	Unchar
948184627	WP_056842552.1	2.52692e-23	NIFPSIDTPTCATSVRlkgltaraAQARFCcisa	Not in SFLD
820903778	WP_046809769.1	2.5295e-23	NIFPSVDTPTCATSVRlagltaraAQARFCcisa	Not in SFLD
771549729	WP_045190079.1	2.535e-23	NIFPSVDTPTCATSVRlagltaraAQARFCcisa	Not in SFLD
802924919	WP_046065784.1	2.53813e-23	NIFPSVDTPTCATSVRlkgltaraAQARFCcisa	Not in SFLD
940073261	KPW94481.1	2.54018e-23	NIFPSVDTPTCATSVRlkgltaraAQARFCcisa	Not in SFLD
543996190	WP_021034494.1	2.5517e-23	NIFPSIDTGVCATSVRlagltsraAQARFCcisa	Not in SFLD
916017240	WP_050949414.1	2.5517e-23	NIFPSIDTGVCATSVRlagltsraAQARFCcisa	Not in SFLD
491960721	WP_005693150.1	2.56269e-23	NIFPSIDTGVCATSVRlagltsraAQARFCcisa	Tpx
969972120	WP_058638331.1	2.56562e-23	NIFPSVDTPTCATSVRlaglaaraAQARFCcvsa	Not in SFLD
491947673	WP_005685937.1	2.56767e-23	NIFPSIDTGVCATSVRlagltsraAQARFCcisa	Tpx
503452620	WP_013687281.1	2.56883e-23	NIFPSIDTGTCAASVRlkglharsAQKRFCcisr	Tpx
730611386	WP_034052373.1	2.5755e-23	NIFPSVDTPTCATSVRlaglaaraAQKRFCcisa	Not in SFLD
503458665	WP_013693326.1	2.57589e-23	NIFPSVDTPTCATSVRlkgltaraAQARFCcisa	Tpx
940406631	WP_054998342.1	2.57821e-23	NIFPSVDTPTCATSVRlkglaaraAQARFCcisa	Not in SFLD
914745354	WP_050705936.1	2.59709e-23	NIFPSVDTPTCATSVRlaglaaraAQARFCcisa	Not in SFLD
756145173	WP_042594354.1	2.61256e-23	NIFPSIDTGVCATSVRlagltsraAQARFCcisa	Not in SFLD
653607736	WP_027618951.1	2.62053e-23	NIFPSVDTPTCATSVRlkgltaraAQARFCcisa	Not in SFLD
754962881	WP_042318803.1	2.62718e-23	NIFPSIDTGVCAASVRlkglaaraAQSRFCcvsa	Not in SFLD
757781987	WP_043000571.1	2.63211e-23	NIFPSIDTGVCAASVRlkglaaraAQSRFCcvsa	Not in SFLD
320199182	EFW73774.1	2.63357e-23	NIFPSIDTGVCATSVRlkglaaraAQSRFCcisa	Tpx
723287423	KHD07869.1	2.63381e-23	NIVPSLDTGTCATSTRlagltsraAQGRFCvisa	Not in SFLD
979519308	WP_059338236.1	2.64273e-23	NIFPSIDTGVCAASVRlkglaaraAQSRFCcisa	Not in SFLD
739540875	WP_037399233.1	2.65348e-23	NIFPSIDTGVCAASVRlagltaraAQSRFCcisa	Not in SFLD
557841704	WP_023464767.1	2.65937e-23	NIFPSVDTPTCATSVRlaglaaraAQKRFCcisa	Not in SFLD
557303629	WP_023380346.1	2.66057e-23	NIFPSVDTPTCATSVRlaglaaraAQARFCcisa	Not in SFLD
446128686	WP_000206541.1	2.68388e-23	SVVPSIDTGVCSTQTRewhllaraAQGRWCtvsm	Unchar
962154688	KTC44236.1	2.68721e-23	NIFPSIDTPTCATSVRlkgltaraAQARFCcisa	Not in SFLD
663134092	WP_030174930.1	2.71564e-23	NIFPSIDTGVCAASVRlaglaaraAQKRFCcisa	Not in SFLD
402346952	EJU82022.1	2.73614e-23	SVVPSIDTGVCDQQTRelrllaraAQKRWCtisa	Not in SFLD
835897073	WP_047698781.1	2.74522e-23	NIFPSVDTPTCATSVRlkgltaraAQARFCcisa	Not in SFLD
941478034	WP_055135495.1	2.74522e-23	NIFPSVDTPTCATSVRlkgltaraAQARFCcisa	Not in SFLD
730332245	WP_033987759.1	2.74653e-23	NIFPSVDTPTCATSVRlaglaaraAQKRFCcisa	Not in SFLD
946902489	WP_055825171.1	2.74683e-23	NIFPSIDTPTCATSVRlagltaraAQSRFCcisa	Not in SFLD
765424076	WP_044698103.1	2.77307e-23	NIFPSIDTGVCAASVRlkglaaraAQSRFCcisa	Not in SFLD
915525993	WP_050838853.1	2.77495e-23	NIFPSIDTGVCATSVRlagltsraAQARFCcisa	Not in SFLD
771521166	WP_045173867.1	2.77716e-23	NIFPSIDTGVCATSVRlkglaaraAQSRFCcisa	Not in SFLD
950493868	WP_057385223.1	2.77853e-23	NIFPSVDTPTCATSVRlaglaaraAQKRFCcisa	Not in SFLD
947419609	WP_056085464.1	2.77924e-23	NIFPSVDTPTCAASVRlaglaaraAQARFCcisa	Not in SFLD
742383595	WP_038862722.1	2.78068e-23	NIFPSIDTGVCAASVRlkgltaraAQSRFCcisa	Not in SFLD
759468576	WP_043189892.1	2.78432e-23	NIFPSIDTPTCATSVRlkgltaraAQARFCcisa	Not in SFLD
491899771	WP_005660171.1	2.78506e-23	NIFPSIDTGVCATSVRlagltsraAQARFCcisa	Tpx
495330437	WP_008055176.1	2.78681e-23	NIFPSIDTPTCATSVRlkgltaraAQARFCcisa	Unchar
473009365	EMS38561.1	2.79182e-23	SVVPSIDTGVCDQQTRelrllaraAQKRWCtisa	Not in SFLD
492578770	WP_005892911.1	2.79183e-23	NIFPSVDTPTCATSVRlkgltaraAQARFCcisa	Tpx
515915630	WP_017346213.1	2.79262e-23	NIFPSIDTGVCAASVRlkgltaraAQARFCcisa	Not in SFLD
489542922	WP_003447601.1	2.80461e-23	NIFPSVDTPTCATSVRlagltaraAQARFCcisa	Not in SFLD
746720156	WP_039677919.1	2.81098e-23	LTVPSLDTPVCDTEVRelgllsraAQGRWCtism	Not in SFLD
446006535	WP_000084390.1	2.81138e-23	NIFPSIDTGVCAASVRlkglaaraAQSRFCcisa	Tpx
692984246	WP_032173830.1	2.81138e-23	NIFPSIDTGVCAASVRlkglaaraAQSRFCcisa	Not in SFLD
547891599	WP_022296456.1	2.8216e-23	NIFPSIDTGVCAASVRlkglaaraAQSRFCcisa	Not in SFLD
655594904	WP_028941999.1	2.82433e-23	NIFPSVDTPTCATSVRlagltaraAQARFCcisa	Not in SFLD
489294209	WP_003201729.1	2.83927e-23	NIFPSVDTPTCATSVRlkgltaraAQARFCcvsa	Unchar
495267108	WP_007991863.1	2.8429e-23	NIFPSIDTPTCATSVRlkgltaraAQARFCcisa	Unchar
983363088	WP_060542267.1	2.84502e-23	NIFPSVDTPTCATSVRlkgltaraAQARFCcisa	Not in SFLD
686308943	WP_031870066.1	2.84748e-23	SVVPSIDTGVCDQQTRelrllaraAQKRWCtisa	Not in SFLD
979837214	WP_059347983.1	2.85237e-23	NIFPSIDTGVCAASVRlkglaaraAQSRFCcisa	Not in SFLD
655282773	WP_028692156.1	2.85291e-23	NIFPSVDTPTCATSVRlaglaaraAQARFCcisa	Not in SFLD
486339863	WP_001586985.1	2.85601e-23	NIFPSIDTGVCAASVRlkglaaraAQSRFCcisa	Not in SFLD
734935568	WP_034146655.1	2.85602e-23	NIFPSVDTPTCATSVRlkgltaraAQARFCcisa	Not in SFLD
654444348	WP_027914864.1	2.85904e-23	NIFPSVDTPTCATSVRlaglaaraAQARFCcvsa	Not in SFLD
860316772	WP_048376099.1	2.86039e-23	NIFPSVDTPTCATSVRlkgltaraAQARFCcisa	Not in SFLD
835655009	WP_047602204.1	2.86219e-23	NIFPSVDTPTCATSVRlkgltaraAQARFCcisa	Not in SFLD
835670428	WP_047608065.1	2.87106e-23	NIFPSIDTGVCAASVRlkglaaraAQSRFCcisa	Not in SFLD
498115333	WP_010429489.1	2.87962e-23	NIFPSVDTPTCATSVRlagltaraAQARFCcisa	Tpx
495215877	WP_007940656.1	2.90412e-23	NIFPSIDTPTCATSVRlkgltaraAQARFCcisa	Unchar
498145754	WP_010459910.1	2.90412e-23	NIFPSVDTPTCATSVRlkgltaraAQARFCcisa	Not in SFLD
981560996	WP_059763323.1	2.90483e-23	NIFPSVDTPTCATSVRlkgltaraAQARFCcisa	Not in SFLD
446128690	WP_000206545.1	2.92117e-23	SVVPSIDTGVCSTQTRewhllaraAQGRWCtvsm	Not in SFLD
446006528	WP_000084383.1	2.92168e-23	NIFPSIDTGVCAASVRlkglaaraAQSRFCcisa	Unchar
766972739	WP_044865318.1	2.92168e-23	NIFPSIDTGVCAASVRlkglaaraAQSRFCcisa	Not in SFLD
446006525	WP_000084380.1	2.93835e-23	NIFPSIDTGVCAASVRlkglaaraAQSRFCcisa	Not in SFLD
966387698	WP_058434462.1	2.9623e-23	NIFPSVDTPTCATSVRlagltaraAQARFCcisa	Not in SFLD
857778230	CRL59141.1	2.96393e-23	NIFPSVDTGVCAASVRlagltsraAQARFCcisa	Not in SFLD
742862344	WP_038994210.1	2.97949e-23	NIFPSIDTGVCAASVRlkglaaraAQSRFCcisa	Not in SFLD
860359792	WP_048397645.1	2.98765e-23	NIFPSIDTPTCATSVRlkgltaraAQARFCcisa	Not in SFLD
489244466	WP_003152652.1	2.99707e-23	NIFPSVDTPTCATSVRlaglaaraAQKRFCcisa	Tpx
948068706	WP_056727540.1	3.00436e-23	NIFPSVDTPTCATSVRlkgltaraAQARFCcisa	Not in SFLD
568602161	WP_024106243.1	3.01295e-23	NIFPSIDTGVCAASVRlkgltaraAQSRFCcisa	Not in SFLD
959899440	WP_058166545.1	3.03386e-23	NIFPSVDTPTCATSVRlaglaaraAQKRFCcisa	Not in SFLD
639433154	WP_024618841.1	3.04168e-23	NIFPSVDTPTCATSVRlkgltaraAQARFCcisa	Not in SFLD
754654894	WP_042038318.1	3.0428e-23	NIFPSIDTGVCAASVRlkglaaraAQSRFCcisa	Not in SFLD
489317134	WP_003224497.1	3.04516e-23	NIFPSVDTPTCATSVRlkgltaraAQARFCcisa	Not in SFLD
639536085	WP_024684863.1	3.05055e-23	NIFPSVDTPTCATSVRlkgltaraAQARFCcisa	Not in SFLD
730279613	WP_033968880.1	3.06185e-23	NIFPSVDTPTCATSVRlaglaaraAQKRFCcisa	Not in SFLD
502967342	WP_013202318.1	3.06514e-23	NIFPSVDTGVCATSVRlkglaaraAQSRFCcisa	Tpx
493796502	WP_006744509.1	3.06579e-23	NIFPSLDTAVCATSVRlagllaraAQSRFCvvla	Tpx
379994043	EIA15488.1	3.06606e-23	SVVPSIDTGVCDQQTRelrllaraAQKRWCtisa	Unchar
340707349	2XPD	3.07403e-23	NIFPSIDTGVCAASVRlagltaraAQSRFCciss	Unchar
797176278	WP_045847917.1	3.07651e-23	NIFPSVDTPTCATSVRlagltaraAQKRFCcvsa	Not in SFLD
950537789	WP_057416799.1	3.08465e-23	NIFPSVDTPTCATSVRlkgltaraAQARFCcisa	Not in SFLD
755041726	WP_042394240.1	3.0872e-23	NVFPSIDTGVCAASVRlkglaaraAQSRFCcisa	Not in SFLD
585297044	WP_024185287.1	3.08896e-23	NIFPSIDTGVCATSVRlkglaaraAQSRFCcisa	Not in SFLD
639217102	WP_024554781.1	3.09757e-23	NIFPSIDTGVCAASVRlkgltaraAQSRFCcisa	Not in SFLD
951329355	WP_057714973.1	3.10121e-23	NIFPSVDTPTCATSVRlkgltaraAQARFCcisa	Not in SFLD
504908210	WP_015095312.1	3.10268e-23	NIFPSVDTPTCATSVRlkgltaraAQARFCcisa	Not in SFLD
896638973	WP_049519287.1	3.11356e-23	SVVPSIDTGVCSTQTRewhllaraAQGRWCtvsm	Not in SFLD
485952335	WP_001497542.1	3.11704e-23	NIFPSIDTGVCAASVRlkglaaraAQSRFCcisa	Not in SFLD
736433379	WP_034455464.1	3.12187e-23	NIFPSIDTGVCAASVRlkgltaraAQSRFCcvsa	Not in SFLD
495736782	WP_008461361.1	3.1232e-23	NIFPSIDTGVCAASVRlkgltaraAQSRFCcisa	Unchar
386222708	EII45123.1	3.13531e-23	NIFPSIDTDVCAASVRlkglaaraAQSRFCcisa	Not in SFLD
495249604	WP_007974363.1	3.14242e-23	NIFPSVDTPTCATSVRlkgltaraAQARFCcisa	Unchar
486390597	WP_001602365.1	3.15038e-23	NIFPSIDTGVCAASVRlkglaaraAQSRFCcisa	Not in SFLD
693049051	WP_032218551.1	3.15038e-23	NIFPSIDTGVCAASVRlkglaaraAQSRFCcisa	Not in SFLD
749031859	WP_040079389.1	3.15038e-23	NIFPSIDTGVCAASVRlkglaaraAQSRFCcisa	Not in SFLD
446006530	WP_000084385.1	3.17285e-23	NIFPSIDTGVCAASVRlkglaaraAQSRFCcisa	Tpx
333007675	EGK27153.1	3.17347e-23	NIFPSIDTGVCAASVRlkglaaraAQSRFCcisa	Tpx
692999828	WP_032186353.1	3.17347e-23	NIFPSIDTGVCAASVRlkglaaraAQSRFCcisa	Not in SFLD
692982646	WP_032172515.1	3.17347e-23	NIFPSIDTGVCAASVRlkglaaraAQSRFCcisa	Not in SFLD
736898218	WP_034897173.1	3.17367e-23	NIFPSIDTGVCAASVRlkglaaraAQSRFCcisa	Not in SFLD
727289148	WP_033746957.1	3.18487e-23	NIFPSVDTGVCAASVRlagltaraAQSRFCcvsa	Not in SFLD
639209392	WP_024547580.1	3.18592e-23	NIFPSIDTGVCAASVRlkgltaraAQSRFCcisa	Not in SFLD
752678376	WP_041327082.1	3.18758e-23	NIFPSIDTGVCAASVRlkglaaraAQSRFCcisa	Not in SFLD
253723885	EES92614.1	3.19811e-23	SVVPSIDTGVCDQQTRelrllaraAQKRWCtisa	Tpx
759587473	WP_043306091.1	3.19933e-23	NIFPSVDTPTCATSVRlkgltaraAQARFCcisa	Not in SFLD
498117501	WP_010431657.1	3.21647e-23	NIFPSIDTGVCAASVRlkglaaraAQSRFCcisa	Unchar
656309346	WP_029241830.1	3.21756e-23	NIFPSVDTPTCATSVRlkgltaraAQARFCcisa	Not in SFLD
695638141	WP_032614012.1	3.2179e-23	NIFPSVDTPTCATSVRlagltaraAQARFCcisa	Not in SFLD
640534362	WP_024968162.1	3.21963e-23	NIFPSVDTGVCATSVRlkglaaraAQSRFCcisa	Not in SFLD
495305453	WP_008030203.1	3.22167e-23	NIFPSVDTPTCATSVRlkgltaraAQARFCcisa	Unchar
766635111	WP_044807318.1	3.22543e-23	NIFPSIDTGVCAASVRlkglaaraAQSRFCcisa	Not in SFLD
494462294	WP_007251850.1	3.2278e-23	NIFPSVDTPTCATSVRlkgltaraAQARFCcisa	Tpx
662761772	WP_030129177.1	3.23317e-23	NIFPSVDTPTCATSVRlkgltaraAQARFCcisa	Not in SFLD
654453010	WP_027923449.1	3.23412e-23	NIFPSVDTPTCATSVRlkgltaraAQARFCcisa	Not in SFLD
983124145	WP_060444711.1	3.23928e-23	NIFPSIDTGVCATSVRlagltaraAQSRFCcisa	Not in SFLD
446006534	WP_000084389.1	3.26117e-23	NIFPSIDTGVCAASVRlkglaaraAQSRFCcisa	Tpx
253727557	EES96286.1	3.2617e-23	SVVPSIDTGVCDQQTRelrllaraAQKRWCtisa	Tpx
498492288	WP_010793065.1	3.26231e-23	NIFPSVDTPTCATSVRlaglaaraAQKRFCcisa	Not in SFLD
959929444	WP_058187926.1	3.26231e-23	NIFPSVDTPTCATSVRlaglaaraAQKRFCcisa	Not in SFLD
941269737	WP_055102005.1	3.26643e-23	NIFPSVDTPTCATSVRlkgltaraAQARFCcisa	Not in SFLD
655195307	WP_028620605.1	3.26643e-23	NIFPSVDTPTCATSVRlkgltaraAQARFCcisa	Not in SFLD
446006527	WP_000084382.1	3.27136e-23	NIFPSIDTGVCAASVRlkglaaraAQSRFCcisa	Tpx
829057656	WP_047291344.1	3.27287e-23	NIFPSVDTPTCATSVRlkgltaraAQARFCcisa	Not in SFLD
764560188	WP_044419676.1	3.28115e-23	NIFPSVDTPTCATSVRlkgltaraAQARFCcisa	Not in SFLD
500914842	WP_012017541.1	3.29692e-23	NIFPSIDTGVCAASVRlkgltaraAQSRFCcisa	Tpx
485998395	WP_001501210.1	3.30029e-23	NIFPSIDTGVCAASVRlkglaaraAQSRFCcisa	Not in SFLD
485762660	WP_001387813.1	3.30029e-23	NIFPSIDTGVCAASVRlkglaaraAQSRFCcisa	Not in SFLD
490194821	WP_004093388.1	3.30029e-23	NIFPSIDTGVCAASVRlkglaaraAQSRFCcisa	Not in SFLD
487378975	WP_001651865.1	3.30029e-23	NIFPSIDTGVCAASVRlkglaaraAQSRFCcisa	Not in SFLD
975880483	WP_059285720.1	3.30504e-23	NIFPSVDTPTCATSVRlagltaraAQKRFCcvsa	Not in SFLD
788190787	WP_045782737.1	3.30838e-23	NIFPSIDTGVCAASVRlkgltaraAQSRFCcisa	Not in SFLD
502670073	WP_012905923.1	3.31956e-23	NIFPSIDTGVCAASVRlkglaaraAQSRFCcvsa	Tpx
742824706	WP_038983540.1	3.32e-23	NIFPSVDTPTCATSVRlkgltaraAQARFCcisa	Not in SFLD
653308135	WP_027485273.1	3.32991e-23	NIFPSIDTGVCAASVRlaglaaraAQARFCcisa	Not in SFLD
754816325	WP_042178897.1	3.34396e-23	NIFPSVDTPTCATSVRlaglaaraAQKRFCcisa	Not in SFLD
490531094	WP_004396268.1	3.34805e-23	NIFPSVDTPTCATSVRlkgltaraAQARFCcisa	Tpx
740370794	WP_038206156.1	3.35066e-23	NIFPSIDTGVCATSVRlvgltaraAQSRFCcisa	Not in SFLD
446006532	WP_000084387.1	3.3641e-23	NIFPSIDTGVCAASVRlkglaaraAQSRFCcisa	Tpx
654509925	WP_027979232.1	3.36972e-23	NIFPSVDTPTCATSVRlagltaraAQARFCcisa	Not in SFLD
672836737	KFH80945.1	3.3832e-23	NIFPSIDTGVCAASVRlkglaaraAQSRFCcisa	Not in SFLD
974001394	BAU26552.1	3.38645e-23	SVVPSIDTGVCDTQTRelrllaraAQGRWCtvsv	Not in SFLD
950528285	WP_057410561.1	3.39268e-23	NIFPSVDTPTCATSVRlkgltaraAQARFCcisa	Not in SFLD
754765475	WP_042129815.1	3.39679e-23	NIFPSVDTPTCATSVRlaglaaraAQARFCcisa	Not in SFLD
446006524	WP_000084379.1	3.4079e-23	NIFPSIDTGVCAASVRlkglaaraAQSRFCcisa	Tpx
860332782	WP_048383359.1	3.4168e-23	NIFPSVDTPTCATSVRlagltaraAQARFCcisa	Not in SFLD
503836474	WP_014070468.1	3.41803e-23	NIFPSIDTGVCAASVRlkglaaraAQSRFCcisa	Tpx
860303371	WP_048368980.1	3.42022e-23	NIFPSVDTPTCATSVRlkgltaraAQARFCcisa	Not in SFLD
486182981	WP_001538713.1	3.42812e-23	NIFPSIDTGVCAASVRlkglaaraAQSRFCcisa	Not in SFLD
940285813	KPY92178.1	3.43948e-23	NIFPSVDTPTCATSVRlkglaaraAQARFCcisa	Not in SFLD
495176506	WP_007901300.1	3.44066e-23	NIFPSIDTPTCATSVRlkgltaraAQARFCcisa	Unchar
558084039	WP_023478815.1	3.44949e-23	NIFPSIDTGVCAASVRlkglaaraAQSRFCcisa	Not in SFLD
745757562	WP_039056834.1	3.46294e-23	NIFPSIDTGVCAASVRlkglaaraAQSRFCcisa	Not in SFLD
495223949	WP_007948723.1	3.47445e-23	NIFPSIDTPTCATSVRlkgltaraAQARFCcisa	Unchar
517755933	WP_018926141.1	3.47561e-23	NIFPSVDTPTCATSVRlkgltaraAQARFCcisa	Not in SFLD
974588789	WP_059179084.1	3.48107e-23	NIFPSIDTGVCAASVRlkgltaraAQSRFCcisa	Not in SFLD
524606937	CDD24488.1	3.49563e-23	NIFPSLDTGVCATSVRlagllaraAQSRFCavsk	Not in SFLD
487363178	WP_001637829.1	3.50711e-23	NIFPSIDTGVCAASVRlkglaaraAQSRFCcisa	Not in SFLD
693167820	WP_032300747.1	3.50711e-23	NIFPSIDTGVCAASVRlkglaaraAQSRFCcisa	Not in SFLD
585361068	WP_024242663.1	3.50711e-23	NIFPSIDTGVCAASVRlkglaaraAQSRFCcisa	Not in SFLD
499373570	WP_011061148.1	3.50825e-23	NIFPSVDTPTCATSVRlagltaraAQARFCcisa	Tpx
829036144	WP_047274860.1	3.51087e-23	NIFPSVDTPTCATSVRlkgltaraAQARFCcisa	Not in SFLD
648213876	WP_025995712.1	3.51242e-23	NIFPSVDTPTCATSVRlkgltaraAQARFCcisa	Not in SFLD
486403580	WP_001607280.1	3.5238e-23	NIFPSIDTGVCAASVRlkglaaraAQSRFCcisa	Not in SFLD
740317026	WP_038154241.1	3.53397e-23	NIFPSIDTGVCAASVRlkglaaraAQSRFCcisa	Not in SFLD
940401242	WP_054993669.1	3.54073e-23	NIFPSVDTPTCATSVRlagltaraAQARFCcisa	Not in SFLD
966384528	WP_058431457.1	3.5518e-23	NIFPSVDTPTCATSVRlkgltaraAQARFCcisa	Not in SFLD
515494307	WP_016927561.1	3.56293e-23	NIFPSIDTGVCATSVRlagltaraAQSRFCcisa	Not in SFLD
487479359	WP_001698121.1	3.57826e-23	NIFPSIDTGVCAASVRlkglaaraAQSRFCcvsa	Not in SFLD
743514352	WP_039031893.1	3.57908e-23	NIFPSIDTGVCAASVRlkglaaraAQSRFCcisa	Not in SFLD
746255247	WP_039303554.1	3.58746e-23	NIFPSIDTGVCAASVRlkgltaraAQSRFCcisa	Not in SFLD
970286591	WP_058663719.1	3.58977e-23	NIFPSIDTGVCAASVRlkglaaraAQSRFCcisa	Not in SFLD
829931532	WP_047366404.1	3.59366e-23	NIFPSIDTGVCAASVRlkglaaraAQSRFCcisa	Not in SFLD
739065784	WP_036937193.1	3.60324e-23	NIFPSVDTGVCAASVRlagltsraAQARFCcisa	Not in SFLD
640704079	WP_025127510.1	3.6104e-23	NIFPSVDTPTCATSVRlagltaraAQARFCcisa	Not in SFLD
491821763	WP_005618006.1	3.61281e-23	NIFPSVDTPTCATSVRlkgltaraAQARFCcisa	Not in SFLD
922004236	WP_053291610.1	3.61821e-23	NIFPSIDTGVCAASVRlkglaaraAQSRFCcisa	Not in SFLD
983539982	WP_060691578.1	3.63215e-23	NIFPSVDTPTCATSVRlagltaraAQARFCcisa	Not in SFLD
639512127	WP_024676940.1	3.63577e-23	NIFPSVDTPTCATSVRlkgltaraAQARFCcvsa	Not in SFLD
737359176	WP_035341375.1	3.63595e-23	NIFPSIDTGVCAASVRlkgltaraAQARFCcisa	Not in SFLD
740686723	WP_038472012.1	3.64576e-23	NIFPSIDTGVCAASVRlkgltaraAQSRFCcisa	Not in SFLD
505259664	WP_015446766.1	3.65226e-23	NIFPSIDTGVCAASVRlaglaaraAQARFCcisa	Tpx
723057182	WP_033552125.1	3.66056e-23	NIFPSIDTGVCAASVRlkglaaraAQSRFCcisa	Not in SFLD
494777136	WP_007512544.1	3.67273e-23	NIFPSIDTGVCAASVRlaglaaraAQARFCcisa	Unchar
836589943	WP_047747187.1	3.69295e-23	NIFPSIDTGVCAASVRlkglaaraAQSRFCcisa	Not in SFLD
940193793	KPY06116.1	3.69384e-23	NIFPSVDTPTCATSVRlkgltaraAQARFCcisa	Not in SFLD
517815111	WP_018985319.1	3.69541e-23	NIFPSIDTPTCATSVRlagltaraAQSRFCcisa	Not in SFLD
704506495	WP_033486872.1	3.70872e-23	NIFPSIDTGVCAASVRlkglaaraAQSRFCcisa	Not in SFLD
749593333	WP_040218938.1	3.71713e-23	NIFPSIDTGVCATSVRlagltsraAQARFCcisa	Not in SFLD
487571297	WP_001720043.1	3.73684e-23	NIFPSIDTGVCAASVRlkglaaraAQSRFCcisa	Not in SFLD
485805109	WP_001425535.1	3.73684e-23	NIFPSIDTGVCAASVRlkglaaraAQSRFCcisa	Not in SFLD
486425198	WP_001614522.1	3.73684e-23	NIFPSIDTGVCAASVRlkglaaraAQSRFCcisa	Not in SFLD
516026632	WP_017457215.1	3.73957e-23	NIFPSIDTGVCAASVRlkglaaraAQSRFCcisa	Not in SFLD
446006548	WP_000084403.1	3.74563e-23	NIFPSIDTGVCAASVRlkglaaraAQSRFCcisa	Tpx
740422140	WP_038254914.1	3.75476e-23	NIFPSIDTGVCATSVRlvgltaraAQSRFCcisa	Not in SFLD
896108457	WP_049138246.1	3.76211e-23	NIFPSIDTGVCAASVRlkglaaraAQSRFCcisa	Not in SFLD
537465835	WP_020977331.1	3.76689e-23	SVVPSIDTGVCDQQTRelrllaraAQKRWCtisa	Not in SFLD
808766331	WP_046269223.1	3.76737e-23	NIFPSVDTPTCATSVRlagltaraAQARFCcisa	Not in SFLD
514234005	WP_016536654.1	3.77579e-23	NIFPSIDTGVCAASVRlkgltaraAQSRFCcisa	Not in SFLD
908733144	WP_049855728.1	3.79186e-23	NIFPSIDTGVCAASVRlkglaaraAQSRFCcisa	Not in SFLD
545148401	WP_021503794.1	3.79317e-23	NIFPSIDTGVCATSVRlagltaraAQSRFCcisa	Not in SFLD
518282455	WP_019452663.1	3.79644e-23	NIFPSIDTGVCATSVRlagltaraAQSRFCcisa	Not in SFLD
808074729	WP_046235826.1	3.8053e-23	NIFPSVDTPTCATSVRlagltaraAQARFCcisa	Not in SFLD
446006529	WP_000084384.1	3.80908e-23	NIFPSIDTGVCAASVRlkglaaraAQSRFCcisa	Tpx
764928834	WP_044499605.1	3.82741e-23	NIFPSVDTPTCATSVRmaglaaraAQKRFCcisa	Not in SFLD
640649038	WP_025075788.1	3.82772e-23	NIFPSLDTGVCATSVRlagllaraAHGRFCvvla	Not in SFLD
550113234	ERO65786.1	3.84461e-23	NIFPSVDTPTCATSVRlagltaraAQARFCcisa	Not in SFLD
501095270	WP_012145344.1	3.85062e-23	NIFPSIDTGVCATSVRlagltaraAQSRFCcisa	Tpx
653321403	WP_027489968.1	3.85664e-23	NIFPSIDTGVCAASVRlaglaaraAQARFCcisa	Not in SFLD
491982621	WP_005705180.1	3.85671e-23	NIFPSIDTGVCATSVRlagltsraAQARFCcisa	Unchar
764700840	WP_044462928.1	3.86659e-23	NIFPSVDTPTCATSVRlagltaraAQARFCcisa	Not in SFLD
686391778	WP_031906339.1	3.87131e-23	SVVPSIDTGVCDQQTRelrllaraAQKRWCtisa	Not in SFLD
496339623	WP_009048801.1	3.88394e-23	NIFPSVDTPTCATSVRlagltaraAQARFCcisa	Unchar
446006539	WP_000084394.1	3.89422e-23	NIFPSIDTGVCAASVRlkglaaraAQSRFCcisa	Tpx
735685429	WP_034173110.1	3.89422e-23	NIFPSIDTGVCAASVRlkglaaraAQSRFCcisa	Not in SFLD
727335593	WP_033790209.1	3.8974e-23	NIFPSVDTGVCAASVRlagltaraAQSRFCcvsa	Not in SFLD
499798728	WP_011479462.1	3.90378e-23	NIFPSIDTPTCATSVRlagltaraAQSRFCcisa	Not in SFLD
740846901	WP_038632154.1	3.91481e-23	NIFPSVDTPTCATSVRlagltaraAQARFCcisa	Not in SFLD
835762588	WP_047653950.1	3.93843e-23	NIFPSIDTGVCAASVRlkglaaraAQSRFCcisa	Not in SFLD
551356508	WP_022975865.1	3.94021e-23	NIFPSVDTPTCAMSVRlagltaraAQKRFCcisa	Not in SFLD
42543455	1QXH	3.94454e-23	NIFPSIDTGVCAASVRlkglaaraAQSRFCcisa	Tpx
928785625	WP_053865453.1	3.95073e-23	SVVPSIDTGVCDQQTRelrllaraAQKRWCtisa	Not in SFLD
852252791	WP_048321630.1	3.96612e-23	NIFPSIDTGVCATSVRlagltaraAQSRFCcisa	Not in SFLD
654545653	WP_028013359.1	3.97449e-23	NIFPSIDTGVCAASVRlkglaaraAQSRFCcisa	Not in SFLD
740829827	WP_038615110.1	3.98567e-23	NIFPSIDTPTCATSVRlaglaaraAQARFCcisa	Not in SFLD
908716409	WP_049847933.1	3.99463e-23	NIFPSIDTGVCAASVRlkglaaraAQSRFCcisa	Not in SFLD
446862167	WP_000939423.1	4.00803e-23	NIFPSIDTDVCAASVRlkglaaraAQSRFCcisa	Not in SFLD
970322640	WP_058688689.1	4.01343e-23	NIFPSIDTGVCAASVRlkglaaraAQSRFCcisa	Not in SFLD
746245577	WP_039293984.1	4.01876e-23	NVFPSIDTGVCAASVRlkgltaraAQSRFCcisa	Not in SFLD
980989348	WP_059403466.1	4.0207e-23	NIFPSVDTPTCATSVRlkgltaraAQARFCcisa	Not in SFLD
495645466	WP_008370045.1	4.03602e-23	NIFPSVDTPTCATSVRlagltaraAQARFCcisa	Unchar
769924309	WP_045058627.1	4.04924e-23	NIFPSVDTPTCATSVRlkgltaraAQARFCcisa	Not in SFLD
492065318	WP_005737685.1	4.0554e-23	NIFPSVDTPTCATSVRlkgltaraAQARFCcisa	Tpx
520814315	WP_020300412.1	4.05594e-23	NIFPSVDTPTCATSVRlagltaraAQARFCcisa	Not in SFLD
504696941	WP_014884043.1	4.081e-23	NIFPSIDTGVCAASVRlkglaaraAQSRFCcisa	Not in SFLD
486287510	WP_001572365.1	4.08843e-23	SVVPSIDTGVCDQQTRelrllaraAQKRWCtisa	Not in SFLD
860256467	WP_048358354.1	4.08915e-23	NIFPSVDTPTCATSVRlagltaraAQARFCcisa	Not in SFLD
643469812	WP_025213808.1	4.11206e-23	NIFPSVDTPTCATSVRlagltaraAQARFCcisa	Not in SFLD
745756738	WP_039056034.1	4.12299e-23	NIFPSIDTGVCAASVRlkglaaraAQSRFCcisa	Not in SFLD
912543161	WP_050182873.1	4.12671e-23	SVVPSIDTGVCDAQTRelrllarsAQSRWCtvsa	Not in SFLD
654783807	WP_028237865.1	4.12931e-23	NIFPSIDTPTCATSVRlaglaaraAQARFCcisa	Not in SFLD
654551172	WP_028018831.1	4.135e-23	NIFPSIDTGVCAASVRlkglaaraAQSRFCcisa	Not in SFLD
446058397	WP_000136252.1	4.14082e-23	SVVPSIDTGVCDQQTRelrllaraAQKRWCtisa	Tpx
740355901	WP_038192181.1	4.14115e-23	NIFPSIDTGVCATSVRlvgltaraAQSRFCcisa	Not in SFLD
740354718	WP_038191049.1	4.14115e-23	NIFPSIDTGVCATSVRlvgltaraAQSRFCcisa	Not in SFLD
671535547	WP_031519277.1	4.15265e-23	NIFPSIDTGVCAASVRlkgltaraAQSRFCcisa	Not in SFLD
639503115	WP_024673223.1	4.17367e-23	NIFPSVDTPTCATSVRlkgltaraAQARFCcisa	Not in SFLD
749661444	WP_040260619.1	4.17398e-23	NIFPSVDTPTCATSVRlkgltaraAQSRFCcisa	Not in SFLD
505383308	WP_015570410.1	4.17948e-23	NIFPSIDTGVCAASVRlkglaaraAQSRFCcisa	Tpx
489411648	WP_003317607.1	4.18426e-23	NIFPSVDTPTCATSVRlagltaraAQARFCcisa	Tpx
544915870	WP_021325593.1	4.187e-23	NIFPSIDTGVCAASVRlrgltaraAQSRFCcisa	Not in SFLD
504645019	WP_014832121.1	4.18992e-23	NIFPSIDTGVCAASVRlkglaaraAQSRFCcvsa	Unchar
739120214	WP_036989807.1	4.2236e-23	NIFPSVDTPTCATSVRmaglaaraAQKRFCcisa	Not in SFLD
857587366	CRL58874.1	4.23069e-23	NIFPSVDTGVCAASVRlagltsraAQARFCcisa	Not in SFLD
970309466	WP_058678841.1	4.24649e-23	NIFPSIDTGVCAASVRlkglaaraAQSRFCcvsa	Not in SFLD
930179269	WP_054180017.1	4.25196e-23	NIFPSIDTGVCAASVRlkglaaraAQSRFCcisa	Not in SFLD
976133233	WP_059295739.1	4.25372e-23	NIFPSIDTGVCAASVRlkglaaraAQSRFCcisa	Not in SFLD
980046120	WP_059356071.1	4.25372e-23	NIFPSIDTGVCAASVRlkglaaraAQSRFCcisa	Not in SFLD
518667253	WP_019828950.1	4.25941e-23	NIFPSVDTPTCATSVRlagltaraAQARFCcisa	Not in SFLD
504471137	WP_014658239.1	4.26269e-23	NIFPSVDTGVCAASVRlkgltarsAQARFCcisa	Not in SFLD
891168426	WP_048912163.1	4.26272e-23	NIFPSVDTGVCAASVRlagltaraAQSRFCcisa	Not in SFLD
757467714	WP_042747262.1	4.26753e-23	SVVPSIDTGVCDQQTRelrllaraAQKRWCtisa	Not in SFLD
749598923	WP_040223340.1	4.27876e-23	NIFPSIDTGVCAASVRlaglaaraAQSRFCcisa	Not in SFLD
446058400	WP_000136255.1	4.28367e-23	SVVPSIDTGVCDQQTRelrllaraAQKRWCtisa	Unchar
491068908	WP_004930536.1	4.30446e-23	NIFPSIDTGVCATSVRlagltaraAQSRFCcisa	Not in SFLD
740438210	WP_038270229.1	4.31618e-23	NIFPSIDTGVCATSVRlsgltaraAQSRFCcisa	Not in SFLD
895907093	WP_049006931.1	4.31905e-23	NIFPSIDTGVCAASVRlkglaaraAQSRFCcisa	Not in SFLD
502753911	WP_012988895.1	4.34366e-23	NIFPSIDTGVCATSVRlvgltaraAQSRFCcisa	Tpx
487383661	WP_001655799.1	4.34426e-23	SVVPSIDTGVCDQQTRelrllaraAQKRWCtisa	Not in SFLD
493864080	WP_006810803.1	4.3581e-23	NIFPSIDTGVCAASVRlkglaaraAQSRFCcisa	Tpx
527035374	WP_020882472.1	4.36007e-23	NIFPSIDTGVCAASVRlkglaaraAQSRFCcisa	Not in SFLD
446058405	WP_000136260.1	4.37002e-23	SVVPSIDTGVCDQQTRelrllaraAQKRWCtisa	Tpx
686251511	WP_031837028.1	4.37002e-23	SVVPSIDTGVCDQQTRelrllaraAQKRWCtisa	Not in SFLD
642962269	WP_025175451.1	4.44671e-23	SVVPSIDTGVCDQQTRelrllaraAQKRWCtisa	Not in SFLD
506314319	WP_015834094.1	4.46633e-23	NIFPSIDTGVCAASVRlrgltaraAQSRFCcisa	Tpx
489953582	WP_003856889.1	4.48993e-23	NIFPSIDTGVCAASVRlkglaaraAQSRFCcisa	Unchar
565883467	WP_023964721.1	4.49282e-23	NIFPSVDTPTCATSVRlagltaraAQARFCcisa	Not in SFLD
959988872	ALR76611.1	4.50358e-23	NIFPSIDTGVCAASVRlkglaaraAQSRFCcisa	Not in SFLD
446006536	WP_000084391.1	4.52339e-23	NIFPSIDTGVCAASVRlkglaaraAQSRFCcisa	Tpx
754492808	WP_041909703.1	4.52511e-23	NIFPSIDTGVCAASVRlkglaaraAQSRFCcisa	Not in SFLD
695633098	WP_032611112.1	4.53635e-23	NIFPSIDTGVCAASVRlkglaaraAQSRFCcisa	Not in SFLD
651903059	WP_026657205.1	4.54688e-23	NVVPSLDTSVCDLQTRenrllaraAQSRWCtisn	Not in SFLD
772671041	WP_045285077.1	4.56011e-23	NIFPSIDTGVCAASVRlkglaaraAQSRFCcisa	Not in SFLD
727742287	WP_033858651.1	4.58159e-23	SVVPSIDTGVCDQQTRelrllaraAQKRWCtisa	Not in SFLD
896236175	WP_049234351.1	4.59082e-23	NIFPSIDTGVCATSVRlagltaraAQSRFCcisa	Not in SFLD
446058403	WP_000136258.1	4.59529e-23	SVVPSIDTGVCDQQTRelrllaraAQKRWCtisa	Tpx
502861447	WP_013096423.1	4.60059e-23	NIFPSIDTGVCAASVRlkglaaraAQSRFCcvsa	Tpx
503936329	WP_014170323.1	4.60914e-23	NIFPSIDTGVCAASVRlkglaaraAQSRFCcisa	Unchar
503312813	WP_013547474.1	4.6136e-23	NIFPSLDTGVCAASVRlagllaraAHARFCvvla	Tpx
489505422	WP_003410303.1	4.6211e-23	NIFPSVDTPTCATSVRlagltaraAQSRFCcisa	Not in SFLD
515529921	WP_016963124.1	4.62903e-23	NIFPSVDTPTCATSVRlagltaraAQARFCcisa	Not in SFLD
544700494	WP_021131597.1	4.62962e-23	NVFPSVDTPTCAASVRlagllaraAQARFCcisa	Not in SFLD
639473437	WP_024646970.1	4.63076e-23	NIFPSVDTPTCATSVRlkgltaraAQARFCcvsa	Not in SFLD
519025700	WP_020181575.1	4.6445e-23	NIFPSIDTPTCATSVRlagltaraAQSRFCcisa	Not in SFLD
836560400	WP_047719512.1	4.65339e-23	NIFPSIDTGVCAASVRlkglaaraAQSRFCcisa	Not in SFLD
516086872	WP_017517452.1	4.6627e-23	NIFPSVDTPTCATSVRlaglaaraAQARFCcisa	Not in SFLD
659837854	WP_029890135.1	4.67038e-23	NIFPSVDTPTCATSVRfagltaraAQGRFCcisa	Not in SFLD
835754882	WP_047651084.1	4.69072e-23	NIFPSIDTGVCAASVRlkglaaraAQSRFCcisa	Not in SFLD
822037022	WP_046893507.1	4.7088e-23	NIFPSVDTGVCATSVRlaglcaraAQSRFCcisa	Not in SFLD
503131782	WP_013366443.1	4.71006e-23	NIFPSIDTGVCAASVRlkglaaraAQSRFCcisa	Tpx
749016662	WP_040075395.1	4.72127e-23	NIFPSIDTGVCAASVRlkglaaraAQSRFCcisa	Not in SFLD
446058396	WP_000136251.1	4.72778e-23	SVVPSIDTGVCDQQTRelrllaraAQKRWCtisa	Tpx
225201083	EEG83437.1	4.73418e-23	NIFPSVDTGVCAASVRlagltsraAQARFCcisa	Tpx
686114567	WP_031765087.1	4.77842e-23	SVVPSIDTGVCDQQTRelrllaraAQKRWCtisa	Not in SFLD
823308109	WP_047062888.1	4.78e-23	NIFPSIDTGVCAASVRlkglaaraAQSRFCcisa	Not in SFLD
736861977	WP_034861815.1	4.78053e-23	NIFPSIDTGVCATSVRlagltaraAQSRFCciss	Not in SFLD
929548916	WP_054087629.1	4.78326e-23	NIFPSVDTPTCATSVRlkgltaraAQARFCcisa	Not in SFLD
639920005	WP_024762304.1	4.78809e-23	NIFPSVDTPTCATSVRlaglaaraAQARFCcisa	Not in SFLD
948054973	WP_056713951.1	4.8004e-23	NIFPSIDTGVCATSVRlaglaaraAQARFCcisa	Not in SFLD
985599962	WP_060839459.1	4.81365e-23	NIFPSVDTPTCATSVRlagltaraAQARFCcisa	Not in SFLD
695752020	WP_032678270.1	4.81592e-23	NIFPSIDTGVCAASVRlkglaaraAQSRFCcisa	Not in SFLD
653021318	WP_027273219.1	4.83507e-23	NIFPSIDTGVCATSVRlkgltaraAQSRFCcisa	Not in SFLD
970566027	WP_058824541.1	4.83661e-23	NIFPSVDTPTCATSVRlkgltaraAQARFCcisa	Not in SFLD
330941812	EGH44558.1	4.83957e-23	NIFPSVDTPTCATSVRlagltaraAQARFCcisa	Tpx
486263720	WP_001566677.1	4.84352e-23	SVVPSIDTGVCDQQTRelrllaraAQKRWCtisa	Not in SFLD
693007246	WP_032191540.1	4.85234e-23	NIFPSIDTGVCAASVRlkglaaraAQSRFCcisa	Not in SFLD
647497520	WP_025809113.1	4.85923e-23	NIFPSVDTPTCATSVRlagltaraAQARFCcisa	Not in SFLD
651963921	WP_026685640.1	4.86126e-23	NIFPSVDTPVCAASVRlaglaaraAQSRFCcisa	Not in SFLD
518072704	WP_019242912.1	4.89504e-23	SVVPSIDTGVCDAQTRelrllaraAQKRWCtisv	Not in SFLD
491101027	WP_004962627.1	4.90089e-23	NIFPSIDTGVCATSVRlagltaraAQSRFCcisa	Tpx
640730092	WP_025152963.1	4.90436e-23	NIFPSVDTGVCATSVRlaglcaraAQSRFCcisa	Not in SFLD
686254057	WP_031838260.1	4.97407e-23	SVVPSIDTGVCDQQTRelrllaraAQKRWCtisa	Not in SFLD
495202879	WP_007927663.1	5.00926e-23	NIFPSVDTPTCATSVRlagltaraAQARFCcisa	Unchar
505235647	WP_015422749.1	5.01033e-23	NIFPSVDTGVCATSVRlaglcaraAQSRFCcisa	Not in SFLD
565847648	WP_023930556.1	5.01188e-23	NVVPSLDTGVCATQTRlaglltraAQGRFCvvsl	Not in SFLD
798797040	WP_045883351.1	5.02737e-23	NIFPSVDTPTCATSVRlagltaraAQARFCcisa	Not in SFLD
770797772	WP_045135272.1	5.03134e-23	NIFPSIDTGVCAASVRlkglaaraAQSRFCcisa	Not in SFLD
518520553	WP_019690760.1	5.03175e-23	NIFPSIDTPTCATSVRlkgltaraAQARFCcisa	Not in SFLD
737929050	WP_035894041.1	5.04555e-23	NIFPSIDTGVCAASVRlkglaaraAQSRFCcvsa	Not in SFLD
740794066	WP_038579350.1	5.04992e-23	NIFPSVDTPTCATSVRlagltaraAQARFCcisa	Not in SFLD
836580749	WP_047738127.1	5.06371e-23	NIFPSVDTPTCATSVRlkgltaraAQARFCcisa	Not in SFLD
487426151	WP_001687481.1	5.06428e-23	NIFPSIDTGVCAASVRlkglaaraAQSRFCcisa	Not in SFLD
896254336	WP_049246740.1	5.06754e-23	NIFPSVDTGVCAASVRlaglcaraAQSRFCcisa	Not in SFLD
446058402	WP_000136257.1	5.07297e-23	SVVPSIDTGVCDQQTRelrllaraAQKRWCtisa	Tpx
504666007	WP_014853109.1	5.11451e-23	NIFPSVDTPTCATSVRlaglaaraAQARFCcisa	Unchar
559231690	WP_023582312.1	5.11829e-23	NIFPSVDTGVCAASVRlagltsraAQARFCcisa	Not in SFLD
446058404	WP_000136259.1	5.11888e-23	SVVPSIDTGVCDQQTRelrllaraAQKRWCtisa	Tpx
950642658	WP_057485479.1	5.11888e-23	SVVPSIDTGVCDQQTRelrllaraAQKRWCtisa	Not in SFLD
639475896	WP_024649209.1	5.12824e-23	NIFPSVDTPTCATSVRlagltaraAQARFCcisa	Not in SFLD
485787022	WP_001409305.1	5.13824e-23	NIFPSIDTGVCAASVRlkglaaraAQSRFCcisa	Not in SFLD
495426165	WP_008150862.1	5.14826e-23	NIFPSVDTPTCATSVRlkgltaraAQARFCcisa	Unchar
640470170	WP_024910755.1	5.15517e-23	NIFPSIDTGVCAASVRlaglaaraAQSRFCcisa	Not in SFLD
446058398	WP_000136253.1	5.1596e-23	SVVPSIDTGVCDQQTRelrllaraAQKRWCtisa	Tpx
663161218	WP_030200336.1	5.16849e-23	NIFPSVDTPTCAASVRlagltaraAQARFCcisa	Not in SFLD
446006533	WP_000084388.1	5.16853e-23	NIFPSIDTGVCAASVRlkglaaraAQSRFCcisa	Tpx
659670040	WP_029883680.1	5.1806e-23	NIFPSIDTGVCAASVRlkglaaraAQSRFCcvsa	Not in SFLD
943606972	WP_055436971.1	5.18927e-23	NIFPSIDTGTCATSVRleglhsraAQARFCcisr	Not in SFLD
491360025	WP_005217943.1	5.19871e-23	NVVPSLDTGVCATQTRlaglltraAQGRFCvvsl	Tpx
896355763	WP_049310402.1	5.22685e-23	SVVPSIDTGVCDQQTRelrllaraAQKRWCtisa	Not in SFLD
496334506	WP_009043684.1	5.22915e-23	NIFPSVDTPTCATSVRlagltaraAQARFCcisa	Unchar
516078096	WP_017508679.1	5.23697e-23	NIFPSVDTPTCATSVRlagltaraAQKRFCcisa	Not in SFLD
692997081	WP_032184040.1	5.24431e-23	NIFPSIDTGVCAASVRlkglaaraAQSRFCcisa	Not in SFLD
647319310	WP_025756630.1	5.25311e-23	NIFPSIDTGVCAASVRlkglaaraAQSRFCcisa	Not in SFLD
446058407	WP_000136262.1	5.25532e-23	SVVPSIDTGVCDQQTRelrllaraAQKRWCtisa	Tpx
919981167	WP_052927546.1	5.28699e-23	NIFPSVDTGVCATSVRlaglcaraAQSRFCcisa	Not in SFLD
696519396	WP_033054703.1	5.28915e-23	NIFPSVDTPTCATSVRlkgltaraAQARFCcisa	Not in SFLD
779885646	WP_045363990.1	5.30776e-23	NIFPSIDTGVCAASVRlaglaaraAQSRFCcisa	Not in SFLD
496195705	WP_008915542.1	5.32417e-23	NIFPSVDTGVCAASVRlkgltarsAQARFCcisa	Not in SFLD
953992221	WP_058076748.1	5.34073e-23	NIFPSVDTPTCATSVRlaglaaraAQARFCcisa	Not in SFLD
896438351	WP_049370166.1	5.38388e-23	NIFPSIDTGVCATSVRiagltarsAQARFCcisa	Not in SFLD
506488148	WP_015964609.1	5.38692e-23	NIFPSIDTGVCAASVRlkglaaraAQSRFCcvsa	Not in SFLD
759353695	WP_043084287.1	5.40579e-23	NIFPSIDTGVCAASVRlkgltaraAQSRFCcisa	Not in SFLD
896421414	WP_049355945.1	5.40716e-23	NIFPSIDTGVCATSVRiagltarsAQARFCcisa	Not in SFLD
490359355	WP_004239128.1	5.43592e-23	NIFPSVDTGVCAASVRlaglcaraAQSRFCcisa	Not in SFLD
686326491	WP_031877862.1	5.44774e-23	SVVPSIDTGVCDQQTRelrllaraAQKRWCtisa	Not in SFLD
686112755	WP_031763751.1	5.44774e-23	SVVPSIDTGVCDQQTRelrllaraAQKRWCtisa	Not in SFLD
547187866	WP_021929697.1	5.4528e-23	NIFPSLDTSVCATSVRlagllaraAQSRFCavsk	Not in SFLD
499530229	CCI76591.1	5.45643e-23	NIFPSIDTGVCAASVRlaglaaraAQSRFCcisa	Not in SFLD
738965691	WP_036849528.1	5.46173e-23	NIFPSIDTGVCATSVRlsgltaraAQSRFCcisa	Not in SFLD
505487600	WP_015672246.1	5.47722e-23	NIFPSIDTGVCATSVRlagltaraAQSRFCcisa	Not in SFLD
551343180	WP_022962592.1	5.51559e-23	NIFPSIDTPTCATSVRlagvtaraAQARFCcisa	Not in SFLD
982910787	WP_060393845.1	5.53273e-23	NIFPSVDTPTCATSVRlaglaaraAQARFCcisa	Not in SFLD
517526658	WP_018696866.1	5.53501e-23	NIFPSLDTGVCATSVRlagllaraAQSRFCavsk	Not in SFLD
663265051	WP_030284770.1	5.53913e-23	NIFPSIDTPTCATSVRlagltaraAQARFCcisa	Not in SFLD
737702580	WP_035671428.1	5.54672e-23	NIFPSIDTGTCATSVRlaglhsraAQKRFCcisr	Not in SFLD
896082808	WP_049122315.1	5.59887e-23	NIFPSIDTGVCAASVRlkglaaraAQSRFCcisa	Not in SFLD
695664236	WP_032624143.1	5.60079e-23	NIFPSIDTGVCAASVRlkglaaraAQSRFCcisa	Not in SFLD
953990310	WP_058074885.1	5.60906e-23	NIFPSVDTPTCATSVRlaglaaraAQARFCcisa	Not in SFLD
518239522	WP_019409730.1	5.65096e-23	NIFPSVDTPTCATSVRlagltaraAQARFCnisa	Not in SFLD
507020315	WP_016092428.1	5.70274e-23	SVVPSIDTGVCDAQTRelrllaraAQKRWCtisa	Not in SFLD
495082684	WP_007807508.1	5.74099e-23	NIFPSIDTGVCATSVRlaglaaraAQARFCcisa	Unchar
489497856	WP_003402767.1	5.76758e-23	NIFPSVDTPTCATSVRlagltaraAQARFCcisa	Tpx
695705268	WP_032640892.1	5.77413e-23	NIFPSIDTGVCAASVRlkglaaraAQSRFCcisa	Not in SFLD
935490071	WP_054417998.1	5.78153e-23	NIFPSIDTGVCATSVRiagltarsAQARFCcisa	Not in SFLD
746035862	WP_039107820.1	5.80252e-23	NIFPSIDTGTCATSVRlaglhsraAQKRFCcisr	Not in SFLD
556427104	WP_023312026.1	5.82151e-23	NIFPSIDTGVCAASVRlkglaaraAQSRFCcisa	Not in SFLD
656169567	WP_029148874.1	5.83031e-23	NIFPSIDTPTCATSVRlagltaraAQSRFCcvsa	Not in SFLD
740714908	WP_038500195.1	5.83985e-23	NIFPSIDTAVCATSVRlagltaraAQSRFCcisa	Not in SFLD
736752603	WP_034756208.1	5.86819e-23	SVVPSIDTGVCDAQTRelrllaraAQKRWCtisv	Not in SFLD
852067819	WP_048273464.1	5.88756e-23	NIFPSIDTGVCAASVRlkgltaraAQSRFCcisa	Not in SFLD
518738694	WP_019898223.1	5.90942e-23	NIFPSIDTPTCATSVRlagltaraAQSRFCcisa	Not in SFLD
640527060	WP_024961075.1	5.91203e-23	NIFPSVDTPTCATSVRlagltaraAQARFCcisa	Not in SFLD
835849059	WP_047682508.1	5.92993e-23	NIFPSIDTGVCATSVRlsgltaraAQSRFCcisa	Not in SFLD
953356089	WP_058006045.1	5.9387e-23	SVVPSVDTGVCDAQTRelrllarsAQSRWCtisv	Not in SFLD
780145709	WP_045490903.1	5.94455e-23	NIFPSVDTPTCATSVRlagltaraAQARFCcisa	Not in SFLD
333486632	AEF36024.1	5.95332e-23	NIFPSIDTPVCATSVRmagllaraAQKRFCcvsn	Not in SFLD
491973523	WP_005699908.1	5.96639e-23	NIFPSIDTGVCATSVRiagltarsAQARFCcisa	Unchar
518721716	WP_019882198.1	6.02796e-23	NIFPSIDTPTCATSVRlagltaraAQSRFCcvsa	Not in SFLD
493173988	WP_006175578.1	6.0318e-23	NIFPSIDTGVCAASVRlkglaaraAQSRFCcisa	Tpx
664562761	WP_031077510.1	6.03228e-23	NIFPSVDTPTCATSVRlagltaraAQARFCcisa	Not in SFLD
503831128	WP_014065122.1	6.04241e-23	NIFPSIDTGVCATSVRiagltarsAQARFCcisa	Tpx
659876125	WP_029922900.1	6.06601e-23	NIFPSIDTPTCAMSVRlagltaraAQKRFCcisa	Not in SFLD
556488174	WP_023335907.1	6.09825e-23	NIFPSIDTGVCAASVRlkglaaraAQSRFCcisa	Not in SFLD
515151816	WP_016780456.1	6.1126e-23	NIFPSVDTPTCAASVRlagltaraAQARFCnisa	Not in SFLD
983671087	WP_060752076.1	6.14708e-23	SVVPSIDTGVCDAQTRelrllaraAQKRWCtisa	Not in SFLD
517420775	WP_018592287.1	6.16187e-23	LTVPSLDTPVCDMEVRelgllsraAQGRWCtvsm	Not in SFLD
896397214	WP_049335927.1	6.179e-23	SVVPSIDTGVCDQQTRemrllarsAQKRWCtisa	Not in SFLD
942456551	WP_055316613.1	6.218e-23	NIFPSIDTGVCAASVRlaglaaraAQSRFCcisa	Not in SFLD
738935945	WP_036821978.1	6.21943e-23	NIFPSIDTGTCATSVRlahlhsraAQARFCcisk	Not in SFLD
654321121	WP_027830144.1	6.23231e-23	NIVPSVDTPTCATSTRlagltaraAAGRFCvisa	Not in SFLD
487942083	WP_002015549.1	6.23312e-23	SVVPSIDTGVCDAQTRelrllaraAQKRWCtisa	Tpx
763072033	WP_043953515.1	6.23591e-23	NIFPSIDTGVCAASVRlkglaaraAQSRFCcisa	Not in SFLD
829794813	WP_047348304.1	6.23838e-23	NIFPSIDTGVCAASVRlkglaaraAQSRFCcisa	Not in SFLD
516562514	WP_017938198.1	6.26491e-23	NIFPSIDTPTCATSVRlaglaaraAQSRFCcisa	Not in SFLD
736163782	WP_034288328.1	6.27011e-23	NVVPSLDTGVCATQTRlaglltraAQGRFCvvsl	Not in SFLD
495776677	WP_008501256.1	6.28097e-23	NIFPSIDTGVCAASVRlkglaaraAQSRFCcisa	Not in SFLD
496279845	WP_008991883.1	6.28756e-23	NIFPSVDTGTCAASVRlegllsraAQARFCcisr	Not in SFLD
494613720	WP_007371965.1	6.35453e-23	NIFPSIDTGVCAASVRlkglaaraAQSRFCcisa	Unchar
512738102	WP_016495901.1	6.36181e-23	NIFPSIDTGVCAASVRlkglaaraAQSRFCcisa	Not in SFLD
983474560	WP_060632534.1	6.3658e-23	SVVPSIDTGVCDAQTRelrllaraAQKRWCtisa	Not in SFLD
492147509	WP_005762666.1	6.37306e-23	NIFPSIDTGICATSVRlagltaraAQARFCcvsa	Tpx
353251670	3P7X	6.42412e-23	SVVPSIDTGVCDQQTRelrllaraAQKRWCtisa	Unchar
446058399	WP_000136254.1	6.43301e-23	SVVPSIDTGVCDQQTRelrllaraAQKRWCtisa	Not in SFLD
971840866	WP_058910244.1	6.49343e-23	NIFPSIDTGVCAASVRlkglaaraAQSRFCcisa	Not in SFLD
491966238	WP_005696411.1	6.53498e-23	NIFPSIDTGVCATSVRiagltarsAQARFCcisa	Tpx
516030007	WP_017460590.1	6.5533e-23	NIFPSVDTPVCAASVRlaglaaraAQARFCcisa	Not in SFLD
492114687	WP_005751609.1	6.60007e-23	NIFPSIDTGICATSVRlagltaraAQARFCtvsa	Not in SFLD
759371364	WP_043099543.1	6.68684e-23	NIFPSVDTGVCAASVRlaglaaraAQARFCcisa	Not in SFLD
505179178	WP_015366280.1	6.73567e-23	NIFPSIDTGVCAASVRlaglaaraAQSRFCcisa	Tpx
749510115	WP_040149907.1	6.75824e-23	NIFPSIDTGVCAASVRlsgltaraAQSRFCcisa	Not in SFLD
487917661	WP_001991127.1	6.81761e-23	SVVPSIDTGVCDAQTRelrllaraAQKRWCtisa	Tpx
518368384	WP_019538591.1	6.83133e-23	NIFPSIDTGVCAASVRlkgllaraAAGRFCcisa	Not in SFLD
810936500	WP_046364208.1	6.87721e-23	NIFPSVDTPVCAASVRmagllaraAQKRFCcvsn	Not in SFLD
695836034	WP_032749412.1	6.9397e-23	NIFPSIDTGVCAASVRlaglaaraAQSRFCcisa	Not in SFLD
896445990	WP_049375449.1	6.97398e-23	NIFPSIDTGVCATSVRiagltarsAQARFCcisa	Not in SFLD
503207871	WP_013442532.1	6.97426e-23	NIFPSVDTPTCATSVRlagltaraAQSRFCcisa	Tpx
445946678	WP_000024533.1	6.97692e-23	SVVPSIDTGVCDAQTRelrllaraAQKRWCtisa	Not in SFLD
820780636	WP_046742549.1	6.98908e-23	NIFPSVDTPTCATSVRlaglaaraAQARFCcisa	Not in SFLD
739101375	WP_036972029.1	7.00331e-23	NIFPSVDTGVCAASVRlagltsraAQARFCcisa	Not in SFLD
749604078	WP_040227850.1	7.00439e-23	NIFPSIDTGVCAASVRlaglaaraAQSRFCcisa	Not in SFLD
506312462	WP_015832237.1	7.0051e-23	NIFPSIDTPTCATSVRlagltaraAQSRFCcisa	Tpx
495163257	WP_007888056.1	7.01101e-23	NIFPSIDTGVCAASVRlkgltaraAQSRFCciss	Not in SFLD
847055278	WP_047958795.1	7.07038e-23	NIFPSIDTGVCAASVRlkglaaraAQSRFCcisa	Not in SFLD
668673411	KFB68723.1	7.08323e-23	NIFPSIDTPTCATSVRlaglaaraAQSRFCcisa	Not in SFLD
980966783	WP_059387102.1	7.14151e-23	NIFPSIDTGVCAASVRlkglaaraAQSRFCcisa	Not in SFLD
941258972	WP_055100437.1	7.1435e-23	NIFPSLDTSVCATSVRlagllaraAQSRFCavsk	Not in SFLD
640724551	WP_025147595.1	7.14591e-23	SVVPSIDTGVCDAQTRelrllaraAQKRWCtisa	Not in SFLD
556196470	WP_023279943.1	7.15419e-23	NIFPSIDTGVCAASVRlaglaaraAQSRFCcisa	Not in SFLD
490241993	WP_004140234.1	7.15419e-23	NIFPSIDTGVCAASVRlaglaaraAQSRFCcisa	Tpx
445946672	WP_000024527.1	7.24599e-23	SVVPSIDTGVCDAQTRelrllaraAQKRWCtisa	Tpx
738350462	WP_036302805.1	7.27046e-23	NIFPSIDTPTCATSVRlagltaraAQSRFCcisa	Not in SFLD
488040859	WP_002112256.1	7.27444e-23	SVVPSIDTGVCDAQTRelrllaraAQKRWCtisa	Not in SFLD
502500170	WP_012807085.1	7.28231e-23	NIFPSIDTPTCATSVRlaglaaraAQARFCcvsa	Tpx
496825999	WP_009375080.1	7.29089e-23	NIFPSVDTGVCAASVRlagllarsAQARFCcvsn	Not in SFLD
499429193	WP_011116657.1	7.3246e-23	NVVPSLDTGVCATQTRlvglltraAQGRFCvvsm	Tpx
915565562	WP_050849558.1	7.3478e-23	NIFPSIDTGVCAASVRlaglaaraAQSRFCcisa	Not in SFLD
445946671	WP_000024526.1	7.37579e-23	SVVPSIDTGVCDAQTRelrllaraAQKRWCtisa	Not in SFLD
446058408	WP_000136263.1	7.39791e-23	SVVPSIDTGVCDQQTRelrllaraAQKRWCtisa	Unchar
491835256	WP_005623948.1	7.40049e-23	NIFPSIDTPVCATSVRmagllaraAQKRFCcvsk	Not in SFLD
752814091	WP_041453313.1	7.50929e-23	NIVPSLDTAVCATSTRlagltaraAQKRFCvvsa	Not in SFLD
895902287	WP_049002901.1	7.52033e-23	NIFPSIDTGVCAASVRlaglaaraAQSRFCcisa	Not in SFLD
895900433	WP_049001366.1	7.52223e-23	NIFPSIDTGVCAASVRlaglaaraAQSRFCcisa	Not in SFLD
490462389	WP_004332949.1	7.60358e-23	NIFPSIDTGVCAASVRlqgllaraAQARFCcisk	Tpx
836560876	WP_047719913.1	7.69474e-23	NIFPSIDTGVCAASVRlaglaaraAQSRFCcisa	Not in SFLD
647583411	WP_025860980.1	7.72009e-23	NIFPSIDTGVCAASVRlaglaaraAQSRFCcisa	Not in SFLD
927316356	WP_053810514.1	7.77031e-23	NIFPSIDTGVCAASVRlaglaaraAQSRFCcisa	Not in SFLD
490363369	WP_004243092.1	7.77851e-23	NIFPSVDTGVCAASVRlagltsraAQARFCcisa	Tpx
499209326	WP_010906866.1	7.79026e-23	NIFPSIDTGICATSVRlagltaraAQARFCtvsa	Tpx
947279668	WP_055999006.1	7.80381e-23	NIFPSVDTGVCAASVRlaglaaraAQARFCcisa	Not in SFLD
445946668	WP_000024523.1	7.80578e-23	SVVPSIDTGVCDAQTRelrllaraAQKRWCtisa	Not in SFLD
496403508	WP_009112498.1	7.80681e-23	NIFPSIDTGVCAASVRlqgltaraAQARFCcisa	Unchar
491979660	WP_005703354.1	7.8591e-23	NIFPSIDTGVCATSVRlagltaraAQIRFCcisa	Tpx
896026481	WP_049086788.1	7.8757e-23	NIFPSIDTGVCAASVRlaglaaraAQSRFCcisa	Not in SFLD
496080722	WP_008805229.1	7.90049e-23	NIFPSIDTGVCAASVRlaglaaraAQSRFCcisa	Tpx
489986707	WP_003889764.1	7.90414e-23	NIFPSIDTPVCATSVRmagllaraAQKRFCcvsk	Unchar
445946669	WP_000024524.1	7.91537e-23	SVVPSIDTGVCDAQTRelrllaraAQKRWCtisa	Tpx
499605564	WP_011286298.1	7.92538e-23	NIFPSIDTPTCATSVRlagltaraAQARFCcisa	Tpx
490999458	WP_004861181.1	7.95725e-23	NIFPSIDTGVCAASVRlaglaaraAQSRFCcisa	Not in SFLD
751930516	WP_041145224.1	8.03473e-23	NIFPSIDTGVCAASVRlaglaaraAQSRFCcisa	Not in SFLD
942469417	WP_055322385.1	8.03929e-23	NIFPSIDTGVCAASVRlkglaaraAQSRFCcisa	Not in SFLD
736340607	WP_034366912.1	8.04075e-23	NVVPSLDTGVCATQTRlvglltraAQGRFCvvsm	Not in SFLD
746228583	WP_039277452.1	8.05425e-23	NIFPSIDTGVCAASVRlkgltaraAQSRFCciss	Not in SFLD
491031015	WP_004892702.1	8.06877e-23	NIFPSIDTGVCAASVRlaglaaraAQSRFCcisa	Unchar
647266366	WP_025714176.1	8.06877e-23	NIFPSIDTGVCAASVRlaglaaraAQSRFCcisa	Not in SFLD
694088198	WP_032432937.1	8.06877e-23	NIFPSIDTGVCAASVRlaglaaraAQSRFCcisa	Not in SFLD
490254145	WP_004152131.1	8.09412e-23	NIFPSIDTGVCAASVRlaglaaraAQSRFCcisa	Tpx
949046271	KRO48124.1	8.10612e-23	NIFPSIDTPTCATSTRlkgvlaraAQGRFCcvsa	Not in SFLD
498912068	WP_010847269.1	8.12118e-23	NIFPSIDTGVCATSVRlsgltaraAQSRFCcisa	Tpx
647279297	WP_025724538.1	8.15053e-23	SVVPSLDTSVCDIQTRelrllaraAQKRWCtisn	Not in SFLD
872528974	WP_048525616.1	8.15361e-23	SVVPSIDTGVCDQQTRelrllaraAQKRWCtisa	Not in SFLD
490309086	WP_004203917.1	8.15696e-23	NIFPSIDTGVCAASVRlaglaaraAQSRFCcisa	Not in SFLD
749578107	WP_040206274.1	8.15696e-23	NIFPSIDTGVCAASVRlaglaaraAQSRFCcisa	Not in SFLD
694075475	WP_032421265.1	8.15696e-23	NIFPSIDTGVCAASVRlaglaaraAQSRFCcisa	Not in SFLD
490029944	WP_003932421.1	8.24431e-23	NIFPSIDTPVCATSVRmagllaraAQKRFCcvsk	Not in SFLD
490203021	WP_004101479.1	8.25113e-23	NIFPSIDTGVCAASVRlaglaaraAQSRFCcisa	Unchar
835550464	WP_047552682.1	8.25455e-23	SVVPSIDTGVCDQQTRelrllaraAQKRWCtisa	Not in SFLD
983381720	WP_060558989.1	8.25833e-23	NIFPSVDTGVCAASVRlagltsraAQARFCcisa	Not in SFLD
445946673	WP_000024528.1	8.27723e-23	SVVPSIDTGVCDAQTRelrllaraAQKRWCtisa	Tpx
544902329	WP_021313503.1	8.29434e-23	NIFPSIDTGVCAASVRlaglaaraAQSRFCcisa	Not in SFLD
740385395	WP_038220008.1	8.30374e-23	NIFPSIDTGVCATSVRlsgltaraAQSRFCcisa	Not in SFLD
916106271	WP_050956545.1	8.40229e-23	SVVPSIDTGVCDQQTRelrllaraAQKRWCtisa	Not in SFLD
740840244	WP_038625527.1	8.41987e-23	NIFPSVDTGVCAASVRlagllaraALGRFCnvsr	Not in SFLD
896428407	WP_049362165.1	8.46439e-23	NIFPSIDTGVCATSVRiagltarsAQARFCcisa	Not in SFLD
736179826	WP_034295923.1	8.5044e-23	NIFPSIDTGICATSVRlagltaraAQARFCtvsa	Not in SFLD
739082311	WP_036953469.1	8.59194e-23	NIFPSVDTGVCAASVRlkgltarsAQARFCcisa	Not in SFLD
489046488	WP_002956712.1	8.62208e-23	NIVPSLDTGVCATQTRlaglltraAQGRFCvvsl	Tpx
504479610	WP_014666712.1	8.63148e-23	NIVPSLDTGVCATQTRlaglltraAQGRFCvvsl	Unchar
746517529	WP_039553652.1	8.63521e-23	NIFPSIDTGVCATSVRlkgltaraAQSRFCciss	Not in SFLD
496186927	WP_008911434.1	8.6598e-23	NIFPSVDTGVCAASVRlkgltarsAQARFCcisa	Not in SFLD
797194052	WP_045855096.1	8.67103e-23	NIFPSIDTGVCAASVRlaglaaraAQSRFCcvsa	Not in SFLD
504728583	WP_014915685.1	8.67948e-23	NIFPSIDTGVCATSVRlkgltaraAQSRFCciss	Not in SFLD
746494362	WP_039532029.1	8.67948e-23	NIFPSIDTGVCAASVRlkgltaraAQSRFCciss	Not in SFLD
692164648	WP_032087344.1	8.68407e-23	SVVPSIDTGVCDAQTRelrllaraAQKRWCtvsv	Not in SFLD
835544498	WP_047548986.1	8.68649e-23	SVVPSIDTGVCDQQTRelrllaraAQKRWCtisa	Not in SFLD
737143739	WP_035130931.1	8.717e-23	NIFPSIDTGTCATSVRlaglhsraAQKRFCcisr	Not in SFLD
490988493	WP_004850226.1	8.7265e-23	NIFPSIDTGVCAASVRlaglaaraAQSRFCcisa	Unchar
446006537	WP_000084392.1	8.76826e-23	NIFPSIDTGVCAASVRlkglaaraAQSRFCcisv	Tpx
445946674	WP_000024529.1	8.77477e-23	SVVPSIDTGVCDAQTRelrllaraAQKRWCtisa	Tpx
686155830	WP_031787585.1	8.81202e-23	SVVPSIDTGVCDQQTRelrllaraAQKRWCtisa	Not in SFLD
445946667	WP_000024522.1	8.81964e-23	SVVPSIDTGVCDAQTRelrllaraAQKRWCtisa	Tpx
736573979	WP_034585507.1	8.83944e-23	NVVPSLDTGVCATQTRlaglltraAQGRFCvvsl	Not in SFLD
494789402	WP_007524810.1	8.87496e-23	NIFPSIDTGVCATSVRiagltaraAQARFCcisa	Unchar
488378922	WP_002448307.1	8.88248e-23	SVVPSIDTGVCDQQTRemrllarsAQKRWCtisa	Tpx
746307313	WP_039354258.1	8.91652e-23	NIFPSVDTGVCSASVRmkgllsraAQKRFCcisk	Not in SFLD
491967704	WP_005697225.1	8.92002e-23	NIFPSIDTGVCATSVRiagltarsAQARFCcisa	Unchar
501517001	WP_012524938.1	8.92104e-23	NIVPSLDTAVCATSTRlagltaraAQKRFCvvsa	Tpx
822526296	WP_046956210.1	8.92397e-23	SVVPSIDTGVCDAQTRelrllaraAQKRWCtisa	Not in SFLD
695765034	WP_032688069.1	8.94363e-23	NIFPSIDTGVCAASVRlaglaaraAQSRFCcisa	Not in SFLD
506320764	WP_015840539.1	9.01124e-23	NIFPSIDTGVCAASVRlkgltaraAQSRFCciss	Tpx
499476272	WP_011162912.1	9.03867e-23	NIFPSVDTGTCAASVRlagllsraAQARFCnisa	Tpx
835210910	WP_047398542.1	9.07998e-23	NIFPSVDTGVCSASVRmkgllsraAQKRFCcisk	Not in SFLD
496415078	WP_009123925.1	9.08232e-23	NIFPSLDTGVCATSVRlagllarsAHARFCvvla	Tpx
919887936	WP_052900936.1	9.12699e-23	NIFPSIDTGVCATSVRlkgltaraAQSRFCciss	Not in SFLD
662106436	WP_030062127.1	9.13414e-23	NIFPSIDTPTCATSVRlagltaraAQARFCcisa	Not in SFLD
492012144	WP_005716672.1	9.15892e-23	NIFPSIDTGICATSVRlagltaraAQARFCtvsa	Tpx
896153901	WP_049170506.1	9.17093e-23	NIFPSVDTGVCAASVRlagllaraALGRFCnvsr	Not in SFLD
892399246	CNV92464.1	9.1845e-23	NIFPSVDTPVCATSVRmagllaraAQKRFCcvsk	Not in SFLD
746240422	WP_039288920.1	9.20757e-23	NIFPSIDTGVCAASVRlkgltaraAQSRFCciss	Not in SFLD
738918678	WP_036805487.1	9.2345e-23	NIFPSIDTGVCAASVRlsgltaraAQSRFCcisa	Not in SFLD
754990457	WP_042345347.1	9.24485e-23	SVVPSIDTGVCDAQTRelrllaraAQGRWCtisv	Not in SFLD
692293936	WP_032114958.1	9.29089e-23	NIFPSIDTGVCASSVRlkglaaraAQSRFCcisa	Not in SFLD
506351443	WP_015871162.1	9.29272e-23	NIFPSIDTGVCATSVRlagltaraAQARFCcisa	Tpx
898301557	WP_049581343.1	9.29807e-23	NIFPSIDTGVCAASVRlsgltaraAQSRFCcisa	Not in SFLD
835660037	WP_047603891.1	9.3212e-23	NIFPSVDTPTCATSVRlvglaaraAQARFCcisa	Not in SFLD
493710405	WP_006660049.1	9.45723e-23	NIFPSVDTGVCAASVRlkgltarsAQARFCcisa	Tpx
902813987	WP_049682602.1	9.50579e-23	SVVPSIDTGVCDAQTRelrllaraAQGRWCtisv	Not in SFLD
896206505	WP_049212584.1	9.51101e-23	SVVPSIDTGVCDQQTRelrllaraAQKRWCtisa	Not in SFLD
895893224	WP_048995717.1	9.52747e-23	NIFPSIDTGVCAASVRlaglaaraAQSRFCcisa	Not in SFLD
635657345	WP_024304212.1	9.54766e-23	NIFPSIDTPTCATSVRlagltaraAQKRFCcisa	Not in SFLD
445946670	WP_000024525.1	9.58708e-23	SVVPSIDTGVCDAQTRelrllaraAQKRWCtisa	Tpx
491988470	WP_005707655.1	9.6486e-23	NIFPSIDTGVCATSVRlagltsraAQARFCcisa	Unchar
499594777	WP_011275511.1	9.70207e-23	SVVPSIDTGVCDQQTRelrllarsAQKRWCtisa	Tpx
953984705	WP_058069600.1	9.70614e-23	NIFPSVDTPTCATSVRlaglaaraAQARFCcisa	Not in SFLD
835507369	WP_047532119.1	9.73216e-23	SVVPSIDTGVCDQQTRelrllaraAQKRWCtisa	Not in SFLD
920616885	WP_053024767.1	9.75652e-23	SVVPSIDTGVCDQQTRelrllarsAQKRWCtisa	Not in SFLD
759927514	WP_043612854.1	9.769e-23	NIFPSVDTPTCATSVRlagltaraAQKRFCcvsa	Not in SFLD
827100201	AKJ69996.1	9.78159e-23	NIVPSLDTPTCATSTRlagltaraAQSRFCviss	Not in SFLD
920626949	WP_053029626.1	9.82012e-23	SVVPSIDTGVCDQQTRelrllarsAQKRWCtisa	Not in SFLD
512464803	WP_016422822.1	9.83231e-23	NIFPSVDTGVCAASVRlagllaraALGRFCnvsr	Not in SFLD
497431160	WP_009745358.1	9.95669e-23	SIFPSVDTGVCAASVRlkgllsraAMARFCcisk	Tpx
738408450	WP_036360074.1	9.95787e-23	NIFPSVDTPVCATSVRmagllaraAQKRFCcvsk	Not in SFLD
823302215	WP_047057418.1	9.95954e-23	NIFPSIDTGVCAASVRlaglaaraAQSRFCcisa	Not in SFLD
493301018	WP_006258625.1	1.00808e-22	NIFPSVDTPTCATSVRlkgllsrsAQGRFCcvsr	Unchar
491654588	WP_005511308.1	1.00821e-22	NIFPSVDTGVCAASVRlagllaraALGRFCnvsr	Tpx
47557840	EAL16165.1	1.02466e-22	SVVPSIDTGVCDAQTRelrllaraAQKRWCtisa	Tpx
835264501	WP_047426195.1	1.02538e-22	SVVPSIDTGVCDQQTRelrllaraAQKRWCtisa	Not in SFLD
446128682	WP_000206537.1	1.02618e-22	SVVPSIDTGICSTQTRewhllaraAQGRWCtvsm	Unchar
445946677	WP_000024532.1	1.02779e-22	SVVPSIDTGVCDAQTRelrllaraAQKRWCtisa	Tpx
976156806	WP_059314939.1	1.0288e-22	NIFPSVDTPTCAASVRlqglaaraAQKRFCcisa	Not in SFLD
490188122	WP_004086722.1	1.03125e-22	NVVPSLDTGVCATQTRlaglltraAQGRFCvvsl	Not in SFLD
497640675	WP_009954859.1	1.03453e-22	NIFPSVDTPVCATSVRmagllaraAQARFCnvsk	Tpx
740665338	WP_038450630.1	1.04049e-22	NIFPSVDTGTCAASVRlagllsraAQARFCnisa	Not in SFLD
981216158	WP_059439054.1	1.04093e-22	NIVPSLDTAVCATSTRlagltaraAQKRFCvvsa	Not in SFLD
446128685	WP_000206540.1	1.05222e-22	SVVPSIDTGICSTQTRewhllaraAQGRWCtvsm	Tpx
524126908	CCZ01219.1	1.05236e-22	NIFPSLDTSVCATSVRlagltaraAQGRFCavsm	Not in SFLD
742268780	WP_038804846.1	1.05618e-22	SVVPSIDTGICSTQTRewhllaraAQGRWCtvsm	Not in SFLD
768725387	WP_044894500.1	1.0612e-22	SVVPSIDTGVCDAQTRelrllaraAQKRWCtisv	Not in SFLD
835311478	WP_047448251.1	1.07147e-22	SVVPSIDTGVCDQQTRelrllaraAQKRWCtisa	Not in SFLD
697632534	CEA15011.1	1.07359e-22	NIFPSLDTGTCAASVRlkgllaraAAGRFCtilk	Not in SFLD
985068059	KWX67504.1	1.07995e-22	NIFPSVDTPVCAASVRmagllaraAQKRFCcvsk	Not in SFLD
445946676	WP_000024531.1	1.08438e-22	SVVPSIDTGVCDAQTRelrllaraAQKRWCtisa	Tpx
670505857	WP_031453680.1	1.0847e-22	NIFPSVDTGTCATSVRlkgllsraAQKRFCcisr	Not in SFLD
746312376	WP_039359176.1	1.08752e-22	NIFPSIDTGVCAASVRlkgltaraAQSRFCciss	Not in SFLD
746457168	WP_039496609.1	1.08752e-22	NIFPSIDTGVCATSVRlkgltaraAQSRFCciss	Not in SFLD
504902403	WP_015089505.1	1.09463e-22	NIFPSVDTGTCAASVRlagllsraAQARFCnisa	Not in SFLD
493712307	WP_006661920.1	1.09741e-22	NIFPSVDTGVCAASVRlkgltarsAQARFCcisa	Not in SFLD
738436378	WP_036387627.1	1.10054e-22	NIFPSIDTGICATSVRlagltaraAQARFCcisa	Not in SFLD
759692937	WP_043409562.1	1.10372e-22	NIFPSVDTPVCAASVRmagllaraAQKRFCcvsk	Not in SFLD
499406085	WP_011093552.1	1.11156e-22	NIFPSIDTGVCAASVRlkgltaraAQSRFCciss	Tpx
651850043	WP_026635524.1	1.11184e-22	NIFPSIDTPTCATSVRlaglaaraAQARFCcisa	Not in SFLD
746466769	WP_039505791.1	1.11377e-22	NIFPSIDTGVCAASVRlkgltaraAQSRFCciss	Not in SFLD
492129743	WP_005756897.1	1.11563e-22	NIFPSIDTGICATSVRlagltaraAQARFCtvsa	Not in SFLD
663211179	WP_030248192.1	1.12125e-22	NIFPSIDTPTCATSVRlagltaraAQARFCcisa	Not in SFLD
495897789	WP_008622368.1	1.12268e-22	NIFPSLDTSVCATSVRlagltaraAQGRFCavsm	Tpx
746440702	WP_039480750.1	1.13704e-22	NIFPSIDTGVCATSVRlkgltaraAQSRFCciss	Not in SFLD
746304311	WP_039351341.1	1.13722e-22	NIFPSIDTGVCAASVRlkgltaraAQSRFCciss	Not in SFLD
446101374	WP_000179229.1	1.13976e-22	SVVPSIDTGVCDAQTRelrllaraAQKRWCtisa	Tpx
496498926	WP_009207462.1	1.14254e-22	SIVPSIDTPVCATSTRlaglcaraAQARFCvisa	Not in SFLD
492220403	WP_005779853.1	1.14264e-22	NIFPSMDTGVCATSVRlagllaraAQGRFCvvla	Tpx
636968643	WP_024404704.1	1.14547e-22	SVVPSIDTGICDTQTRewhllaraAQKRWCtisa	Not in SFLD
446128681	WP_000206536.1	1.14898e-22	SVVPSIDTGICSTQTRewhllaraAQGRWCtvsm	Tpx
752671122	WP_041319831.1	1.14936e-22	NIFPSIDTPVCATSVRmagllaraAQKRFCcvsn	Not in SFLD
497962640	WP_010276796.1	1.15294e-22	NIFPSIDTGVCAASVRlkgltaraAQSRFCciss	Tpx
739109421	WP_036979326.1	1.157e-22	NIFPSVDTGVCAASVRlkgltarsAQARFCcisa	Not in SFLD
524678836	CDD89197.1	1.15826e-22	NIFPSLDTSVCATSVRlagllaraAQSRFCaisk	Not in SFLD
814957540	WP_046396868.1	1.15919e-22	NIFPSIDTGVCAASVRlsgltaraAQSRFCcisa	Not in SFLD
446128688	WP_000206543.1	1.1618e-22	SVVPSIDTGICSTQTRewhllaraAQGRWCtvsm	Unchar
727156890	WP_033630265.1	1.17012e-22	SVVPSIDTGICSTQTRewhllaraAQGRWCtvsm	Not in SFLD
446128680	WP_000206535.1	1.17326e-22	SVVPSIDTGICSTQTRewhllaraAQGRWCtvsm	Unchar
884647135	CKM96745.1	1.17588e-22	NIFPSVDTPVCATSVRmagllaraAQKRFCcvsk	Not in SFLD
522051286	WP_020562495.1	1.18395e-22	NIVPSLDTPVCAASARlagltaraAQSRFCvisa	Not in SFLD
446128689	WP_000206544.1	1.18513e-22	SVVPSIDTGICSTQTRewhllaraAQGRWCtvsm	Tpx
530784143	WP_020960909.1	1.18514e-22	SVVPSLDTGVCDAQTRelrllaraAQKRWCtisv	Not in SFLD
647374194	WP_025778171.1	1.18562e-22	NIFPSLDTGVCAASVRlagllarsAQARFCcvsn	Not in SFLD
746449526	WP_039489225.1	1.19479e-22	NIFPSIDTGVCAASVRlkgltaraAQSRFCciss	Not in SFLD
984970043	AMC64138.1	1.19685e-22	NIFPSVDTPVCATSVRmagllaraAQKRFCcvsk	Not in SFLD
446128684	WP_000206539.1	1.20032e-22	SVVPSIDTGICSTQTRewhllaraAQGRWCtvsm	Tpx
896182138	WP_049193539.1	1.20106e-22	NIFPSVDTGVCAASVRlagllaraALGRFCnvsr	Not in SFLD
757596063	WP_042843995.1	1.20397e-22	NIFPSVDTGVCAASVRlkgltarsAQARFCcisa	Not in SFLD
744500718	WP_039053878.1	1.20762e-22	NIFPSVDTGTCAASVRlegllsraAQSRFCcisk	Not in SFLD
636926493	WP_024397165.1	1.20842e-22	SVVPSLDTGVCDTQTRewhllaraAQKRWCtvsv	Not in SFLD
446128683	WP_000206538.1	1.20971e-22	SVVPSIDTGICSTQTRewhllaraAQGRWCtvsm	Tpx
881039500	WP_048758442.1	1.22388e-22	NIFPSVDTGVCAASVRlagllaraALGRFCnvsr	Not in SFLD
860374682	WP_048404493.1	1.22495e-22	NIFPSVDTPTCATSVRlagltaraAQKRFCcvsa	Not in SFLD
502611711	WP_012848696.1	1.23203e-22	NIFPSIDTGVCATSVRlagltaraAQARFCcisa	Tpx
685914960	WP_031651904.1	1.23312e-22	NIFPSVDTPVCATSVRmagllaraAQKRFCcvsk	Not in SFLD
746148468	WP_039210526.1	1.23414e-22	NIFPSLDTGVCAASVRlagllarsAQARFCcvsn	Not in SFLD
517753153	WP_018923361.1	1.23739e-22	SVVPSIDTGVCDAQTKelrllarsAQKRWCtisa	Not in SFLD
657787116	WP_029534198.1	1.25176e-22	NIFPSVDTPTCATSVRltgltaraAQARFCcisa	Not in SFLD
653570229	WP_027588084.1	1.25343e-22	NIFPSLDTGTCAASVRlagllarsAQSRFCcvsn	Not in SFLD
769917749	WP_045052235.1	1.25658e-22	NIFPSVDTPTCATSVRlagltaraAQKRFCcvsa	Not in SFLD
738946880	WP_036831499.1	1.25667e-22	SVVPSIDTGVCDAQTRelrllaraAQARWCtvsm	Not in SFLD
499446961	WP_011134425.1	1.26675e-22	NIFPSVDTPTCATSVRlagltaraAQKRFCcvsa	Tpx
446058401	WP_000136256.1	1.27613e-22	SVVPSIDTGVCDQQTRelrllaraAQKRWCtisa	Tpx
391319065	EIQ76145.1	1.2767e-22	NIFPSIDTGVCAASVRlkglaaraAHSRFCcisa	Unchar
495046369	WP_007771205.1	1.28568e-22	NIFPSIDTPVCAASVRmagllaraAQARFCnvsk	Unchar
971075240	WP_058885358.1	1.29013e-22	NIFPSVDTGTCATSVRlaglhsraAQGRFCcisr	Not in SFLD
495381743	WP_008106454.1	1.29097e-22	NIFPSIDTGVCAASVRlkgltaraAQSRFCciss	Unchar
972720700	CUU24137.1	1.30024e-22	NIFPSIDTGVCAASVRlkglaaraAQSRFCciss	Not in SFLD
494274241	WP_007158419.1	1.30277e-22	NIFPSVDTPTCAASVRlqglaaraAQKRFCcisa	Unchar
492812021	WP_005972398.1	1.30649e-22	NIFPSIDTGVCAASVRlkgltaraAQSRFCciss	Not in SFLD
496137006	WP_008861513.1	1.30728e-22	NIFPSLDTSVCATSVRlagllaraAQSRFCavsk	Not in SFLD
755743160	WP_042566606.1	1.30786e-22	NIFPSIDTGTCATSVRlaglhsraAQKRFCcisr	Not in SFLD
589603822	EXI75699.1	1.3185e-22	NIFPSIDTPTCATSVRlaglaaraAQSRFCcisa	Not in SFLD
545416641	WP_021655572.1	1.3187e-22	LTVPSIDTPVCDLEVRelgllaraAQSRWCtism	Not in SFLD
654614806	WP_028079380.1	1.32366e-22	NIFPSVDTPTCATSVRlagltaraAQKRFCcisa	Not in SFLD
973372962	WP_059116223.1	1.32855e-22	NIFPSVDTGTCATSVRlaglhsraAQKRFCcisr	Not in SFLD
495129210	WP_007854021.1	1.33236e-22	NIFPSLDTGVCATSVRltgllarsAQGRFCvvla	Unchar
238724972	EEQ16612.1	1.34276e-22	NIFPSIDTGVCAASVRlagltaraAQSRFCciss	Tpx
497415681	WP_009729879.1	1.34299e-22	SVVPSIDTGICSTQTRewhllaraAQGRWCtvsm	Not in SFLD
896660300	WP_049538622.1	1.34581e-22	SVVPSIDTGICSTQTRewhllaraAQGRWCtvsm	Not in SFLD
902788136	WP_049659074.1	1.34628e-22	NIFPSIDTPTCATSVRlagltaraAQARFCcvsa	Not in SFLD
625010379	KBZ62130.1	1.34884e-22	NIFPSIDTPVCAASVRmagllaraAQARFCnvsk	Not in SFLD
736317508	WP_034344515.1	1.35834e-22	NVVPSLDTGVCATQTRlaglltraAQGRFCavsl	Not in SFLD
696538451	WP_033071607.1	1.36101e-22	NIFPSIDTGVCAASVRlkgltaraAQSRFCciss	Not in SFLD
499201797	WP_010899337.1	1.36477e-22	SVVPSIDTGVCDAQTRelrllaraAQKRWCtvsv	Tpx
502913356	WP_013148332.1	1.36632e-22	NIFPSIDTPTCAMSVRlagltaraAQSRFCcisa	Tpx
910877540	WP_050124958.1	1.38065e-22	NIFPSIDTGVCAASVRlagltaraAQSRFCciss	Not in SFLD
799139860	WP_045926833.1	1.38171e-22	SVIPSIDTGVCDAQTRelrllarsAQARWCtisa	Not in SFLD
923032364	WP_053426339.1	1.38235e-22	SVVPSIDTGVCDAQTRelrllarsAQKRWCtisa	Not in SFLD
653182620	WP_027419103.1	1.38277e-22	NIFPSVDTGVCAASVRfkglharaAQKRFCcisr	Not in SFLD
736788319	WP_034790643.1	1.3893e-22	NIFPSIDTGVCAASVRlagltaraAQSRFCciss	Not in SFLD
238712039	EEQ04252.1	1.39198e-22	NIFPSIDTGVCAASVRlagltaraAQSRFCciss	Tpx
134267840	ABO68035.1	1.39298e-22	SVVPSLDTGVCDAQTRelrllaraAQKRWCtisv	Tpx
489187783	WP_003097183.1	1.39555e-22	SIVPSIDTGICSTQTRewhllaraAQARWCtisa	Tpx
782717388	WP_045617557.1	1.40281e-22	SVVPSIDTGICSTQTRewhllaraAQGRWCtvsm	Not in SFLD
655292050	WP_028701141.1	1.40915e-22	NIFPSVDTGVCAASVRmagllaraAQGRFCcvsk	Not in SFLD
970592356	KUF44517.1	1.41037e-22	NIFPSVDTPTCATSVRlkgllsrsAQGRFCcisr	Not in SFLD
497570848	WP_009885032.1	1.41568e-22	NIFPSVDTGVCAASVRlagllarsAQARFCcvsn	Tpx
491326434	WP_005184397.1	1.41874e-22	NIFPSIDTGVCAASVRlagltaraAQSRFCciss	Tpx
446128679	WP_000206534.1	1.4292e-22	SVVPSIDTGICSTQTRewhllaraAQGRWCtvsm	Tpx
764529584	WP_044408119.1	1.43458e-22	NVFPSIDTSVCAASVRlagllsraAQARFCcisa	Not in SFLD
545428023	WP_021666386.1	1.4448e-22	NIFPSVDTGVCAASVRlaglfaraAQARFCtvsa	Not in SFLD
446128677	WP_000206532.1	1.44748e-22	SVVPSIDTGICSTQTRewhllaraAQGRWCtvsm	Not in SFLD
567762521	GAE18535.1	1.44764e-22	NIFPSLDTGVCAASVRlagllaraAAARFCvvla	Not in SFLD
696465184	WP_033007951.1	1.4619e-22	SVVPSLDTGVCDAQTRelrllaraAQKRWCtisv	Not in SFLD
492246878	WP_005788574.1	1.46405e-22	NIFPSVDTPTCATSVRlkgltaraAQARFCcist	Unchar
686067873	WP_031741662.1	1.46864e-22	NIFPSVDTPVCATSVRmagllaraAQKRFCcvsk	Not in SFLD
504513130	WP_014700232.1	1.47649e-22	NIFPSIDTGVCAASVRlkgltaraAQSRFCciss	Tpx
505168502	WP_015355604.1	1.47704e-22	NIFPSIDTPVCATSVRmagllaraAQKRFCcvsk	Not in SFLD
910794762	WP_050097622.1	1.47852e-22	NIFPSIDTGVCAASVRlagltaraAQSRFCciss	Not in SFLD
550259678	WP_022599581.1	1.47874e-22	NIFPSLDTSVCATSVRlagllaraAQSRFCaisk	Not in SFLD
696236103	WP_032815855.1	1.47942e-22	NIFPSIDTGVCAASVRlagltaraAQSRFCciss	Not in SFLD
500753663	WP_011987489.1	1.48281e-22	SVVPSLDTEVCDLETRelgllaraAQARWCtism	Tpx
496674206	WP_009316696.1	1.48943e-22	NIFPSLDTSVCATSVRlagllaraAQSRFCaisk	Unchar
653586529	WP_027599454.1	1.49051e-22	NIFPSVDTPTCATSVRlqglaaraAQKRFCcisa	Not in SFLD
748255022	WP_039810379.1	1.49063e-22	SVVPSLDTGVCDAQTRemrllaraAQKRWCtisv	Not in SFLD
759935920	WP_043621089.1	1.49303e-22	NIFPSVDTPTCATSVRlagltaraAQKRFCcvsa	Not in SFLD
545070835	WP_021441837.1	1.49744e-22	NIFPSIDTPTCATSVRlagvaaraAQARFCcisa	Not in SFLD
489265870	WP_003173678.1	1.49975e-22	NIFPSVDTPTCATSVRlkgltaraAQARFCcist	Tpx
950881018	WP_057532365.1	1.51143e-22	NIFPSIDTGVCAASVRlagltaraAQSRFCciss	Not in SFLD
499459337	WP_011146801.1	1.51266e-22	NIFPSIDTGVCAASVRlsgltaraAQSRFCcisa	Tpx
503289680	WP_013524341.1	1.51411e-22	SVVPSLDTGVCDAQTRelrllaraAQKRWCtisv	Tpx
429487821	AFZ91745.1	1.51727e-22	SVIPSIDTGVCDAQTRelrllarsAQARWCtisa	Not in SFLD
948111835	WP_056770351.1	1.5184e-22	NIFPSIDTGVCAASVRlsgltaraAQSRFCcisa	Not in SFLD
647648262	WP_025920127.1	1.51938e-22	NIFPSIDTGVCAASVRlkgltaraAQSRFCciss	Not in SFLD
754951977	WP_042308146.1	1.52402e-22	NIFPSIDTGVCAASVRlkglaaraAHSRFCcisa	Not in SFLD
496841248	WP_009381932.1	1.52497e-22	NVVPSLDTPVCDQQARelrllarsAQKRWCtisa	Not in SFLD
524012033	CCX95483.1	1.52655e-22	NIFPSLDTSVCATSVRlagllaraAQSRFCavsk	Not in SFLD
836670957	WP_047818873.1	1.52926e-22	SVVPSLDTGVCDAQTRelrllaraAQKRWCtisv	Not in SFLD
446128678	WP_000206533.1	1.53027e-22	SVVPSIDTGICSTQTRewhllaraAQGRWCtvsm	Tpx
504658488	WP_014845590.1	1.53352e-22	NIFPSVDTGICATSVRlegllaraAQARFCcisr	Unchar
881071649	WP_048788144.1	1.5356e-22	SIVPSIDTGICSTQTRewhllaraAQARWCtisa	Not in SFLD
668675450	KFB70485.1	1.53636e-22	NIFPSIDTPTCATSVRlaglaaraAQSRFCcisa	Not in SFLD
912926086	WP_050309351.1	1.53897e-22	NIFPSIDTGVCAASVRlagltaraAQSRFCciss	Not in SFLD
902544413	WP_049612011.1	1.5399e-22	NIFPSIDTGVCAASVRlagltaraAQSRFCciss	Not in SFLD
492353901	WP_005819056.1	1.54095e-22	NIFPSIDTGICATSVRlagltaraAQARFCcisa	Tpx
984740349	AMC09871.1	1.55396e-22	NIFPSLDTGTCAASVRlanlhsraAQARFCcisr	Not in SFLD
910779610	WP_050085272.1	1.55581e-22	NIFPSIDTGVCAASVRlagltaraAQSRFCciss	Not in SFLD
496177056	WP_008901563.1	1.56581e-22	SVVPSIDTGVCAIQTRelgllargAQQRFCtism	Tpx
780027537	WP_045442444.1	1.56804e-22	NIFPSIDTGVCAASVRlkglaaraAHSRFCcisa	Not in SFLD
736979797	WP_034976076.1	1.5817e-22	NIFPSVDTGVCSASVRmkgllsraAQKRFCcisk	Not in SFLD
912025921	WP_050159404.1	1.58418e-22	NIFPSIDTGVCAASVRlagltaraAQSRFCciss	Not in SFLD
686038987	WP_031727563.1	1.58924e-22	NIFPSVDTPVCATSVRmagllaraAQKRFCcvsk	Not in SFLD
758894940	WP_043051500.1	1.59231e-22	NIFPSVDTPTCATSVRlkgltaraAQARFCcist	Not in SFLD
546164681	WP_021806539.1	1.59354e-22	NIFPSIDTGVCAASVRlagltaraAQSRFCciss	Not in SFLD
844772987	WP_047936024.1	1.59376e-22	SVIPSIDTGVCDAQTRelrllarsAQARWCtisa	Not in SFLD
950325679	WP_057327432.1	1.59755e-22	NIFPSVDTPVCATSVRmagllaraAQKRFCcvsk	Not in SFLD
500060868	WP_011740785.1	1.59855e-22	NIFPSIDTPVCATSVRmagllaraAQKRFCcvsk	Tpx
910783262	WP_050088318.1	1.60001e-22	NVFPSIDTGVCAASVRlagltaraAQSRFCciss	Not in SFLD
496156380	WP_008880887.1	1.60207e-22	SVVPSLDTGVCDAQTRelrllaraAQKRWCtisv	Tpx
941251591	WP_055098567.1	1.60495e-22	NIFPSVDTGTCATSVRlaglhsraAQKRFCcisr	Not in SFLD
910873200	WP_050121292.1	1.60819e-22	NIFPSIDTGVCAASVRlagltaraAQSRFCciss	Not in SFLD
947524826	WP_056188829.1	1.61225e-22	NIFPSIDTGTCATSVRlaglhsraAQKRFCcisr	Not in SFLD
490025109	WP_003927586.1	1.61334e-22	NIFPSIDTPVCATSVRmagllaraAQKRFCcvsk	Unchar
515555583	WP_016988489.1	1.61598e-22	NIFPSIDTGTCAASVRlaglhsraAQKRFCcvsr	Not in SFLD
491412664	WP_005270467.1	1.61858e-22	NIFPSIDTGVCAASVRlagltaraAQSRFCciss	Tpx
902774978	WP_049646070.1	1.61986e-22	NIFPSIDTGVCAASVRlagltaraAQSRFCciss	Not in SFLD
760062460	WP_043745321.1	1.62412e-22	NIFPSIDTPVCAASVRlagllaraAHKRFCcvsa	Not in SFLD
737691296	WP_035660325.1	1.62452e-22	NIFPSIDTGTCAASVRlaglhsraAQKRFCcisr	Not in SFLD
742833276	WP_038987030.1	1.6302e-22	NIFPSVDTPTCATSVRlkgllsrsAQGRFCcisr	Not in SFLD
518944379	WP_020100254.1	1.63135e-22	NIFPSVDTPVCATSVRmagllaraAQKRFCnvsk	Not in SFLD
749607999	WP_040230898.1	1.63596e-22	NIFPSIDTGVCAASVRlkglaaraAHSRFCcisa	Not in SFLD
817720384	WP_046673694.1	1.63635e-22	NIFPSVDTGTCAASVRlagllsrvAQGRFCcisk	Not in SFLD
501043921	WP_012095770.1	1.6382e-22	SVVPSIDTGVCDAQTRelrllaraAQKRWCtisv	Tpx
640563690	WP_024994819.1	1.64809e-22	NIFPSLDTSVCATSVRlqgllaraAQGRFCaisk	Not in SFLD
656087831	WP_029118826.1	1.65053e-22	NIFPSVDTPVCATSVRmagllaraAQKRFCnvsk	Not in SFLD
500140357	WP_011816360.1	1.65093e-22	NIFPSIDTGVCAASVRlagltaraAQSRFCciss	Tpx
505188526	WP_015375628.1	1.65307e-22	SVVPSLDTGVCDAQTRelrllaraAQKRWCtisv	Not in SFLD
507082463	WP_016153212.1	1.65441e-22	NIFPSIDTGVCAASVRlkglaaraAHSRFCcisa	Not in SFLD
850333279	WP_048014840.1	1.65468e-22	SVVPSIDTGVCDAQTRelrllaraAQKRWCtvsv	Not in SFLD
850303276	WP_048007463.1	1.65636e-22	SVVPSIDTGVCDAQTRelrllaraAQKRWCtvsv	Not in SFLD
488139776	WP_002210984.1	1.66021e-22	NIFPSIDTGVCAASVRlagltaraAQSRFCciss	Tpx
644963235	WP_025383990.1	1.66224e-22	NIFPSIDTGVCATSVRlagltaraAQSRFCciss	Not in SFLD
915865810	WP_050916689.1	1.66416e-22	NIFPSIDTGVCAASVRlagltaraAQSRFCciss	Not in SFLD
780193855	WP_045509907.1	1.66983e-22	SVIPSIDTGVCDAQTRelrllarsAQARWCtisa	Not in SFLD
739640876	WP_037496726.1	1.67488e-22	NIFPSVDTGTCAASVRlagllsrsAQGRFCcisr	Not in SFLD
919882554	WP_052899027.1	1.67743e-22	NIFPSIDTGVCAASVRlqgltaraAQSRFCcisa	Not in SFLD
943983932	WP_055578565.1	1.69552e-22	NIFPSIDTPVCAASVRmagllaraAQKRFCcvsn	Not in SFLD
751654070	WP_041120908.1	1.69891e-22	SVVPSLDTGVCDAQTRemrllaraAQKRWCtisv	Not in SFLD
949027917	KRO35420.1	1.70466e-22	NIFPSIDTPTCATSTRlkgilaraAQGRFCcvsa	Not in SFLD
959876406	WP_058151949.1	1.70488e-22	NIFPSVDTPTCATSVRltglaaraAQKRFCcisa	Not in SFLD
763310470	WP_044168986.1	1.70826e-22	NIFPSVDTGVCAASVRlygllaraAQARFCcisk	Not in SFLD
930434290	WP_054195055.1	1.71121e-22	NVVPSLDTGVCATQTRleglltraAQGRFCvvsl	Not in SFLD
493735144	WP_006684362.1	1.71285e-22	NIFPSIDTGVCAASVRlkglaaraAHSRFCcisa	Tpx
504882744	WP_015069846.1	1.72163e-22	NIFPSVDTGVCAASVRmagllaraAQGRFCcvsk	Not in SFLD
910889778	WP_050134508.1	1.72225e-22	NIFPSIDTGVCAASVRlagltaraAQSRFCciss	Not in SFLD
499551478	WP_011232261.1	1.73142e-22	SVVPSLDTGVCDAQTRelrllaraAQKRWCtisv	Tpx
500922210	WP_012018744.1	1.73324e-22	NIFPSVDTPTCATSVRlagvaaraAQARFCcisa	Tpx
949990380	WP_057139618.1	1.73816e-22	NIFPSVDTPVCATSVRmagllaraAQKRFCcvsk	Not in SFLD
518298398	WP_019468606.1	1.74034e-22	SVVPSIDTGVCDQQTRelrllarsAQKRWCtisa	Not in SFLD
942625385	WP_055378239.1	1.74197e-22	NIFPSVDTPVCATSVRmagllaraAQKRFCcvsk	Not in SFLD
516097901	WP_017528481.1	1.74795e-22	NIFPSVDTPTCATSVRlkgltaraAQARFCcist	Not in SFLD
670458840	WP_031407638.1	1.74999e-22	SVVPSLDTGVCDAQTRelrllaraAQKRWCtisv	Not in SFLD
768724323	WP_044893467.1	1.75682e-22	SVVPSIDTGVCDAQTRelrllaraAQKRWCtisv	Not in SFLD
494650106	WP_007408050.1	1.75744e-22	SVIPSIDTGVCDAQTRelrllarsAQARWCtisa	Tpx
696484306	WP_033023446.1	1.75965e-22	SVVPSLDTGVCDAQTRelrllaraAQKRWCtisv	Not in SFLD
494887044	WP_007613091.1	1.76573e-22	SVIPSIDTGVCDAQTRelrllarsAQARWCtisa	Tpx
982217130	AMA62365.1	1.76653e-22	SVVPSLDTGVCDAQTRelrllarsAQKRWCtism	Not in SFLD
489110581	WP_003020437.1	1.77184e-22	NIFPSIDTGVCAASVRlkglaaraAHSRFCcisa	Tpx
740855633	WP_038640885.1	1.77184e-22	NIFPSIDTGVCAASVRlkglaaraAHSRFCcvsa	Not in SFLD
503220287	WP_013454948.1	1.77252e-22	NIFPSVDTGVCATSVRfkglnaraAQARFCcisk	Tpx
446128694	WP_000206549.1	1.77463e-22	SVVPSIDTGICSTQTRewhllaraAQGRWCtvsm	Tpx
896606450	WP_049489569.1	1.77463e-22	SVVPSIDTGICSTQTRewhllaraAQGRWCtvsm	Not in SFLD
918902243	WP_052631033.1	1.77802e-22	NIFPSVDTPVCATSVRmagllaraAQKRFCcvsk	Not in SFLD
696474792	WP_033014480.1	1.78133e-22	SVVPSLDTGVCDAQTRelrllaraAQKRWCtisv	Not in SFLD
771589536	WP_045208484.1	1.7829e-22	SVIPSIDTGVCDAQTRelrllarsAQARWCtisa	Not in SFLD
491162860	WP_005021239.1	1.78358e-22	NVVPSLDTGVCATQTRleglltraAQGRFCvvsl	Tpx
696368579	WP_032943591.1	1.78541e-22	NIFPSIDTGVCAASVRlkglaaraAHSRFCcisa	Not in SFLD
489333472	WP_003240712.1	1.7907e-22	NIFPSVDTPTCATSVRlagvaaraAQARFCcisa	Not in SFLD
488073989	WP_002145386.1	1.79481e-22	SVVPSIDTGVCDAQTRelrllaraAQKRWCtisv	Not in SFLD
950440716	WP_057361647.1	1.81236e-22	NIFPSVDTPVCATSVRmagllaraAQKRFCcvsk	Not in SFLD
492378470	WP_005825438.1	1.81537e-22	NIFPSIDTGICATSVRlagltaraAQARFCcisa	Tpx
951314936	WP_057702929.1	1.81644e-22	NIFPSVDTPTCATSVRlkgltaraAQARFCcist	Not in SFLD
491302997	WP_005161000.1	1.81796e-22	NIFPSIDTGVCAASVRlagltaraAQSRFCciss	Tpx
696316639	WP_032892046.1	1.82334e-22	NIFPSVDTPTCATSVRlkgltaraAQARFCcist	Not in SFLD
384932803	AFI29481.1	1.8274e-22	SVIPSIDTGVCDAQTRelrllarsAQARWCtisa	Unchar
489244236	WP_003152424.1	1.83263e-22	SVIPSIDTGVCDAQTRelrllarsAQARWCtisa	Not in SFLD
727728580	WP_033849640.1	1.84112e-22	NIFPSIDTGVCAASVRlagltaraAQSRFCciss	Not in SFLD
686052606	WP_031736216.1	1.84136e-22	NIFPSVDTPVCATSVRmagllaraAQKRFCcvsk	Not in SFLD
685970964	WP_031680835.1	1.84933e-22	NIFPSVDTPVCATSVRmagllaraAQKRFCcvsk	Not in SFLD
727722178	WP_033844346.1	1.85282e-22	SVVPSLDTGVCDAQTRelrllaraAQKRWCtisv	Not in SFLD
740840715	WP_038625998.1	1.85571e-22	NIFPSIDTGVCAASVRlqgltaraAQSRFCcisa	Not in SFLD
488392711	WP_002462096.1	1.85877e-22	SVVPSIDTGVCDQQTRelrllarsAQKRWCtisa	Unchar
759674813	WP_043392110.1	1.85935e-22	NIFPSIDTPVCATSVRmagllaraAQKRFCnvsk	Not in SFLD
740794439	WP_038579723.1	1.86998e-22	NIFPSIDTPVCATSVRmagllaraAQKRFCcvsk	Not in SFLD
910825827	WP_050118370.1	1.87294e-22	NIFPSIDTGVCAASVRlagltaraAQSRFCciss	Not in SFLD
503766940	WP_014001016.1	1.87483e-22	NIFPSVDTPVCATSVRmagllaraAQKRFCcvsk	Tpx
492396351	WP_005831317.1	1.87653e-22	NIFPSLDTGVCATSVRlagllarsAHARFCvvla	Tpx
498497660	WP_010798387.1	1.8828e-22	NIFPSVDTPTCAMSVRlaglaaraAQKRFCcvsa	Not in SFLD
896307299	WP_049284665.1	1.88648e-22	SVVPSIDTGVCDQQTRelrllaraAQKRWCtisa	Not in SFLD
763417603	WP_044273518.1	1.89393e-22	NIFPSVDTPTCATSVRlkgltaraAQARFCcist	Not in SFLD
510412934	CCV61649.1	1.89566e-22	NIFPSIDTGVCAASVRlagltaraAQSRFCciss	Not in SFLD
27802131	AAO21122.1	1.89856e-22	NIFPSIDTPVCATSVRmagllaraAQARFCnvsk	Tpx
503340713	WP_013575374.1	1.9089e-22	NIFPSIDTGVCATSVRlsgltaraAQSRFCcisa	Tpx
953536009	WP_058015077.1	1.91532e-22	SVIPSIDTGVCDAQTRelrllaraAQARWCtisa	Not in SFLD
937366024	WP_054585237.1	1.91601e-22	NIFPSIDTPVCATSVRmagllaraAQARFCnvsk	Not in SFLD
488371523	WP_002440908.1	1.91732e-22	NIFPSIDTGVCAASVRlrgltaraAQSRFCcisa	Unchar
85773766	ABC80603.1	1.92396e-22	NIVPSLDTAVCATSTRlagltaraAQKRFCvvsa	Tpx
696284656	WP_032860386.1	1.93117e-22	NIFPSVDTPTCATSVRlkgltaraAQARFCcist	Not in SFLD
696334898	WP_032910201.1	1.93286e-22	NIFPSIDTGVCAASVRlagltaraAQSRFCciss	Not in SFLD
517912867	WP_019083075.1	1.94201e-22	NIFPSIDTGVCAASVRlagltaraAQSRFCciss	Not in SFLD
489504817	WP_003409700.1	1.94426e-22	NIFPSVDTPVCATSVRmagllaraAQKRFCcvsk	Tpx
897893977	COW40313.1	1.94426e-22	NIFPSVDTPVCATSVRmagllaraAQKRFCcvsk	Not in SFLD
734869683	WP_034119405.1	1.94599e-22	NIFPSVDTPTCATSVRlkgltaraAQARFCcist	Not in SFLD
495532166	WP_008256756.1	1.9503e-22	NIFPSIDTPVCATSVRmagllaraAQARFCnvsk	Unchar
746133157	WP_039198495.1	1.95329e-22	NIFPSIDTGVCATSVRlagltsrsAQARFCcisa	Not in SFLD
696300219	WP_032875762.1	1.95799e-22	NIFPSVDTPTCATSVRlkgltaraAQARFCcist	Not in SFLD
686298810	WP_031864993.1	1.96901e-22	SVIPSIDTGVCDQQTRelrllaraAQKRWCtisa	Not in SFLD
518039728	WP_019209936.1	1.97054e-22	NIFPSIDTGVCAASVRlagltaraAQSRFCciss	Not in SFLD
763021619	WP_043905779.1	1.97764e-22	SVVPSLDTGVCDAQTRelrllaraAQKRWCtisv	Not in SFLD
544755361	WP_021182242.1	1.98967e-22	NIFPSIDTGVCAASVRlagltaraAQSRFCciss	Not in SFLD
495080790	WP_007805614.1	1.99228e-22	NIFPSVDTGTCATSVRlaglhsraAQKRFCcisr	Not in SFLD
339292044	AEJ53391.1	2.00077e-22	SIVPSIDTGICSTQTRewhllaraAQARWCtisv	Not in SFLD
493873326	WP_006819774.1	2.00275e-22	NIFPSIDTGVCAASVRlsglaaraAQSRFCcisa	Unchar
737460152	WP_035440260.1	2.00415e-22	SVVPSIDTGVCDAQTRelrllaraAQKRWCtvsv	Not in SFLD
947218166	WP_055980530.1	2.01111e-22	NIFPSVDTGVCSASVRmkgllsraAQKRFCcisk	Not in SFLD
910771866	WP_050078561.1	2.01431e-22	NIFPSIDTGVCAASVRlagltaraAQSRFCciss	Not in SFLD
947586012	WP_056249390.1	2.01581e-22	NIFPSVDTGTCATSVRlaglhsraAQKRFCcisr	Not in SFLD
554498929	WP_023160675.1	2.01607e-22	NIFPSIDTGVCAASVRlagltaraAQSRFCciss	Not in SFLD
504604484	WP_014791586.1	2.02908e-22	NIFPSVDTGICAASVRlkgllsraAQARFCcisr	Not in SFLD
657024775	WP_029268528.1	2.03087e-22	NIFPSVDTGTCATSVRlaglhsraAQKRFCcisr	Not in SFLD
516518509	WP_017906875.1	2.03123e-22	NIFPSVDTPTCATSVRltgltaraAQARFCcisa	Not in SFLD
685966786	WP_031678729.1	2.04356e-22	NIFPSVDTPVCATSVRmagllaraAQKRFCcvsk	Not in SFLD
480516624	ENY57842.1	2.04926e-22	NIFPSIDTGVCAASVRlaglaaraAQSRFCcisa	Not in SFLD
910885730	WP_050131550.1	2.05013e-22	NIFPSIDTGVCAASVRlagltaraAQSRFCciss	Not in SFLD
740847477	WP_038632730.1	2.05227e-22	NIFPSIDTGVCAASVRlagltaraAQSRFCciss	Not in SFLD
669086607	AIH63834.1	2.0554e-22	NIFPSVDTPVCATSVRmagllaraAQKRFCcvsk	Not in SFLD
696233833	WP_032813585.1	2.05616e-22	NIFPSIDTGVCAASVRlagltaraAQSRFCciss	Not in SFLD
82947816	BAE52680.1	2.05705e-22	NIFPSIDTPVCAASVRlagllaraAHKRFCcvsa	Tpx
490840061	WP_004702136.1	2.0603e-22	NIFPSIDTGVCAASVRlagltaraAQSRFCciss	Tpx
915733307	WP_050879756.1	2.06603e-22	NIFPSIDTGVCAASVRlagltaraAQSRFCciss	Not in SFLD
238719849	EEQ11656.1	2.07407e-22	NIFPSIDTGVCAASVRlagltaraAQSRFCciss	Tpx
735674299	WP_034166295.1	2.07607e-22	NIFPSVDTPVCATSVRmagllaraAQKRFCcvsk	Not in SFLD
742471692	WP_038928524.1	2.08258e-22	NIFPSIDTGVCAASVRlagltaraAQSRFCciss	Not in SFLD
975903456	WP_059293423.1	2.08623e-22	SVIPSIDTGVCDAQTRelrllarsAQARWCtisa	Not in SFLD
60594471	1XVQ	2.08659e-22	NIFPSVDTPVCATSVRmagllaraAQKRFCviss	Tpx
490524878	WP_004390233.1	2.09568e-22	NIFPSIDTGVCAASVRlagltaraAQSRFCciss	Tpx
686065469	WP_031740835.1	2.09609e-22	NIFPSVDTPVCATSVRmagllaraAQKRFCcvsk	Not in SFLD
505727770	WP_015689898.1	2.09896e-22	NIFPSIDTGVCATSVRlsgltaraAQSRFCcisa	Unchar
570757668	WP_024122490.1	2.10127e-22	SVIPSIDTGVCDAQTRelrllarsAQARWCtisa	Not in SFLD
589597324	EXI69344.1	2.10184e-22	NIFPSIDTPTCATSVRlaglaaraAQSRFCcisa	Not in SFLD
351470723	EHA30844.1	2.10871e-22	SVIPSIDTGVCDAQTRelrllarsAQARWCtisa	Tpx
979842595	WP_059352198.1	2.11317e-22	SVIPSIDTGVCDAQTRelrllarsAQARWCtisa	Not in SFLD
755640304	WP_042545817.1	2.12582e-22	NIFPSIDTGVCAASVRlagltaraAQSRFCciss	Not in SFLD
974643430	WP_059229463.1	2.12637e-22	NIFPSVDTPTCATSVRlqglaaraAQKRFCcisa	Not in SFLD
652605207	WP_026985956.1	2.13278e-22	NIFPSIDTGTCATSVRlaglhsraAQKRFCcisr	Not in SFLD
736550461	WP_034563586.1	2.13969e-22	NVVPSLDTGVCATQTRlaglltraAQGRFCvvsl	Not in SFLD
493505676	WP_006460116.1	2.14379e-22	NIFPSIDTGVCAASVRlagllaraAQQRFCcisa	Tpx
910819562	WP_050115411.1	2.15475e-22	NIFPSIDTGVCAASVRlagltaraAQSRFCciss	Not in SFLD
544786436	WP_021208975.1	2.1605e-22	NVFPSIDTPTCATSVRlagvaaraAQKRFCcisa	Not in SFLD
500104174	WP_011780181.1	2.16178e-22	NIFPSIDTPVCAASVRmagllaraAQKRFCcvsk	Tpx
929035825	WP_054059525.1	2.16312e-22	NIFPSVDTPTCATSVRltgltaraAQARFCcisa	Not in SFLD
928869622	WP_053908583.1	2.17416e-22	NIFPSVDTGVCAASVRlkglnaraAQARFCcisa	Not in SFLD
735670625	WP_034163334.1	2.17785e-22	NIFPSIDTGVCATSVRlagltaraAQARFCcisa	Not in SFLD
503850334	WP_014084328.1	2.20696e-22	NIFPSIDTGTCATSVRlaglhsrvAQKRFCcisr	Tpx
595641843	AHM74098.1	2.20808e-22	NIFPSIDTGVCAASVRlagltaraAQSRFCciss	Not in SFLD
651584065	WP_026579244.1	2.20816e-22	SVVPSIDTGVCDAQTRelrlltrsAQSRWCtvsa	Not in SFLD
497555179	WP_009869377.1	2.21311e-22	NIFPSIDTPTCAASVRlagllaraAHKRFCcvsa	Tpx
836619358	WP_047769843.1	2.22546e-22	NIFPSIDTGVCATSVRlggltaraAQSRFCcisa	Not in SFLD
496412812	WP_009121676.1	2.23469e-22	NIFPSLDTGVCATSVRlsgllaraAHARFCvvla	Tpx
983510325	WP_060662760.1	2.2366e-22	NVVPSLDTGVCATQTRleglltraAQGRFCvvsl	Not in SFLD
821514194	WP_046836701.1	2.24249e-22	SVVPSIDTGVCDQQTRelrllarsAQKRWCtvsa	Not in SFLD
653160684	WP_027409647.1	2.24481e-22	SVVPSIDTGVCDAQTRelrllaraAQKRWCtisv	Not in SFLD
354692714	EHE92523.1	2.25053e-22	SIVPSIDTGICSTQTRewhllaraAQARWCtisv	Not in SFLD
648661094	WP_026352841.1	2.27924e-22	NIFPSIDTPTCAMSVRlagltaraAQKRFCcisa	Not in SFLD
505106203	WP_015293305.1	2.28402e-22	NIFPSVDTPVCATSVRmagllaraAQKRFCcvsk	Not in SFLD
738186301	WP_036142416.1	2.30482e-22	SVVPSLDTGVCDAQTRelrllaraAQKRWCtvsv	Not in SFLD
495894848	WP_008619427.1	2.30634e-22	NIFPSIDTPVCAASVRlagllaraAHKRFCcvsa	Not in SFLD
847259680	WP_047972137.1	2.30658e-22	SVVPSIDTGVCDAQTRelrllarsAQKRWCtvsm	Not in SFLD
524257454	CDA22390.1	2.30685e-22	NIFPSLDTSVCATSVRlagllsraAQGRFCvvla	Not in SFLD
924109781	CUB10493.1	2.33142e-22	SVVPSIDTGVCDAQTRelrllaraAQKRWCtisv	Not in SFLD
737356191	WP_035338396.1	2.33322e-22	SVVPSIDTGVCDAQTRelrlltrsAQSRWCtvsa	Not in SFLD
510143782	AGN37513.1	2.33474e-22	SVIPSIDTGVCDAQTRelrllaraAQARWCtisa	Not in SFLD
923018131	WP_053412217.1	2.3359e-22	NIFPSVDTGVCAASVRlagllaraALGRFCnvsr	Not in SFLD
498021142	WP_010335298.1	2.33907e-22	SVIPSIDTGVCDAQTRelrllarsAQARWCtisa	Unchar
515666053	WP_017098653.1	2.34158e-22	NIFPSIDTPVCAASVRlkglaaraAMNRFCcvsa	Not in SFLD
737145149	WP_035132329.1	2.34257e-22	VVVPSIDTGVCDIEVRelglltraAQGRWCtism	Not in SFLD
686045015	WP_031731811.1	2.34296e-22	NIFPSVDTPVCATSVRmagllaraAQKRFCcvsk	Not in SFLD
343968177	EGV36409.1	2.35857e-22	NIFPSIDTGVCAQSVRlagltaraAQGRFCcvsa	Tpx
544685624	WP_021117425.1	2.36253e-22	NIFPSIDTGICATSVRlagltaraAQARFCcisa	Not in SFLD
489341449	WP_003248623.1	2.36783e-22	SVVPSLDTGVCDAQTRelrllaraAQKRWCtisv	Tpx
52349317	AAU41951.1	2.38906e-22	SVIPSIDTGVCDAQTRelrllaraAQARWCtisa	Tpx
668682019	KFB74727.1	2.39438e-22	NIFPSIDTPTCATSVRlaglaaraAQSRFCcisa	Not in SFLD
918841262	WP_052626148.1	2.39913e-22	NIFPSVDTPVCATSVRmagllaraAQKRFCcvsk	Not in SFLD
810414548	WP_046338715.1	2.40142e-22	NIFPSIDTGVCAMSVRlagltaraAQARFCclsa	Not in SFLD
740656118	WP_038441425.1	2.40969e-22	NIFPSVDTPTCATSVRlkgltaraAQARFCcist	Not in SFLD
489441941	WP_003347404.1	2.42993e-22	SVVPSLDTGVCDAQTRelrllaraAQKRWCtisv	Unchar
639658220	WP_024714598.1	2.43077e-22	SVIPSIDTGVCDAQTRelrllarsAQARWCtisa	Not in SFLD
654605006	WP_028071898.1	2.43759e-22	NIFPSIDTGTCAASVRlagllsrvAQGRFCcisk	Not in SFLD
488746129	WP_002669458.1	2.43857e-22	NIFPSVDTGVCAASVRlkgllsraAMARFCcisk	Tpx
763309137	WP_044167821.1	2.44993e-22	SVVPSIDTGVCDQQTRelrllaraAQKRWCtisa	Not in SFLD
497662695	WP_009976879.1	2.45489e-22	NIFPSIDTPVCATSVRmagllaraAQARFCnvsk	Tpx
491994832	WP_005711450.1	2.45634e-22	NIFPSIDTGICATSVRlagltaraAQARFCcisa	Tpx
817535638	WP_046585547.1	2.45855e-22	SVVPSIDTGVCDAQTRelrllaraAQKRWCtisv	Not in SFLD
504398140	WP_014585242.1	2.46071e-22	NIFPSVDTPVCATSVRmagllaraAQKRFCcvsk	Tpx
908708857	WP_049840508.1	2.46151e-22	NIFPSIDTGVCAASVRlkgltaraAHSRFCcisa	Not in SFLD
489981743	WP_003884841.1	2.48045e-22	NIFPSIDTPVCATSVRmagllaraAQKRFCcvsn	Not in SFLD
497287382	WP_009601599.1	2.48804e-22	NIFPSVDTPVCAASVRlaglaaraAMARFCcisa	Tpx
522804619	WP_020729103.1	2.49337e-22	NIFPSIDTPVCATSVRmagllaraAQKRFCcvsk	Not in SFLD
490573891	WP_004438911.1	2.5263e-22	SVVPSLDTGVCDAQTRelrllaraAQKRWCtisv	Unchar
755055440	WP_042407624.1	2.53279e-22	SVVPSLDTGVCDTQTRelrllaraAQKRWCtisv	Not in SFLD
556473164	WP_023324779.1	2.53286e-22	NIFPSIDTGVCAASVRlkglaarsAQSRFCcisa	Not in SFLD
771521633	WP_045174311.1	2.54109e-22	NIFPSIDTGVCAASVRlkglasraAQSRFCcisa	Not in SFLD
765518319	WP_044730566.1	2.5482e-22	SVVPSLDTGVCDAQTRelrllaraAQKRWCtisv	Not in SFLD
292636458	EFF54936.1	2.55571e-22	NIFPSLDTSVCATSVRlagllaraAHGRFCvvla	Unchar
665911075	WP_031277127.1	2.56481e-22	NIFPSIDTPTCAASVRmagllaraAQQRFCcvsa	Not in SFLD
498137403	WP_010451559.1	2.57054e-22	NIFPSVDTPTCATSVRltgltaraAQARFCcisa	Not in SFLD
736684901	WP_034690696.1	2.58148e-22	NIFPSVDTGVCSASVRmkgllsraAQKRFCcisk	Not in SFLD
949898939	WP_057119330.1	2.59159e-22	NIFPSVDTGTCAASVRlaglhsraAQKRFCcisr	Not in SFLD
654945016	WP_028395182.1	2.59571e-22	SVVPSIDTGVCDAQTRelrllaraAQKRWCtvsv	Not in SFLD
496037935	WP_008762442.1	2.61744e-22	NIFPSLDTSVCATSVRlagllaraAHARFCvvla	Unchar
657048731	WP_029291581.1	2.61758e-22	NIFPSVDTPTCATSVRlkgltaraAQARFCcist	Not in SFLD
488102365	WP_002173762.1	2.63179e-22	SVVPSIDTGVCDAQTRelrllaraAQKRWCtisv	Not in SFLD
914624304	WP_050616050.1	2.63284e-22	SVVPSIDTGVCAAQTRelrllarsAQKRWCtisc	Not in SFLD
490424462	WP_004296650.1	2.64288e-22	NIFPSLDTSVCATSVRlagllaraAHGRFCvvla	Tpx
491083475	WP_004945089.1	2.64313e-22	NIFPSIDTGVCAASVRlagltaraAQSRFCciss	Tpx
506345088	WP_015864807.1	2.64485e-22	SVVPSLDTGVCDAQTRelrllaraAQKRWCtisv	Tpx
727260664	WP_033719865.1	2.6512e-22	NIFPSIDTPVCATSVRmagllaraAQARFCnvsk	Not in SFLD
21958817	AAM85556.1	2.66233e-22	NIFPSIDTGVCAASVRlagltaraAQSRFCciss	Tpx
763305211	WP_044165155.1	2.66329e-22	NIFPSLDTSVCATSVRlagllaraAHGRFCvvla	Not in SFLD
495904275	WP_008628854.1	2.6643e-22	NIFPSLDTSVCATSVRlaglaaraAQGRFCavsm	Tpx
445946675	WP_000024530.1	2.66479e-22	SVVPSIDTGVCDAQTRelrllaraAQKRWCtisv	Tpx
837867817	WP_047881945.1	2.67028e-22	NIFPSVDTPTCATSVRlkgltaraAQARFCcist	Not in SFLD
906301977	CRZ14258.1	2.68946e-22	NIFPSVDTPVCATSVRmagllaraAQKRFCcvsn	Not in SFLD
881073974	WP_048790293.1	2.69473e-22	SIVPSIDTGICSTQTRewhllaraAQARWCtisv	Not in SFLD
488373996	WP_002443381.1	2.7165e-22	SVVPSIDTGVCDQQTRelrllarsAQKRWCtisv	Tpx
651593280	WP_026588253.1	2.72087e-22	SVIPSIDTGVCDAQTRelrllaraAQARWCtisa	Not in SFLD
564752217	WP_023855499.1	2.72102e-22	SVIPSIDTGVCDAQTRelrllaraAQARWCtisa	Not in SFLD
498224405	WP_010538561.1	2.723e-22	NIFPSLDTSVCATSVRlagllaraAHARFCvvla	Tpx
505735544	WP_015697223.1	2.74621e-22	NIFPSIDTGVCATSVRlsgltaraAQSRFCcisa	Unchar
516919307	WP_018165919.1	2.74812e-22	SVVPSIDTGICSTQTRewhllaraAQARWCtvsa	Not in SFLD
401695678	EJS88808.1	2.74877e-22	NIFPSIDTGICATSVRlagltaraAQARFCclsa	Not in SFLD
524428137	CDB74640.1	2.75092e-22	VIVPSVDTPVCDREVRelglltraAQSRWCvvsm	Not in SFLD
737831426	WP_035798726.1	2.75104e-22	NIFPSVDTGTCAASVRlagvaaraAQGRFCcvsa	Not in SFLD
562748021	WP_023655134.1	2.76095e-22	NIFPSVDTGVCATSVRlnglaaraAQSRFCcisa	Not in SFLD
504633080	WP_014820182.1	2.76246e-22	NIFPSIDTPTCATSVRlagvaaraAQKRFCcisa	Not in SFLD
764128710	WP_044314489.1	2.76246e-22	NIFPSIDTPTCATSVRlagvaaraAQKRFCcisa	Not in SFLD
516236593	WP_017640556.1	2.76992e-22	NIFPSVDTPTCATSVRlqglaaraAQKRFCcisa	Not in SFLD
545405637	WP_021644973.1	2.77807e-22	NIFPSLDTGVCAASVRlagllaraAAARFCvvla	Not in SFLD
499511554	WP_011198194.1	2.78396e-22	SVIPSIDTGVCDAQTRelrllaraAQARWCtisa	Tpx
524434683	CDB83973.1	2.78518e-22	NIFPSLDTGVCATSVRlsgllaraAHARFCvvla	Not in SFLD
544679272	WP_021111474.1	2.78876e-22	NIFPSIDTGICATSVRlagltaraAQARFCcisa	Not in SFLD
445946666	WP_000024521.1	2.79903e-22	SVVPSIDTGVCDAQTRelrllaraAQKRWCtisv	Tpx
518904271	WP_020060146.1	2.80917e-22	SVVPSIDTGVCDAQTRelrllaraAQKRWCtisv	Not in SFLD
493363119	WP_006319550.1	2.81289e-22	NIFPSIDTGVCAASVRlagltaraAQSRFCciss	Tpx
751639581	WP_041107231.1	2.82184e-22	SVIPSIDTGVCDAQTRelrllaraAQARWCtisa	Not in SFLD
734846250	WP_034097142.1	2.82623e-22	NIFPSVDTPTCATSVRlkgltaraAQARFCcist	Not in SFLD
950021872	WP_057148002.1	2.85753e-22	NIFPSVDTPVCAASVRmagllaraAQKRFCcvsk	Not in SFLD
515721288	WP_017153888.1	2.86066e-22	SVVPSIDTGVCDAQTRelrllaraAQKRWCtisv	Not in SFLD
972715169	CUW38549.1	2.86442e-22	NIFPSIDTPTCAASVRlagllaraAHKRFCcvsa	Not in SFLD
736917233	WP_034915025.1	2.86533e-22	NIFPSIDTGVCAASVRlkglaaraAQSRFCciss	Not in SFLD
868664969	WP_048510169.1	2.86747e-22	NIFPSVDTGVCSASVRmkgllsraAQKRFCcisk	Not in SFLD
488980131	WP_002890971.1	2.86764e-22	SIVPSIDTGICSTQTRewhllaraAQARWCtisv	Not in SFLD
489174041	WP_003083578.1	2.87984e-22	SVVPSIDTGICSTQTRewhllaraAQARWCtisv	Tpx
928450015	KPC99660.1	2.88279e-22	SVVPSLDTGVCDAQTRelrllaraAQKRWCtisv	Not in SFLD
739619712	WP_037476231.1	2.88387e-22	NIFPSVDTGVCAASVRlaglcaraAQARFCcisa	Not in SFLD
674101993	KFJ91342.1	2.88713e-22	NIFPSVDTPTCATSVRltglaaraAQARFCcisa	Not in SFLD
518296836	WP_019467044.1	2.89105e-22	NIFPSIDTPTCATSVRlsglaaraAQARFCcisa	Not in SFLD
664666969	KES09535.1	2.89588e-22	NIFPSVDTGVCAASVRlaglcaraAQARFCcisa	Not in SFLD
736663947	WP_034670923.1	2.90213e-22	NIFPSVDTGVCSASVRmkgllsraAQKRFCcisk	Not in SFLD
889530964	WP_048826062.1	2.91768e-22	SVVPSLDTGVCDAQTRelrllaraAQKRWCtvsv	Not in SFLD
551336298	WP_022955727.1	2.92763e-22	NIFPSVDTPTCATSVRlaglaaraAQARFCcisa	Not in SFLD
517497507	WP_018668084.1	2.92793e-22	NIFPSLDTGVCATSVRlsgllaraAHARFCvvla	Not in SFLD
637162025	WP_024424810.1	2.93274e-22	SVIPSIDTGVCDAQTRelrllaraAQARWCtisa	Not in SFLD
516410571	WP_017799969.1	2.94475e-22	NIFPSIDTGVCAASVRlqgltaraAQSRFCcisa	Not in SFLD
491931440	WP_005678174.1	2.95344e-22	NIFPSLDTSVCATSVRlagllaraAHGRFCvvla	Tpx
557814737	WP_023445344.1	2.95559e-22	NIFPSIDTPTCATSVRlagvaaraAQKRFCcisa	Not in SFLD
750189450	WP_040493524.1	2.9575e-22	NIFPSVDTPTCATSVRlagvlaraAQGRFCcvsa	Not in SFLD
492727032	WP_005937337.1	2.96214e-22	NIFPSMDTGVCATSVRlagllarsAQGRFCtvla	Not in SFLD
544686577	WP_021118314.1	2.97601e-22	NIFPSIDTGICATSVRlagltaraAQARFCcisa	Not in SFLD
737550191	WP_035523112.1	2.97601e-22	NIFPSIDTGICATSVRlagltaraAQARFCcisa	Not in SFLD
757759346	WP_042980312.1	2.9789e-22	SVVPSIDTGVCDAQTRelrllaraAQKRWCtisv	Not in SFLD
828164590	WP_047255590.1	2.97915e-22	NIFPSVDTGVCAASVRlkglnaraAQARFCcisa	Not in SFLD
643813244	WP_025260091.1	2.98935e-22	NIFPSVDTPTCATSVRlahltaraAQARFCcisa	Not in SFLD
488051632	WP_002123029.1	2.99835e-22	SVVPSIDTGVCDAQTRelrllaraAQKRWCtisv	Not in SFLD
881007074	WP_048728045.1	3.00171e-22	NIFPSVDTPTCATSVRlkgltaraAQARFCcist	Not in SFLD
306854955	EFM87141.1	3.01212e-22	NIFPSIDTGVCATSVRlagltsrsAQARFCcisa	Tpx
489309361	WP_003216787.1	3.03946e-22	SVIPSIDTGVCDAQTRelrllaraAQARWCtisa	Tpx
292633608	EFF52166.1	3.04536e-22	NIFPSLDTSVCATSVRlagllaraAHGRFCvvla	Unchar
783140860	WP_045667133.1	3.05415e-22	NIFPSIDTPTCATSVRlagvaaraAQKRFCcisa	Not in SFLD
525771049	WP_020827093.1	3.06513e-22	NIFPSIDTGVCATSVRlagltaraAQSRFCciss	Not in SFLD
517987483	WP_019157691.1	3.07614e-22	NIFPSVDTGVCAASVRlagllsraAQARFCcvsk	Not in SFLD
635643466	WP_024290357.1	3.07667e-22	NIFPSVDTGTCAASVRlagllarsAQARFCcvsk	Not in SFLD
740729291	WP_038514577.1	3.07972e-22	NIFPSIDTGICATSVRlagltaraAQARFCcisa	Not in SFLD
820812800	KKX49632.1	3.08064e-22	NIFPSVDTGTCAASVRlagllsrvAQGRFCcisk	Not in SFLD
984940087	WP_060781277.1	3.08729e-22	SVIPSIDTGVCDAQTRelrllaraAQARWCtisa	Not in SFLD
651522506	WP_026560678.1	3.09241e-22	SVVPSLDTGVCDAQTRelrllaraAQKRWCtisv	Not in SFLD
498485492	WP_010787218.1	3.09435e-22	NIFPSIDTGICATSVRlagltaraAQARFCcisa	Not in SFLD
738898886	WP_036785873.1	3.10717e-22	NIFPSIDTGTCATSVRlthlhsraAQARFCcisr	Not in SFLD
736706879	WP_034711965.1	3.12257e-22	NIFPSVDTGVCSASVRmkgllsraAQKRFCcisk	Not in SFLD
739633995	WP_037489957.1	3.13107e-22	NIFPSVDTGICATSVRlaglcaraAQARFCcisa	Not in SFLD
655211276	WP_028631225.1	3.13264e-22	NIFPSVDTPTCATSVRlagiaaraAQKRFCcisa	Not in SFLD
764511439	WP_044400399.1	3.13989e-22	NIFPSVDTPTCATSVRlagvaaraAQSRFCcisa	Not in SFLD
565866329	WP_023948120.1	3.1595e-22	NIVPSLDTGVCATQARlkgllsraAMGRFCvvsm	Not in SFLD
737455554	WP_035435695.1	3.16887e-22	SVVPSIDTGVCDAQTRelrllaraAQKRWCtisv	Not in SFLD
738321866	WP_036274826.1	3.17385e-22	NIVPSLDTPTCATSTRlagltaraAQVRFCvvsa	Not in SFLD
847179285	WP_047963446.1	3.17565e-22	NIFPSIDTGVCATSVRlggltaraAQSRFCcisa	Not in SFLD
786220741	WP_045753831.1	3.19208e-22	NIFPSVDTGTCAASVRlagllsrvAQGRFCcisk	Not in SFLD
737428780	WP_035409466.1	3.1969e-22	SVVPSIDTGVCDAQTRelrllarsAQKRWCtisn	Not in SFLD
817168419	WP_046523470.1	3.20937e-22	SVVPSLDTGVCDAQTRelrllaraAQKRWCtisv	Not in SFLD
490286842	WP_004182514.1	3.213e-22	SIVPSIDTGICSTQTRewhllaraAQARWCtisv	Not in SFLD
489293510	WP_003201032.1	3.22188e-22	SVVPSIDTGVCDAQTRelrllaraAQKRWCtisv	Tpx
489300023	WP_003207496.1	3.23011e-22	NIFPSVDTPTCATSVRlkgltaraAQARFCcist	Unchar
950568220	WP_057436626.1	3.23455e-22	NIFPSVDTPTCATSVRlkgltaraAQARFCcist	Not in SFLD
490116100	WP_004016689.1	3.23632e-22	NIFPSIDTGVCAASVRmagllaraALGRFCvvsv	Tpx
306870488	EFN02239.1	3.23745e-22	NIFPSIDTGVCATSVRlagltsrsAQARFCcisa	Tpx
756841793	WP_042653350.1	3.24565e-22	NIFPSVDTPTCATSVRlvglaaraAQSRFCcisa	Not in SFLD
493687924	WP_006637998.1	3.27876e-22	SVIPSIDTGVCDAQTRelrllaraAQARWCtisa	Not in SFLD
489042326	WP_002952634.1	3.27921e-22	VAVPSLDTGVCATETRlagllaraAMGRFCvism	Not in SFLD
739733804	WP_037587113.1	3.28519e-22	NIFPSVDTGVCATSVRlaglcaraAQARFCcvsa	Not in SFLD
654950689	WP_028400797.1	3.28888e-22	SVVPSIDTGVCDAQTRelrllaraAQKRWCtvsv	Not in SFLD
492458903	WP_005851502.1	3.29334e-22	NIFPSMDTGVCATSVRlagllarsAQGRFCvvla	Tpx
739746935	WP_037599845.1	3.30182e-22	SIVPSIDTGICSTQTRewhllaraAQARWCtisv	Not in SFLD
751637933	WP_041105603.1	3.3023e-22	NIFPSVDTPTCATSVRlagiaaraAQKRFCcisa	Not in SFLD
749035312	WP_040082146.1	3.31664e-22	SVIPSIDTGVCDAQTRelrllarsAQARWCtisa	Not in SFLD
924000703	CUB48212.1	3.31664e-22	SVIPSIDTGVCDAQTRelrllarsAQARWCtisa	Not in SFLD
800929984	WP_045958486.1	3.32301e-22	NIFPSIDTGVCATSVRlggltaraAQSRFCcisa	Not in SFLD
495041547	WP_007766398.1	3.32344e-22	NIFPSLDTSVCATSVRlagllaraAHSRFCvvla	Not in SFLD
739557505	WP_037415704.1	3.33602e-22	NIFPSIDTGVCAASVRlagltaraAQSRFCciss	Not in SFLD
517167783	WP_018356601.1	3.35119e-22	NIFPSIDTGICATSVRiagltarsAQARFCcisa	Not in SFLD
851976278	WP_048239080.1	3.35614e-22	SVIPSIDTGVCDAQTRelrllaraAQARWCtisa	Not in SFLD
983546055	WP_060697610.1	3.35805e-22	SVIPSIDTGVCDAQTRelrllaraAQARWCtisa	Not in SFLD
734912756	WP_034137972.1	3.36164e-22	NIFPSVDTPTCATSVRlkgltaraAQARFCcist	Not in SFLD
505289643	WP_015476745.1	3.36503e-22	NIFPSVDTPTCATSVRlvglaaraAQARFCcvsa	Not in SFLD
697071352	WP_033155554.1	3.37015e-22	NIVPSLDTPTCATSTRlagltaraAQVRFCvvsa	Not in SFLD
494766323	WP_007501731.1	3.37612e-22	SVIPSIDTGVCDAQTRelrllaraAQARWCtisa	Unchar
736603926	WP_034612603.1	3.38408e-22	NIFPSIDTGVCATSVRltgltaraAQARFCcisa	Not in SFLD
754618812	WP_042007277.1	3.38804e-22	NIFPSVDTPTCATSVRlvglaaraAQARFCcisa	Not in SFLD
524329190	CDA82918.1	3.38895e-22	NIFPSLDTSVCATSVRlagllaraAHARFCvvla	Not in SFLD
504447396	WP_014634498.1	3.40816e-22	SIVPSIDTGICSTQTRewhllaraAQARWCtisv	Not in SFLD
962163393	KTC51866.1	3.40995e-22	NIFPSVDTPTCATSVRlkgltaraAQARFCcist	Not in SFLD
489464259	WP_003369437.1	3.41545e-22	NIFPSVDTPTCATSVRltgltaraAQARFCcisa	Tpx
881023618	WP_048743531.1	3.41652e-22	NIFPSVDTGVCAASVRlagllaraALGRFCnvsa	Not in SFLD
961442814	ALS21015.1	3.41802e-22	SVVPSLDTGVCDAQTRelrllmrsAQSRWCtisv	Not in SFLD
764608824	WP_044429043.1	3.42251e-22	SVIPSIDTGVCDAQTRelrllarsAQARWCtisa	Not in SFLD
739695017	WP_037549439.1	3.42675e-22	SVVPSIDTGVCDQQTRelrllarsAQKRWCtisv	Not in SFLD
640348736	WP_024872638.1	3.43967e-22	NIFPSVDTSVCAASVRlagltaraAQARFCcisa	Not in SFLD
517539750	WP_018709958.1	3.44354e-22	NIFPSLDTGVCAASVRlcgllaraAQGRFCvvla	Not in SFLD
446006526	WP_000084381.1	3.49822e-22	NIFPSIDTDVCAASVRlkglaaraAQSRFCcisa	Tpx
739750410	WP_037603269.1	3.50767e-22	SIVPSIDTGICSTQTRewhllaraAQARWCtisv	Not in SFLD
504851418	WP_015038520.1	3.50943e-22	NIFPSIDTPTCASSVRlagltaraAQARFCcisa	Tpx
763045191	WP_043928659.1	3.51477e-22	SVIPSIDTGVCDAQTRelrllaraAQARWCtisa	Not in SFLD
737715665	WP_035684511.1	3.51715e-22	NIFPSVDTGTCAASVRlaglhsraAQKRFCcisr	Not in SFLD
787816097	WP_045772417.1	3.5172e-22	SIVPSIDTGICSTQTRewhllaraAQARWCtisv	Not in SFLD
935709475	WP_054510034.1	3.51904e-22	NIFPSVDTGVCSASVRmkgllsraAQKRFCcisk	Not in SFLD
655511617	WP_028892686.1	3.51974e-22	NIFPSVDTGTCATSVRlaglhsrsAQGRFCcisr	Not in SFLD
949907254	WP_057124424.1	3.5376e-22	NIFPSVDTGTCAASVRlaglhsraAQKRFCcisr	Not in SFLD
664672295	KES13772.1	3.54293e-22	NIFPSVDTGVCAASVRlaglcaraAQARFCcisa	Not in SFLD
493246853	WP_006215864.1	3.54657e-22	NIFPSVDTGTCAASVRlagllarsAQARFCcvsk	Not in SFLD
545117680	WP_021480309.1	3.5996e-22	SVIPSIDTGVCDAQTRelrllarsAQARWCtisa	Not in SFLD
495631521	WP_008356100.1	3.60131e-22	SVIPSIDTGVCDAQTRelrllaraAQARWCtisa	Not in SFLD
806817930	WP_046176681.1	3.61246e-22	SVVPSIDTGVCDAQTRelrllarsAQKRWCtisa	Not in SFLD
490111578	WP_004012256.1	3.6163e-22	NIFPSIDTGVCAASVRmagllaraALGRFCvvsv	Tpx
544687763	WP_021119389.1	3.64415e-22	NIFPSIDTGICATSVRlagltaraAQARFCcisa	Not in SFLD
495737447	WP_008462026.1	3.64688e-22	NIFPSVDTGTCAASVRlaglhsraAQKRFCcisr	Not in SFLD
896670971	WP_049546588.1	3.65341e-22	SVVPSIDTGVCSTQTRewhllaraAQKRWCtvsm	Not in SFLD
609238435	WP_024268478.1	3.65392e-22	NIVPSLDTPVCAASARlkgllaraAQSRFItisr	Not in SFLD
647577457	WP_025855274.1	3.65434e-22	NIFPSVDTPTCATSVRlkgltaraAQARFCcist	Not in SFLD
654995640	WP_028444884.1	3.65782e-22	NIFPSIDTPTCATSTRlagvtaraAQKRFCcisa	Not in SFLD
503756516	WP_013990592.1	3.66581e-22	SIVPSIDTGICSTQTRewhllaraAQARWCtisv	Not in SFLD
739536669	WP_037395044.1	3.66669e-22	NIFPSVDTGVCAASVRlaglcaraAQARFCcisa	Not in SFLD
657203812	WP_029318244.1	3.66723e-22	SVIPSIDTGVCDAQTRelrllarsAQARWCtisa	Not in SFLD
488973962	WP_002884868.1	3.683e-22	SIVPSIDTGICSTQTRewhllaraAQARWCtisv	Tpx
822543655	WP_046972781.1	3.68511e-22	NIFPSVDTPTCAMSVRlaglaaraAQARFCcisa	Not in SFLD
860391629	WP_048408624.1	3.7225e-22	NIFPSVDTPTCAMSVRlagltaraAQKRFCcisa	Not in SFLD
495168352	WP_007893149.1	3.73055e-22	SVVPSIDTGICSTQTRewhllaraAQARWCtisv	Tpx
653073856	WP_027324964.1	3.73167e-22	NIFPSLDTGVCAASVRlagllaraAAARFCvvla	Not in SFLD
651609751	WP_026603891.1	3.73588e-22	NIVPSLDTPTCATSTRlagltaraAQVRFCvvsa	Not in SFLD
739758838	WP_037611582.1	3.74419e-22	SIVPSIDTGICSTQTRewhllaraAQARWCtisv	Not in SFLD
727789843	WP_033884140.1	3.74577e-22	SVIPSIDTGVCDAQTRelrllarsAQARWCtisa	Not in SFLD
489481723	WP_003386705.1	3.75145e-22	SVVPSLDTGVCDAQTRelrllsraAQSRWCtisv	Not in SFLD
797182948	WP_045850330.1	3.77169e-22	SVVPSIDTGVCDAQTRelrllarsAQKRWCtisa	Not in SFLD
663183947	WP_030222467.1	3.77204e-22	NIFPSVDTPTCASSVRlagltaraAQARFCcisa	Not in SFLD
489316134	WP_003223506.1	3.79298e-22	SVIPSIDTGVCDAQTRelrllarsAQARWCtisa	Tpx
740890788	WP_038676036.1	3.79829e-22	SIVPSIDTGICSTQTRewhllaraAQARWCtisv	Not in SFLD
491048834	WP_004910486.1	3.79871e-22	NIFPSVDTGVCAASVRlkglnarsAQARFCcisa	Not in SFLD
489450283	WP_003355645.1	3.8178e-22	SSVPSLDTGVCDAQTRelrllaraAQKRWCtisa	Unchar
651598751	WP_026593675.1	3.83029e-22	SVVPSIDTGVCDAQTRelrllaraAQKRWCtisv	Not in SFLD
518088969	WP_019259177.1	3.83465e-22	SVIPSIDTGVCDAQTRelrllarsAQARWCtisa	Not in SFLD
759951691	WP_043636279.1	3.83511e-22	NIFPSVDTPTCAMSVRlagltaraAQKRFCcvsa	Not in SFLD
565855952	WP_023938270.1	3.87158e-22	NIFPSLDTGVCAASVRlkgllaraAQTRFCcisl	Not in SFLD
796879336	WP_045803021.1	3.89366e-22	NIFPSIDTGTCAQSVRlkgllsrsAQSRFCcisk	Not in SFLD
521973999	WP_020485270.1	3.90305e-22	NIVPSLDTPTCATSTRlagltaraAQVRFCvvsa	Not in SFLD
653593498	WP_027606397.1	3.90874e-22	NIFPSVDTPTCATSVRlkgltaraAQARFCcist	Not in SFLD
493866582	WP_006813221.1	3.91039e-22	NIFPSVDTGVCAASVRlqgltarsAQARFCcisa	Tpx
516273141	WP_017677104.1	3.91774e-22	NIFPSVDTPTCATSVRltglaaraAQARFCcisa	Not in SFLD
769969638	WP_045090764.1	3.92162e-22	NIFPSLDTGTCAASVRlkgllaraAAGRFCgisa	Not in SFLD
495032737	WP_007758280.1	3.92782e-22	NIFPSLDTSVCATSVRlagllaraAHSRFCvvla	Tpx
585224866	EWM56301.1	3.92851e-22	SIVPSIDTGICSTQTRewhllaraAQARWCtisv	Not in SFLD
873917821	WP_048623825.1	3.93204e-22	SSVPSLDTGVCDAQTRelrllaraAQKRWCtisa	Not in SFLD
489393832	WP_003300353.1	3.9514e-22	NIFPSIDTPTCATSVRlagvaaraAQKRFCcisa	Not in SFLD
544714149	WP_021144161.1	3.95454e-22	SIVPSIDTGICSTQTRewhllaraAQARWCtisv	Not in SFLD
736233118	WP_034321005.1	3.97365e-22	SVIPSIDTGVCDAQTRelrllaraAQARWCtisa	Not in SFLD
817115249	WP_046488375.1	3.98674e-22	NIFPSVDTPTCATSVRlagltsraAQNRFCcisa	Not in SFLD
495844183	WP_008568762.1	3.98712e-22	NIFPSIDTPTCATSVRlagvaaraAQKRFCcisa	Not in SFLD
928912143	WP_053937337.1	3.99024e-22	NIFPSIDTPTCATSVRlkgvaaraAQARFCcisa	Not in SFLD
488365427	WP_002434812.1	4.00491e-22	SVVPSIDTGVCDQQTRelrllarsAQKRWCtisv	Tpx
491824775	WP_005619250.1	4.01032e-22	NIFPSIDTGVCATSVRlagltsrsAQARFCcisa	Tpx
696630490	WP_033130687.1	4.04041e-22	NIFPSVDTPTCATSVRlvglaaraAQSRFCcisa	Not in SFLD
551347426	WP_022966833.1	4.04232e-22	NIFPSIDTPTCATSVRlaglgaraAQARFCcisa	Not in SFLD
836628215	WP_047778209.1	4.05201e-22	NIFPSVDTGTCATSVRlaglhsraAQKRFCcisr	Not in SFLD
489555916	WP_003460489.1	4.0581e-22	NIFPSVDTPTCATSVRltglaaraAQARFCcisa	Unchar
564988538	WP_023880047.1	4.06203e-22	NIFPSIDTPVCATSVRmagllaraAQARFCtasa	Not in SFLD
491144986	WP_005003386.1	4.06251e-22	NIVPSLDTPTCAASTRlagltaraAQKRFCavsa	Tpx
654540051	WP_028007905.1	4.06616e-22	NIFPSIDTPTCAMSVRlagltaraAQKRFCcvsa	Not in SFLD
779907977	WP_045376573.1	4.0785e-22	NIFPSIDTPVCATSVRmagllaraAQARFCcvsk	Not in SFLD
516375237	WP_017765270.1	4.08532e-22	NIFPSVDTPTCATSVRlvglaaraAQARFCcisa	Not in SFLD
740915841	WP_038701088.1	4.11029e-22	NIFPSVDTGTCAASVRlagllsrvAQGRFCcisk	Not in SFLD
822053169	WP_046906503.1	4.11974e-22	NIFPSVDTPTCASSVRlagltaraAQSRFCcisa	Not in SFLD
490384428	WP_004263934.1	4.12555e-22	NIFPSVDTGVCAASVRlkglnarsAQARFCcisa	Tpx
527332686	WP_020916843.1	4.18374e-22	SVVPSIDTGICSTQTRewhllaraAQARWCtisa	Not in SFLD
497930463	WP_010244619.1	4.20029e-22	NIFPSVDTGVCASSVRlegltaraAQSRFCcisa	Unchar
524276833	CDA39915.1	4.20278e-22	SIVPSIDTGICSTQTRewhllaraAQARWCtisv	Not in SFLD
644550647	WP_025330798.1	4.21194e-22	NIFPSVDTGVCAASVRlaglcaraAQARFCcisa	Not in SFLD
759907954	WP_043594076.1	4.21478e-22	NIFPSVDTPTCAMSVRlagltaraAQKRFCcvsa	Not in SFLD
499278382	CCM63400.1	4.21652e-22	NIFPSIDTPTCAASVRmagllaraAQQRFCcvsa	Not in SFLD
657336245	WP_029398637.1	4.22569e-22	NIFPSVDTPVCATSVRmagllaraAQKRFCcvsk	Not in SFLD
516665090	WP_018029916.1	4.23639e-22	SVVPSIDTGVCDAQTRelhllaraAQKRWCtvsv	Not in SFLD
815048367	CRH86139.1	4.24595e-22	SVVPSVDTGICSAQTRewnllaraAQARFCtvsa	Not in SFLD
512458982	WP_016421144.1	4.25514e-22	NIFPSVDTGVCAASVRlkgllsraAMARFCcisk	Not in SFLD
636740690	WP_024308118.1	4.25595e-22	NIFPSVDTPTCATSVRltglaaraAQARFCcisa	Not in SFLD
912540914	WP_050181121.1	4.26296e-22	SVVPSIDTGVCDAQTRelrllarsAQKRWCtisa	Not in SFLD
740246932	WP_038087890.1	4.27343e-22	SVVPSVDTGVCDAQTRelrllarsAQGRWCtvsv	Not in SFLD
922761247	WP_053364351.1	4.28219e-22	SVVPSLDTGVCDAQTRelrllaraAQKRWCtisv	Not in SFLD
738788868	WP_036680122.1	4.28789e-22	SVVPSLDTGVCDAQTRelqllmrsAQSRWCtisv	Not in SFLD
491786181	WP_005598730.1	4.31769e-22	NIFPSIDTGVCATSVRlagltsrsAQARFCcisa	Tpx
734854642	WP_034104730.1	4.33618e-22	NIFPSVDTPTCATSVRlkgltaraAQARFCcist	Not in SFLD
671626527	WP_031591536.1	4.33716e-22	NIFPSVDTGVCASSVRlegltaraAQSRFCcisa	Not in SFLD
917757770	WP_052271823.1	4.33716e-22	NIFPSVDTGVCASSVRlegltaraAQSRFCcisa	Not in SFLD
545388057	WP_021628908.1	4.34104e-22	NIFPSVDTGVCAASVRlkgllsraAMARFCcisk	Not in SFLD
759579686	WP_043298591.1	4.34358e-22	NIFPSIDTPTCATSVRlagvaaraAQKRFCcisa	Not in SFLD
903231900	WP_049708592.1	4.34623e-22	NIFPSVDTPTCATSVRlkgltaraAQARFCcist	Not in SFLD
654440317	WP_027910922.1	4.38217e-22	NIFPSVDTPTCATSVRlagvaaraAQARFCcisa	Not in SFLD
655378315	WP_028783462.1	4.39995e-22	SVVPSLDTGVCAEQTRelrllaraAQKRWCtism	Not in SFLD
739547412	WP_037405678.1	4.41662e-22	NIFPSVDTGVCAASVRlaglcaraAQARFCcisa	Not in SFLD
800942163	WP_045970443.1	4.44729e-22	NIFPSIDTGVCATSVRlggltaraAQSRFCcisa	Not in SFLD
497327588	WP_009641801.1	4.45014e-22	NIFPSVDTGVCAASVRlkgllsraAMARFCcisk	Not in SFLD
914613821	WP_050608047.1	4.45134e-22	SIVPSLDTEVCDLETRelglltraAQARWCtism	Not in SFLD
512735265	WP_016493106.1	4.46833e-22	NIFPSIDTPTCATSVRlagvsaraAQKRFCcisa	Not in SFLD
654434826	WP_027905529.1	4.4782e-22	NIFPSVDTPTCATSVRlagvaaraAQARFCcisa	Not in SFLD
545127773	WP_021489216.1	4.48096e-22	NIFPSVDTPTCATSVRltglaaraAQARFCcisa	Not in SFLD
754697391	WP_042074074.1	4.48495e-22	NIFPSVDTPTCATSVRlvglaaraAQARFCcisa	Not in SFLD
982906440	WP_060390430.1	4.49456e-22	NIFPSVDTPTCATSVRlvglaaraAQSRFCcisa	Not in SFLD
760169270	WP_043850009.1	4.49959e-22	NIFPSVDTPTCATSVRlvglaaraAQSRFCcisa	Not in SFLD
674649433	CEA05473.1	4.50459e-22	SVVPSLDTGVCDAQTRelrllaraAQKRWCtvsv	Not in SFLD
759931144	WP_043616439.1	4.5098e-22	NIFPSVDTGVCAASVRlsglaaraAQKRFCcisa	Not in SFLD
737680181	WP_035649269.1	4.52996e-22	NIFPSVDTGTCATSVRlaglhsraAQKRFCcisr	Not in SFLD
518243689	WP_019413897.1	4.53441e-22	SVVPSLDTGTCDAQTRelrllaraAQKRWCtvsn	Not in SFLD
829092620	WP_047314093.1	4.57047e-22	NIFPSVDTPVCATSVRmagllaraAQKRFCcvsk	Not in SFLD
643658324	WP_025245737.1	4.57704e-22	NIFPSVDTGTCATSVRmkglaaraAQKRFCcisa	Not in SFLD
516336542	WP_017726575.1	4.58197e-22	SVVPSIDTGVCDAQTRelrllaraAQKRWCtisv	Not in SFLD
820782730	WP_046744601.1	4.59675e-22	NIFPSIDTGVCATSVRmetlhsraAQSRFCcisr	Not in SFLD
666664534	WP_031376975.1	4.60162e-22	NIFPSIDTGVCASSVRlegltaraAQSRFCcisa	Not in SFLD
759444283	WP_043166298.1	4.61448e-22	NIFPSVDTPTCATSVRlvglaaraAQSRFCcisa	Not in SFLD
148719183	ABR00311.1	4.62055e-22	NIFPSIDTGVCATSVRlasltsraAQARFCcisa	Tpx
930449520	WP_054197812.1	4.62336e-22	NVVPSLDTGVCATQTRleglltraAQGRFCvvsl	Not in SFLD
738545933	WP_036494150.1	4.62473e-22	NIFPSIDTGVCAQSVRlagltaraAQGRFCcvsa	Not in SFLD
306866086	EFM97957.1	4.62581e-22	NIFPSIDTGVCATSVRlagltsrsAQARFCcisa	Tpx
500029330	WP_011710048.1	4.67971e-22	NIFPSIDTGVCATSVRfegllsraAQKRFVcisr	Tpx
985875043	KXB32047.1	4.73519e-22	NIFPSIDTPTCATSVRlagvaaraAQSRFCcisa	Not in SFLD
503425651	WP_013660312.1	4.74732e-22	NIFPSVDTPTCATSVRlagllsraAAARFCcvsa	Tpx
653613706	WP_027624180.1	4.7634e-22	LTVPSIDTPVCDLEVRelglltraAQSRWCtism	Not in SFLD
759524393	WP_043244675.1	4.77467e-22	NIFPSVDTPTCATSVRlagiaaraAQARFCcisa	Not in SFLD
644093962	WP_025277805.1	4.78009e-22	NIFPSLDTAVCATSVRlagllaraAQSRFCavsk	Not in SFLD
974580913	WP_059171401.1	4.79491e-22	SVVPSLDTGVCDAQTRelrllaraAQKRWCtisv	Not in SFLD
639914325	WP_024761016.1	4.81889e-22	NIFPSVDTPTCASSVRlagltaraAQARFCcisa	Not in SFLD
696587979	WP_033114022.1	4.82968e-22	NIFPSVDTPTCATSVRlvglaaraAQSRFCcisa	Not in SFLD
505089851	WP_015276953.1	4.83459e-22	NIFPSVDTPTCATSVRlagvaaraAQKRFCcisa	Not in SFLD
503480800	WP_013715461.1	4.83737e-22	NIFPSVDTPTCATSVRltglaaraAQARFCcisa	Tpx
926307474	WP_053642641.1	4.84768e-22	NIFPSVDTPTCASSVRlagltaraAQARFCcisa	Not in SFLD
740400158	WP_038233821.1	4.85651e-22	NIFPSIDTGVCATSVRlggltsraAQSRFCcisa	Not in SFLD
489950476	WP_003853783.1	4.88168e-22	NIFPSVDTGVCASSVRlegltaraAQSRFCcisa	Tpx
947574760	WP_056238230.1	4.88999e-22	NIFPSIDTGVCAASVRlsglaaraAQSRFCcisa	Not in SFLD
493890103	WP_006836147.1	4.8954e-22	SVVPSLDTGVCDAQTRelrllaraAQRRWCtisa	Tpx
755681994	WP_042553739.1	4.90046e-22	NIFPSVDTPTCATSVRlagvaaraAQARFCcvsa	Not in SFLD
796479369	WP_045790687.1	4.90107e-22	NIFPSVDTPTCATSVRlvglaaraAQSRFCcisa	Not in SFLD
805445386	WP_046101893.1	4.94381e-22	NIFPSVDTGVCASSVRlegltaraAQSRFCcisa	Not in SFLD
738465787	WP_036416463.1	4.94563e-22	NIFPSIDTPVCAASVRlagllaraALKRFCcvsk	Not in SFLD
657035887	WP_029279098.1	4.96852e-22	SVVPSIDTGVCDAQTRelrllaraAQKRWCtvsv	Not in SFLD
495712443	WP_008437022.1	4.98695e-22	NIFPSVDTSVCAASVRlaglaaraAQARFCcisa	Unchar
636842046	WP_024363789.1	4.98788e-22	SVVPSLDTGVCDAQTRelrllaraAQKRWCtvsv	Not in SFLD
655276346	WP_028685812.1	4.99885e-22	NIFPSIDTGTCASSVRlagltaraAQSRFCcism	Not in SFLD
544801978	WP_021219155.1	5.00882e-22	NIFPSVDTPTCATSVRlagiaaraAQARFCcisa	Not in SFLD
639183974	WP_024523350.1	5.03305e-22	NIFPSIDTGVCATSVRltgltaraAQARFCcisa	Not in SFLD
800938233	WP_045966560.1	5.05033e-22	NIFPSIDTGTCATSVRlaglhsrvAQKRFCcisr	Not in SFLD
515694785	WP_017127385.1	5.06423e-22	NIFPSVDTPTCATSVRlagltaraAQVRFCcisa	Not in SFLD
696195736	KGL36444.1	5.07331e-22	NVVPSLDTGVCATQTRleglltraAQGRFCvvsl	Not in SFLD
496381046	WP_009090036.1	5.07364e-22	NIFPSVDTGVCASSVRlegltaraAQSRFCcisa	Unchar
759890405	WP_043577039.1	5.09251e-22	NIFPSVDTPTCAMSVRlagltaraAQKRFCcisa	Not in SFLD
511289122	WP_016349389.1	5.11746e-22	NIFPSVDTPTCATSVRlvglaaraAQSRFCcisa	Not in SFLD
651588362	WP_026583484.1	5.11754e-22	SVVPSIDTGVCDAQTRelrllaraAQKRWCtvsv	Not in SFLD
951385402	WP_057761403.1	5.12239e-22	SVVPSIDTGVCDAQTRelrllaraAQKRWCtvsv	Not in SFLD
488413646	WP_002483031.1	5.13288e-22	SVVPSIDTGVCDQQTRelrllarsAQKRWCtvsv	Tpx
498364269	WP_010678425.1	5.16807e-22	SVVPSLDTGVCDAQTRelrllaraAQARWCtisv	Not in SFLD
653108642	WP_027358447.1	5.1823e-22	NIFPSIDTPVCATSVRlsgllarsAHARFCcvsk	Not in SFLD
702583585	WP_033210323.1	5.18757e-22	NIFPSVDTPTCASSVRlagltaraAQARFCcisa	Not in SFLD
515930253	WP_017360836.1	5.1941e-22	NIFPSVDTPTCATSVRltglaaraAQARFCcisa	Not in SFLD
700405204	KGO35338.1	5.19649e-22	NIFPSIDTSVCAASVRlagllaraAHKRFCcisa	Not in SFLD
755616097	WP_042534756.1	5.20445e-22	SVVPSIDTGVCDAQTRelrllaraAQKRWCtisv	Not in SFLD
755101906	WP_042452765.1	5.21862e-22	SVVPSIDTGVCDAQTRelrllarsAQKRWCtvsv	Not in SFLD
517932755	WP_019102963.1	5.23308e-22	NIFPSVDTPTCAMSVRlagltaraAQKRFCcvsa	Not in SFLD
829864851	WP_047356419.1	5.23563e-22	NIFPSIDTGVCAASVRlkglatraAQSRFCcisa	Not in SFLD
749068669	WP_040096657.1	5.24604e-22	NIFPSVDTPTCATSVRlvgltaraAQSRFCcisa	Not in SFLD
752537543	WP_041209055.1	5.2743e-22	NIFPSVDTPTCATSVRlvglaaraAQSRFCcisa	Not in SFLD
489178565	WP_003088071.1	5.32651e-22	SVVPSIDTGVCDAQTRelhllgraAQARWCtvsv	Not in SFLD
806829757	WP_046178565.1	5.33892e-22	SVVPSIDTGVCDAQTRelrllarsAQKRWCtvsa	Not in SFLD
504204115	WP_014391217.1	5.34129e-22	NIFPSIDTGICATSVRlagltaraAQARFCtvst	Unchar
494269405	WP_007155738.1	5.34677e-22	NIVPSVDTPTCATSTRlagltsraAAGRFCvisa	Tpx
645050801	WP_025422082.1	5.39095e-22	NIFPSVDTGTCATSVRmkglaaraAQKRFCcisa	Not in SFLD
959356106	KSU86389.1	5.39147e-22	SVVPSIDTGVCDAQTRelrllarsAQKRWCtvsv	Not in SFLD
740327620	WP_038164487.1	5.43273e-22	NIFPSIDTPVCAQSVRlagltaraAAGRFCcisa	Not in SFLD
924339690	WP_053477302.1	5.4344e-22	SVVPSIDTGVCDAQTRelrllaraAQKRWCtvsv	Not in SFLD
576458710	EUA52320.1	5.44544e-22	NIFPSIDTPVCAASVRmagllaraAQQRFCcvsk	Not in SFLD
643643181	WP_025242005.1	5.44747e-22	NIFPSIDTPTCATSVRlagvaaraAQKRFCcvsa	Not in SFLD
500023878	WP_011704596.1	5.45915e-22	NIFPSVDTPTCATSVRlvglaaraAQSRFCcisa	Tpx
983419219	WP_060583880.1	5.4622e-22	NIFPSVDTPVCATSVRlvgltaraAQARFCcisa	Not in SFLD
501409819	WP_012441385.1	5.4743e-22	NIFPSVDTGVCATSVRlnglaaraAQSRFCcisa	Tpx
499502399	WP_011189039.1	5.50147e-22	NIFPSIDTPVCAMSVRltgllaraAHARFCcisa	Tpx
398084749	EJL75421.1	5.50386e-22	NIFPSVDTGVCSASVRmkgllsraAQKRFCcisk	Not in SFLD
739134419	WP_036999390.1	5.50887e-22	NIFPSVDTPTCATSVRltglaaraAQARFCcisa	Not in SFLD
763150213	WP_044029878.1	5.5204e-22	NIFPSVDTGVCATSVRlkgllarsALGRFCcisk	Not in SFLD
751256649	WP_040967243.1	5.5204e-22	NIFPSVDTGVCATSVRlkgllarsALGRFCcisk	Not in SFLD
930110720	KPH26600.1	5.52861e-22	NIFPSIDTPVCAQSVRlagltaraAAGRFCcisa	Not in SFLD
503123313	WP_013357974.1	5.54282e-22	NIFPSVDTGVCASSVRlegltaraAQSRFCcisa	Tpx
966365613	WP_058413338.1	5.54933e-22	NIFPSVDTPTCATSVRlkgltaraAQARFCcist	Not in SFLD
498321014	WP_010635170.1	5.55418e-22	NIFPSVDTPTCATSVRlvglaaraAQARFCcisa	Not in SFLD
492435244	WP_005843159.1	5.56576e-22	NIFPSMDTGVCATSVRlagllarsAQGRFCvvla	Tpx
754624060	WP_042011922.1	5.57204e-22	NIFPSVDTPTCATSVRlvgltaraAQSRFCcisa	Not in SFLD
488209637	WP_002280845.1	5.58762e-22	SVVPSIDTGVCDTQTRelhllgraAQARWCtvsv	Not in SFLD
914765150	WP_050708143.1	5.61015e-22	NIFPSLDTSVCAASVRlkgllaraAAGRFCavsa	Not in SFLD
835868407	WP_047692011.1	5.61132e-22	NIFPSLDTGVCAASVRlegllaraAQERFCtvsa	Not in SFLD
745771515	WP_039067108.1	5.62765e-22	SVVPSIDTGVCDQQTRelrllarsAQKRWCtvsv	Not in SFLD
931516341	KPK94193.1	5.64728e-22	NIFPSLDTGICATSVRlagllarsAHKRFCaisa	Not in SFLD
800960354	WP_045987462.1	5.65179e-22	NIFPSIDTPVCAQSVRlagltaraAAGRFCcisa	Not in SFLD
943747723	WP_055506908.1	5.65488e-22	NIFPSVDTGVCAASVRlaglaaraAQNRFCcvsa	Not in SFLD
518148926	WP_019319134.1	5.69484e-22	SVVPSIDTGVCDAQTRelhllgraAQARWCtvsv	Not in SFLD
491491108	WP_005348842.1	5.72941e-22	NIFPSVDTPTCATSVRlvgltaraAQSRFCcisa	Tpx
806496566	WP_046129681.1	5.73462e-22	SVIPSIDTGVCDAQTRelrllaraAQARWCtisa	Not in SFLD
765332515	WP_044655537.1	5.75111e-22	NIFPSLDTSVCATSVRlagllaraAHARFCvvla	Not in SFLD
582998228	EWC58672.1	5.75732e-22	NIFPSVDTPTCATSVRmaglaaraAQARFCcvsa	Not in SFLD
488204669	WP_002275877.1	5.77456e-22	SVVPSIDTGVCDAQTRelhllgraAQARWCtvsv	Not in SFLD
555247321	WP_023231242.1	5.78573e-22	NIFPSIDTGVCAASVRlkglaartAQSRFCcvsa	Not in SFLD
488196790	WP_002267998.1	5.8147e-22	SVVPSIDTGVCDAQTRelhllgraAQARWCtvsv	Not in SFLD
505254081	WP_015441183.1	5.8246e-22	NIFPSVDTPTCATSVRlagvlsraAQGRFCcvsa	Not in SFLD
338219642	EGP05271.1	5.83188e-22	NIFPSIDTGICATSVRlagltaraAQARFCtvst	Tpx
754915611	WP_042273718.1	5.86629e-22	LSVPSLDTPVCDMEIRelgllaraAQSRWCaism	Not in SFLD
772694714	WP_045291207.1	5.88793e-22	SVVPSIDTGVCDAQTRelrllarsAQKRWCtvsv	Not in SFLD
756821785	WP_042639092.1	5.92072e-22	NIFPSVDTPTCATSVRlvglaaraAQSRFCcisa	Not in SFLD
500933255	WP_012024182.1	5.92165e-22	NIFPSVDTGTCATSVRlaglhsraAQKRFCcisr	Tpx
754572152	WP_041965434.1	5.92888e-22	SVVPSLDTGVCDAQTRelrllaraAQKRWCtvsv	Not in SFLD
353791052	EHD71433.1	5.93478e-22	SVVPSIDTGICSTQTRewhllaraAQKRWCtvsm	Not in SFLD
498487794	WP_010789482.1	5.93657e-22	SVIPSIDTGVCDAQTRelrllarsAQARWCtisa	Not in SFLD
491496752	WP_005354464.1	5.94316e-22	NIFPSVDTPVCAASVRlvgltaraAQARFCcisa	Not in SFLD
490707393	WP_004570732.1	5.96009e-22	NIFPSLDTGTCAASVRlaylhsraAQARFCcisk	Tpx
496751233	WP_009361537.1	5.96309e-22	SVVPSIDTGVCDAQTRelrllaraAQKRWCtisv	Not in SFLD
966346147	WP_058394912.1	5.98387e-22	NIFPSVDTPTCATSVRlvgltaraAQSRFCcisa	Not in SFLD
505213924	WP_015401026.1	5.98586e-22	NVFPSLDTGVCAASVRlqgllaraAQGRFCgvsk	Not in SFLD
498358697	WP_010672853.1	5.98944e-22	NIFPSVDTPTCATSVRlvglaaraAQARFCcisa	Tpx
754479525	WP_041896794.1	6.01947e-22	VSVPSIDTPVCDLEVRelglltraAQGRWCvism	Not in SFLD
652331554	WP_026728793.1	6.07508e-22	NIFPSVDTGTCATSVRlaglhsraAQKRFCcisr	Not in SFLD
145692052	ABP92557.1	6.08004e-22	SVVPSIDTGICDTQTRewnllaraAQKRWCtvsa	Tpx
780218871	WP_045523348.1	6.09041e-22	NIFPSVDTPTCATSVRlvglaaraAQARFCcisa	Not in SFLD
497323786	WP_009637999.1	6.10371e-22	NIFPSVDTGTCATSVRlagltsraAQSRFCciss	Unchar
740729116	WP_038514402.1	6.1317e-22	NIFPSIDTPVCAQSVRlagltaraAAGRFCcisa	Not in SFLD
488226051	WP_002297259.1	6.14133e-22	SVVPSIDTGVCDAQTRelhllgraAQARWCtvsv	Tpx
491483722	WP_005341463.1	6.14394e-22	NIFPSVDTPTCATSVRlvgltaraAQSRFCcisa	Not in SFLD
914732872	WP_050693516.1	6.1895e-22	NIFPSIDTGVCATSVRltgltaraAQIRFCcisa	Not in SFLD
491450839	WP_005308624.1	6.20376e-22	NIFPSVDTPTCATSVRlvglaaraAQARFCcisa	Not in SFLD
736702374	WP_034707523.1	6.20555e-22	NIFPSVDTGVCSASVRmkgllsraAQKRFCcisk	Not in SFLD
544814322	WP_021230929.1	6.21664e-22	NIFPSVDTPTCATSVRlvgltaraAQSRFCcisa	Not in SFLD
488205348	WP_002276556.1	6.22027e-22	SVVPSIDTGVCDAQTRelhllgraAQARWCtvsv	Not in SFLD
488192087	WP_002263295.1	6.22027e-22	SVVPSIDTGVCDAQTRelhllgraAQARWCtvsv	Tpx
759416571	WP_043140547.1	6.22928e-22	NIFPSVDTPTCATSVRlvglaaraAQSRFCcisa	Not in SFLD
756856213	WP_042658086.1	6.23046e-22	NIFPSVDTPTCATSVRlvglaaraAQSRFCcisa	Not in SFLD
288732102	CBI13667.1	6.24635e-22	SVIPSIDTGICSTQTRewhllaraAQARWCtvsa	Tpx
499323619	WP_011014111.1	6.28977e-22	NIFPSVDTGVCATSVRlkgllarsALGRFCcisk	Tpx
498015508	WP_010329664.1	6.31844e-22	SVIPSIDTGVCDAQTRelrllarsAQARWCtisa	Unchar
491010163	WP_004871873.1	6.335e-22	NIFPSIDTPTCAASVRlqgllaraAQQRFCcisa	Tpx
490417669	WP_004290010.1	6.38478e-22	NIFPSLDTGVCATSVRlsgllaraAHARFCvvla	Tpx
518107390	WP_019277598.1	6.40013e-22	NIFPSIDTPVCAQSVRlagltaraAAGRFCcisa	Not in SFLD
489955288	WP_003858595.1	6.40748e-22	NIFPSVDTGVCATSVRlkgllarsALGRFCcisk	Tpx
736344414	WP_034370427.1	6.4161e-22	NVVPSLDTGVCATQARlkglltrsAQGRFCvvsm	Not in SFLD
491974189	WP_005700235.1	6.42582e-22	NIFPSIDTGVCATSVRltgltaraAQIRFCcisa	Tpx
524615292	CDD32745.1	6.43617e-22	NIFPSLDTGVCAASVRlcgllaraAQGRFCvvla	Not in SFLD
896170440	WP_049184049.1	6.43893e-22	NIFPSIDTGVCAASVRlvglaaraAQSRFCcisa	Not in SFLD
696650714	WP_033135549.1	6.44343e-22	NIFPSVDTPTCATSVRlvgltaraAQSRFCcisa	Not in SFLD
488207659	WP_002278867.1	6.44421e-22	SVVPSIDTGVCDAQTRelhllgraAQARWCtvsv	Not in SFLD
518151012	WP_019321220.1	6.44421e-22	SVVPSIDTGVCDAQTRelhllgraAQARWCtvsv	Not in SFLD
929462367	KPE52659.1	6.44526e-22	NIFPSIDTPTCAASTRlkgllsraALGRFCnvsk	Not in SFLD
498337034	WP_010651190.1	6.45271e-22	SVVPSIDTGVCSEQTRelrllarsAQGRWCtism	Not in SFLD
499730584	WP_011411318.1	6.45562e-22	NIFPSVDTGTCATSVRmkglaaraAQKRFCcisa	Tpx
860249077	WP_048356211.1	6.46156e-22	SVIPSIDTGVCDAQTRelrllaraAQARWCtisa	Not in SFLD
488235075	WP_002306283.1	6.48098e-22	SVVPSIDTGVCDAQTRelhllgraAQARWCtvsv	Not in SFLD
736538615	WP_034553331.1	6.50104e-22	NVVPSLDTGVCATQTRldglltraAQGRFCvvsl	Not in SFLD
740874771	WP_038660019.1	6.52179e-22	NIFPSIDTPTCATSVRlagvaaraAQKRFCcisa	Not in SFLD
766997586	WP_044872892.1	6.5257e-22	NIFPSIDTPTCATSVRlvgvaaraAQKRFCcisa	Not in SFLD
914677341	WP_050667765.1	6.52985e-22	NIFPSVDTPVCATSVRlvgltaraAQARFCcisa	Not in SFLD
644511170	WP_025325781.1	6.5372e-22	NIFPSVDTPTCATSVRlvglaaraAQARFCcisa	Not in SFLD
560438294	WP_023626985.1	6.5437e-22	SVVPSLDTGVCDAQTRelrllaraAQKRWCtvsv	Not in SFLD
503557534	WP_013791610.1	6.56764e-22	NIFPSVDTPTCATSVRlagvaaraAQARFCcisa	Not in SFLD
495533374	WP_008257962.1	6.58038e-22	NIFPSIDTGTCAASVRlaglhsrvAQKRFCtvsn	Tpx
522825992	WP_020738691.1	6.59085e-22	NIFPSVDTGVCAKSVRlagllaraAHGRFCnisa	Not in SFLD
647564474	WP_025842950.1	6.59372e-22	NVFPSVDTAVCAASVRlkgllaraALGRFCcvsk	Not in SFLD
953818692	WP_058052310.1	6.60357e-22	NIFPSVDTPTCATSVRlvgltaraAQSRFCcisa	Not in SFLD
906658986	CTP28067.1	6.61118e-22	SVVPSIDTGICSTQTRewhllaraAQKRWCtvsm	Not in SFLD
906446193	CTJ15635.1	6.61118e-22	SVVPSIDTGICSTQTRewhllaraAQKRWCtvsm	Not in SFLD
491427741	WP_005285536.1	6.62682e-22	NIFPSIDTGVCATSVRltgltaraAQARFCcisa	Tpx
754637910	WP_042024179.1	6.63168e-22	NIFPSVDTPTCATSVRlvgltaraAQSRFCcisa	Not in SFLD
951397254	WP_057772042.1	6.63678e-22	SVVPSIDTGVCDAQTRelrllaraAQKRWCtvsv	Not in SFLD
757751784	WP_042973101.1	6.65209e-22	NIFPSIDTGVCAESVRlkglaaraAQSRFCcisa	Not in SFLD
515699286	WP_017131886.1	6.67322e-22	NIFPSVDTPTCATSVRlsglaaraAQARFCcisa	Not in SFLD
502837298	WP_013072274.1	6.67851e-22	NIFPSIDTGVCATSVRlegllsrvAQKRFVcisr	Tpx
496691739	WP_009333282.1	6.68173e-22	SVVPSIDTGVCDAQTRelrllaraAQKRWCtvsv	Tpx
657289599	WP_029377051.1	6.69047e-22	SVVPSIDTGVCDQQTRelrllarsAQKRWCtvsv	Not in SFLD
488195253	WP_002266461.1	6.7044e-22	SVVPSIDTGVCDAQTRelhllgraAQARWCtvsv	Not in SFLD
488212660	WP_002283868.1	6.7044e-22	SVVPSIDTGVCDAQTRelhllgraAQARWCtvsv	Not in SFLD
947908086	WP_056568331.1	6.71407e-22	NIFPSVDTPTCASSVRlagltaraAQARFCcisa	Not in SFLD
653327933	WP_027492300.1	6.73072e-22	NIFPSVDTSVCAASVRlaglaaraAQARFCcisa	Not in SFLD
640547983	WP_024980101.1	6.76774e-22	NIFPSIDTGTCATSVRltglhsraAQKRFCcisr	Not in SFLD
576426835	EUA20548.1	6.77166e-22	NIFPSIDTPVCAASVRmagllaraAQQRFCcvsk	Not in SFLD
907312662	CTH34896.1	6.773e-22	SVVPSIDTGICSTQTRewhllaraAQKRWCtvsm	Not in SFLD
501005952	WP_012058888.1	6.78258e-22	VSVPSIDTPVCDLEVRelglltraAQGRWCvvsm	Tpx
754662013	WP_042044238.1	6.78356e-22	NIFPSVDTPTCATSVRlvglaaraAQARFCcisa	Not in SFLD
564902451	ETE03077.1	6.82563e-22	SVVPSIDTGICSTQTRewhllaraAQKRWCtvsm	Not in SFLD
489089749	WP_002999648.1	6.83343e-22	NIFPSIDTGTCAASVRlagllsrvAQGRFCcisk	Tpx
739188386	WP_037052072.1	6.83812e-22	NIFPSVDTPTCATSVRltglaaraAQARFCcisa	Not in SFLD
494015276	WP_006957635.1	6.89215e-22	NIFPSIDTPVCAQSVRlagltaraAAGRFCcisa	Tpx
651945554	WP_026676592.1	6.90251e-22	SVVPSLDTGVCDAQTRelrllaraAQKRWCtisv	Not in SFLD
738243389	WP_036198626.1	6.91676e-22	SVVPSLDTGVCDAQTRelrllarsAQKRWCtisv	Not in SFLD
491455844	WP_005313625.1	6.93099e-22	NIFPSVDTPTCATSVRlvgltaraAQSRFCcisa	Tpx
944147289	WP_055639588.1	6.94773e-22	NIFPSVDTPTCASSVRlagltaraAQARFCcisa	Not in SFLD
497167278	WP_009494740.1	6.94946e-22	VTVPSLDTGVCATETRlagllaraAMGRFCvism	Not in SFLD
663992095	WP_030552361.1	6.96905e-22	NIFPSVDTPTCASSVRlagltaraAQARFCcisa	Not in SFLD
515667537	WP_017100137.1	7.0125e-22	NIFPSIDTPVCAASVRleglaaraAMNRFCcvsa	Not in SFLD
304424339	EFM27478.1	7.02443e-22	SVIPSIDTGICSTQTRewhllaraAQARWCtvsa	Tpx
754594498	WP_041984656.1	7.03078e-22	NIFPSIDTGVCAASVRlkgllsrsALGRFCcisk	Not in SFLD
652549561	WP_026943213.1	7.03311e-22	NVVPSLDTGVCATQTRlqglltraAQGRFCvvsl	Not in SFLD
754709220	WP_042084288.1	7.04276e-22	NIFPSVDTPTCATSVRlvgltaraAQSRFCcisa	Not in SFLD
410828932	GAC43945.1	7.10044e-22	SVVPSIDTGVCAAQTRelqldmrsAQARWCtvsa	Not in SFLD
944010257	WP_055601924.1	7.12928e-22	NIFPSVDTPTCASSVRlagltaraAQARFCcisa	Not in SFLD
754605415	WP_041995220.1	7.15561e-22	NIFPSVDTPTCATSVRlvglaaraAQARFCcisa	Not in SFLD
914775552	WP_050718274.1	7.16262e-22	NIFPSVDTPTCATSVRlvglaaraAQSRFCcisa	Not in SFLD
549645326	WP_022545407.1	7.16317e-22	SVFPSIDTGVCATQTRenqllargALGRFCtisk	Not in SFLD
779990302	WP_045427656.1	7.17337e-22	NIFPSIDTPTCATSVRlagvsaraAQKRFCcisa	Not in SFLD
429160602	EKY03060.1	7.17536e-22	NIFPSVDTGVCAASVRlygllaraAQARFCcisk	Not in SFLD
544660242	WP_021093763.1	7.2151e-22	SVVPSIDTGVCDAQTRelrllaraAQKRWCtisv	Not in SFLD
505117308	WP_015304410.1	7.25774e-22	NIFPSVDTPVCATSVRfagllaraAQKRFCcvsn	Not in SFLD
664156006	WP_030690774.1	7.27994e-22	NIFPSVDTPTCASSVRlagltaraAQARFCcisa	Not in SFLD
583251407	EWC92023.1	7.28424e-22	NIFPSVDTGVCAASVRlygllaraAQARFCcisk	Not in SFLD
730635217	WP_034059183.1	7.31763e-22	NIFPSVDTGTCATSVRfeglhsraAQARFCcisr	Not in SFLD
907911259	CTJ09433.1	7.33286e-22	SVVPSIDTGICSTQTRewhllaraAQKRWCtvsm	Not in SFLD
547871172	WP_022277257.1	7.33872e-22	NIFPSLDTGVCATSVRlcgllaraAQGRFCaisk	Not in SFLD
652313360	WP_026716041.1	7.36211e-22	NIFPSIDTGTCAASVRlaglhsrvAQKRFCcisr	Not in SFLD
640505565	WP_024942044.1	7.37269e-22	NIFPSVDTPTCATSVRlvglaaraAQARFCcisa	Not in SFLD
640754163	CDO18835.1	7.37684e-22	SVIPSIDTGICSTQTRewhllaraAQARWCtvsa	Not in SFLD
810874206	WP_046353463.1	7.39561e-22	NIFPSVDTGVCAASVRlagvsaraAQSRFCcisa	Not in SFLD
636870723	WP_024382197.1	7.40724e-22	SVVPSIDTGICDTQTRewnllaraAQKRWCtisa	Not in SFLD
737306274	WP_035289168.1	7.41219e-22	NIFPSVDTPTCATSVRmaglaaraAQARFCcvsa	Not in SFLD
982536179	AMA71730.1	7.41509e-22	SVVPSIDTGVCDAQTRelrlltraAQARWCtvsv	Not in SFLD
748783649	WP_040034918.1	7.41548e-22	NIFPSIDTGVCATSVHlagltsraAQARFCcisa	Not in SFLD
902588739	WP_049621975.1	7.41769e-22	NIFPSVDTSVCATSVRlaglaaraAQARFCcisa	Not in SFLD
584596979	WP_024162148.1	7.42377e-22	NIFPSIDTPTCATSVRlagvaaraAQKRFCcisa	Not in SFLD
961694410	KTA83808.1	7.43291e-22	NIFPSVDTPTCATSVRlvgltaraAQSRFCcisa	Not in SFLD
923045350	WP_053434115.1	7.47969e-22	SVVPSIDTGVCDAQTRelrllaraAQKRWCtvsv	Not in SFLD
497434427	WP_009748625.1	7.48635e-22	NIFPSVDTGVCATSVRlagllsraAQARFCcvsk	Not in SFLD
652329475	WP_026726725.1	7.48724e-22	NIFPSVDTGTCAASVRlaglhsrvAQKRFCcisr	Not in SFLD
498177250	WP_010491406.1	7.52605e-22	SVVPSLDTGVCDAQTRelqllmrsAQSRWCtisv	Unchar
501955135	WP_012677112.1	7.54019e-22	SVVPSIDTGICSTQTRewhllaraAQKRWCtvsm	Tpx
505489404	WP_015674050.1	7.54343e-22	NIFPSIDTGICATSVRlagltsrsAQARFCcisa	Not in SFLD
516366082	WP_017756115.1	7.56183e-22	SVVPSLDTGVCDAQTRelrlltraAQKRWCtisv	Not in SFLD
515649951	WP_017082551.1	7.56511e-22	NIFPSIDTPVCAASVRleglaaraAMNRFCcvsa	Not in SFLD
651275470	WP_026408414.1	7.57209e-22	NIFPSVDTGVCATSVRlagllsraAQARFCcvsk	Not in SFLD
751597757	WP_041065936.1	7.59293e-22	NIVPSLDTPTCAASARlaglaaraAQERFCvisa	Not in SFLD
651296084	WP_026427846.1	7.6065e-22	NIFPSVDTGVCATSVRlagllsraAQGRFCcvsa	Not in SFLD
919107421	WP_052663064.1	7.61361e-22	SIFPSIDTGICDTQTKeanllyrsAHKRWCnvsa	Not in SFLD
896673227	WP_049548623.1	7.61814e-22	SVVPSIDTGICSTQTRewhllaraAQKRWCtvsm	Not in SFLD
746042976	WP_039113879.1	7.68019e-22	NIFPSIDTGTCATSVRltglhsraAQKRFCcisr	Not in SFLD
491669394	WP_005525536.1	7.70708e-22	NVFPSIDTGVCATSVRlagllaraALGRFCnisl	Tpx
491473739	WP_005331486.1	7.72627e-22	NIFPSVDTPTCATSVRlvglaaraAQARFCcisa	Not in SFLD
763374257	WP_044231475.1	7.74462e-22	NIFPSVDTGVCAASVRlrgllaraALGRFCcisk	Not in SFLD
765389751	WP_044673987.1	7.77216e-22	SVVPSIDTGICDTQTRewnllaraAQKRWCtisa	Not in SFLD
907958560	CTO31978.1	7.78445e-22	SVVPSIDTGICSTQTRewhllaraAQKRWCtvsm	Not in SFLD
850309608	WP_048009297.1	7.80434e-22	SVVPSIDTGVCDAQTRelrllaraAQKRWCtvsv	Not in SFLD
652296240	WP_026708046.1	7.80929e-22	NIFPSVDTGTCAASVRlaglhsrvAQKRFCcisr	Not in SFLD
550541187	WP_022623201.1	7.8135e-22	NIFPSVDTGVCASSVRlqgltaraAQSRFCcisa	Not in SFLD
896667219	WP_049544871.1	7.86585e-22	SVVPSIDTGICSTQTRewhllaraAQKRWCtvsm	Not in SFLD
754655410	WP_042038768.1	7.90032e-22	NIFPSVDTPTCATSVRlvgltaraAQSRFCcisa	Not in SFLD
937078608	WP_054544048.1	7.90057e-22	NIFPSVDTPTCATSVRlvglaaraAQARFCcisa	Not in SFLD
637014653	WP_024411256.1	7.90129e-22	SVVPSIDTGICDTQTRewnllaraAQKRWCtvsa	Not in SFLD
737348047	WP_035330317.1	7.94483e-22	SVVPSIDTGVCDAQTRelrllaraAQKRWCtvsv	Not in SFLD
515949347	WP_017379930.1	7.9562e-22	SVVPSLDTGTCDAQTRelrllaraAQKRWCtvsn	Not in SFLD
766574391	WP_044765033.1	7.98218e-22	SVVPSIDTGICDTQTRewnllaraAQKRWCtisa	Not in SFLD
935462220	WP_054405818.1	7.99369e-22	NIFPSVDTGTCAASVRlkgllsrsAQARFCcisr	Not in SFLD
765403477	WP_044683907.1	7.99691e-22	SVVPSIDTGICDTQTRewnllaraAQKRWCtvsa	Not in SFLD
636876379	WP_024382503.1	8.0406e-22	SVVPSIDTGICDTQTRewnllaraAQKRWCtvsa	Not in SFLD
766569247	WP_044761265.1	8.05023e-22	SVVPSIDTGICDTQTRewnllaraAQKRWCtisa	Not in SFLD
657863149	WP_029568818.1	8.07283e-22	NIFPSVDTGVCASSVRlqgltaraAQSRFCcisa	Not in SFLD
912628413	WP_050202534.1	8.0771e-22	SVVPSIDTGICSTQTRewhllaraAQKRWCtvsm	Not in SFLD
766581613	WP_044769507.1	8.09498e-22	SVVPSIDTGICDTQTRewnllaraAQKRWCtisa	Not in SFLD
493364396	WP_006320821.1	8.11808e-22	SVVPSIDTGVCDAQTRelrllaraAQKRWCtisv	Not in SFLD
491664266	WP_005520982.1	8.12606e-22	NVFPSIDTGVCATSVRlagllaraALGRFCnisl	Tpx
737055585	WP_035050613.1	8.13595e-22	SVVPSIDTGVCDAQTRelrllaraAQKRWCtisv	Not in SFLD
490384648	WP_004264152.1	8.13689e-22	NTFPSIDTGVCALQTIelgllaraALGRFCtvsk	Tpx
766560695	WP_044755769.1	8.14066e-22	SVVPSIDTGICDTQTRewnllaraAQKRWCtisa	Not in SFLD
505459505	WP_015646607.1	8.15644e-22	SVVPSIDTGICDTQTRewnllaraAQKRWCtisa	Not in SFLD
294351468	ADE71797.1	8.17611e-22	SVVPSIDTGVCDAQTRelrllarsAQKRWCtvsv	Tpx
912752008	WP_050259367.1	8.17669e-22	SVVPSIDTGICSTQTRewhllaraAQKRWCtvsm	Not in SFLD
491886022	WP_005652331.1	8.18191e-22	NIFPSIDTGVCATSVHlagltsraAQARFCcisa	Tpx
754612052	WP_042001638.1	8.19319e-22	NIFPSIDTGVCAASVRlkgllsrsALGRFCcisk	Not in SFLD
493579134	WP_006532226.1	8.2623e-22	SVVPSIDTGICSTQTRewhllaraAQARWCtisa	Tpx
797187810	WP_045852273.1	8.27122e-22	SAVPSIDTGVCDAQTRefrllaraAQKRWCtisa	Not in SFLD
980941629	WP_059365403.1	8.31787e-22	NIFPSIDTGICATSVRiagltarsAQARFCcisa	Not in SFLD
765393413	WP_044676500.1	8.32132e-22	SVVPSIDTGICDTQTRewnllaraAQKRWCtisa	Not in SFLD
495810075	WP_008534654.1	8.33797e-22	SIVPSIDTGICSTQTRewhllaraAQARWCtisv	Tpx
817538846	WP_046588755.1	8.40435e-22	SVIPSIDTGVCDAQTRelrllaraAQKRWCtvsv	Not in SFLD
636859647	WP_024378588.1	8.411e-22	SVVPSIDTGICDTQTRewnllaraAQKRWCtvsa	Not in SFLD
759869719	WP_043559952.1	8.41204e-22	NIFPSVDTGVCATSVRlagllsraAQARFCcvsk	Not in SFLD
652137331	WP_026704849.1	8.41437e-22	NIFPSVDTGTCAASVRlaglhsrvAQKRFCcisr	Not in SFLD
518364723	WP_019534930.1	8.44726e-22	SVVPSLDTGVCDAQTRefhllmrsAQSRWCtisv	Not in SFLD
493897020	WP_006842891.1	8.44958e-22	NIFPSIDTGVCAASVRlkgllarsAAGRFCaisa	Tpx
757474124	WP_042750513.1	8.47208e-22	SVVPSIDTGICSTQTRewhllaraAQKRWCtvsm	Not in SFLD
488223390	WP_002294598.1	8.49761e-22	SVVPSIDTGVCDAQTRelhllgraAQARWCtvsv	Not in SFLD
763328451	WP_044186889.1	8.49955e-22	NIFPSVDTGVCAASVRlrgllaraALGRFCcisk	Not in SFLD
915328583	WP_050765255.1	8.51072e-22	NIFPSLDTGVCATSVRlcgllaraAQGRFCaisk	Not in SFLD
493706739	WP_006656432.1	8.55183e-22	NVVPSLDTGVCATQTRleglltraAQGRFCvvsl	Tpx
908013671	CTN26403.1	8.55383e-22	SVVPSIDTGICSTQTRewhllaraAQKRWCtvsm	Not in SFLD
491027331	WP_004889023.1	8.55642e-22	SVVPSIDTGVCDAQTRelrllaraAQKRWCtisv	Not in SFLD
636993055	WP_024408156.1	8.56355e-22	SVVPSIDTGICDTQTRewnllaraAQKRWCtvsa	Not in SFLD
564893818	ETD94966.1	8.56909e-22	SVVPSIDTGICSTQTRewhllaraAQKRWCtvsm	Not in SFLD
921153332	WP_053099429.1	8.57543e-22	SIFPSIDTPTCATSVRlaglgaraAQARFCcisa	Not in SFLD
515941752	WP_017372335.1	8.57669e-22	NIFPSVDTDVCAASVRlkgltaraAQARFCcisa	Not in SFLD
896209098	WP_049213931.1	8.59106e-22	NIFPSIDTGICATSVRlagltaraAQTRFCtvsa	Not in SFLD
738256356	WP_036211458.1	8.59686e-22	NIVPSVDTPTCATSTRlagltsraAAGRFCvisa	Not in SFLD
759404364	WP_043128839.1	8.6034e-22	NIFPSVDTPTCATSVRlvglaaraAQARFCcisa	Not in SFLD
496005108	WP_008729687.1	8.64453e-22	NIFPSVDTGVCATSVRlagllsraAQARFCcvsk	Not in SFLD
488232640	WP_002303848.1	8.65518e-22	SVVPSIDTGVCDAQTRelhllgraAQARWCtvsv	Not in SFLD
737376721	WP_035358324.1	8.65974e-22	SVVPSLDTSVCDLQTRelrllarsAQKRWCtisn	Not in SFLD
661304201	WP_029996694.1	8.68263e-22	SVVPSIDTGICDTQTRewnllaraAQKRWCtvsa	Not in SFLD
908057599	CTL13358.1	8.72361e-22	SVVPSIDTGICSTQTRewhllaraAQKRWCtvsm	Not in SFLD
912825688	WP_050282422.1	8.72737e-22	SVVPSIDTGICSTQTRewhllaraAQKRWCtvsm	Not in SFLD
503763671	WP_013997747.1	8.75735e-22	NIFPSIDTGVCAASVRlkgllsrsALGRFCcisk	Not in SFLD
504178952	WP_014369304.1	8.76706e-22	SVVPSLDTGVCDAQTRelrllmrsAQARWCtisv	Unchar
224016907	EEF74919.1	8.7856e-22	NIFPSLDTGVCATSVRlcgllaraAQGRFCaisk	Tpx
906739840	CTE57605.1	8.79007e-22	SVVPSIDTGICSTQTRewhllaraAQKRWCtvsm	Not in SFLD
647636221	WP_025908924.1	8.79188e-22	SVVPSIDTGVCDAQTRelrllarsAQKRWCtvsv	Not in SFLD
944527493	WP_055739025.1	8.80744e-22	SVVPSIDTGVCDAQTRelrllarsAQARWCtisv	Not in SFLD
902510004	WP_049600265.1	8.81721e-22	NIFPSIDTGVCAASVRlaeltaraAQSRFCcisa	Not in SFLD
515761876	WP_017194476.1	8.83055e-22	NIFPSVDTGVCATSVRlagllsraAQARFCcvsk	Not in SFLD
491482566	WP_005340307.1	8.90618e-22	NIFPSVDTPTCATSVRlvgltaraAQSRFCcisa	Not in SFLD
902800731	WP_049669868.1	8.92475e-22	SVVPSLDTGVCDAQTRelrllarsAQKRWCtvsv	Not in SFLD
545112186	WP_021475144.1	8.95468e-22	NIFPSVDTPTCAMSVRlagltaraAQKRFCcvsa	Not in SFLD
835315068	WP_047450553.1	8.97108e-22	SAFPSVDTGVCATQTRelrllargAQKRFCnisv	Not in SFLD
910815326	WP_050113877.1	8.9769e-22	SVVPSIDTGICSTQTRewhllaraAQKRWCtvsm	Not in SFLD
489025372	WP_002935783.1	8.98104e-22	SVVPSIDTGICDTQTRewnllaraAQKRWCtvsa	Tpx
972371605	WP_059025726.1	9.00613e-22	NIFPSLDTSVCATSVRlagllaraAHARFCvvla	Not in SFLD
487727532	WP_001811764.1	9.04501e-22	SVVPSIDTGICSTQTRewhllaraAQKRWCtvsm	Tpx
487725886	WP_001810118.1	9.04501e-22	SVVPSIDTGICSTQTRewhllaraAQKRWCtvsm	Tpx
493068237	WP_006119290.1	9.07461e-22	NIFPSVDTGVCASSVRlqgltaraAQSRFCcisa	Unchar
907412792	CTN73824.1	9.08665e-22	SVVPSIDTGICSTQTRewhllaraAQKRWCtvsm	Not in SFLD
946848421	WP_055771468.1	9.10021e-22	NIFPSVDTGVCAASVRlagltsraAQSRFCcisg	Not in SFLD
654506870	WP_027976186.1	9.10232e-22	SVVPSIDTGVCDAQTRelhllgraAQARWCtvsv	Not in SFLD
502374796	WP_012775224.1	9.10882e-22	SVVPSIDTGICDTQTRewnllaraAQKRWCtvsa	Tpx
954179320	WP_058090810.1	9.11309e-22	NIIPSIDTGVCAASTRlaglcaraAAARFCvisa	Not in SFLD
123457052	XP_001316257.1	9.11508e-22	NIFPSMDTGVCAASVRlegllarsAQGRFCcisk	Tpx
503408476	WP_013643137.1	9.12007e-22	SVIPSIDTGICSTQTRewhllaraAQARWCtvsa	Tpx
737654760	WP_035624607.1	9.13097e-22	NIFPSIDTGTCATSVRltglhsraAQKRFCcisr	Not in SFLD
907551081	CTP58760.1	9.14629e-22	SVVPSIDTGICSTQTRewhllaraAQKRWCtvsm	Not in SFLD
504450557	WP_014637659.1	9.14688e-22	SVVPSIDTGICDTQTRewnllaraAQKRWCtisa	Unchar
636868784	WP_024380571.1	9.14688e-22	SVVPSIDTGICDTQTRewnllaraAQKRWCtvsa	Not in SFLD
637076144	WP_024419000.1	9.14688e-22	SVVPSIDTGICDTQTRewnllaraAQKRWCtisa	Not in SFLD
765382679	WP_044668344.1	9.14688e-22	SVVPSIDTGICDTQTRewnllaraAQKRWCtvsa	Not in SFLD
651334927	WP_026458391.1	9.14714e-22	NIFPSVDTPTCATSVRlvgltaraAQSRFCcisa	Not in SFLD
896604946	WP_049488329.1	9.16993e-22	SVVPSIDTGICSTQTRewhllaraAQKRWCtvsm	Not in SFLD
770607776	KJL05768.1	9.18528e-22	SVVPSIDTGVCDAQTRelrllarsAQKRWCtvsv	Not in SFLD
657864401	WP_029570059.1	9.18707e-22	NIFPSVDTGVCASSVRlqgltaraAQSRFCcisa	Not in SFLD
504001940	WP_014235934.1	9.20161e-22	NIFPSIDTPTCATSVRlkglcaraAQARFCcisa	Unchar
906430029	CTP80504.1	9.2049e-22	SVVPSIDTGICSTQTRewhllaraAQKRWCtvsm	Not in SFLD
499714799	WP_011395533.1	9.22174e-22	NIFPSVDTPTCATSVRlkgllsraAMARFCcvsa	Tpx
753195528	WP_041502004.1	9.2514e-22	NIFPSLDTSVCATSVRlagllaraAHARFCvvla	Not in SFLD
489493066	WP_003398004.1	9.25446e-22	SVVPSIDTGVCDAQTRelrllaraAQKRWCtisv	Not in SFLD
501569754	WP_012574183.1	9.25446e-22	SVVPSVDTGVCDAQTRelrllaraAQKRWCtisv	Tpx
495936928	WP_008661507.1	9.28958e-22	SIVPSLDTPTCATQTKelkllsraAQARFCtvsr	Not in SFLD
503681263	WP_013915339.1	9.29781e-22	SVVPSLDTGVCDAQTRelrllmrsAQARWCtisv	Tpx
765410412	WP_044688906.1	9.31366e-22	SVVPSIDTGICDTQTRewnllaraAQKRWCtvsa	Not in SFLD
766591060	WP_044774237.1	9.31366e-22	SVVPSIDTGICDTQTRewnllaraAQKRWCtisa	Not in SFLD
671634945	WP_031596721.1	9.31476e-22	NIVPSLDTPTCATSTRlrgltaraAMARFCvisa	Not in SFLD
145689843	ABP90349.1	9.32048e-22	SVVPSIDTGICDTQTRewnllaraAQKRWCtvsa	Tpx
523923267	EPR94403.1	9.34688e-22	SVVPSIDTGICSTQTRewhllaraAQKRWCtvsm	Not in SFLD
485885265	WP_001479299.1	9.38894e-22	NIFPSIDTGVCAVSVRlkglaaraAQSRFCcisa	Not in SFLD
766565164	WP_044758644.1	9.39227e-22	SVVPSIDTGICDTQTRewnllaraAQKRWCtvsa	Not in SFLD
769895741	WP_045037048.1	9.39296e-22	NIFPSVDTPVCAMSVRlkglaaraAASRFCcisa	Not in SFLD
754692963	WP_042070443.1	9.42618e-22	NIFPSVDTPTCATSVRlvgltaraAQSRFCcisa	Not in SFLD
502790920	WP_013025896.1	9.48662e-22	NIFPSVDTGVCASSVRlqgltaraAQSRFCcisa	Tpx
723444531	WP_033566078.1	9.49063e-22	NIFPSIDTGTCAASVRlegllsrvAQGRFCcisk	Not in SFLD
806801756	WP_046161183.1	9.54557e-22	NIFPSIDTPTCATSVRlagvsaraAQKRFCcisa	Not in SFLD
896507605	WP_049415060.1	9.5535e-22	SVVPSIDTGVCDQQTRemrllarsAQKRWCtisv	Not in SFLD
746747566	WP_039696843.1	9.56071e-22	SVVPSIDTGICSTQTRewhllaraAQARWCtisa	Not in SFLD
727221376	WP_033682328.1	9.57579e-22	SVVPSIDTGICSTQTRewhllaraAQKRWCtvsm	Not in SFLD
489544536	WP_003449197.1	9.60102e-22	NIFPSIDTPTCATSVRlvgvaaraAQKRFCcisa	Not in SFLD
765400427	WP_044681790.1	9.62995e-22	SVVPSIDTGICDTQTRewnllaraAQKRWCtvsa	Not in SFLD
940348695	WP_054973582.1	9.69156e-22	SVVPSLDTGVCDAQTRelqllmrsAQSRWCtisv	Not in SFLD
446006538	WP_000084393.1	9.70621e-22	NIFPSIDTGVCAVSVRlkglaaraAQSRFCcisa	Tpx
734847508	WP_034098344.1	9.72146e-22	NIFPSVDTGTCAASVRlaglhsrvAQKRFCcisr	Not in SFLD
503559894	WP_013793970.1	9.72828e-22	SVVPSIDTSVCSTQTRewhllaraAQGRFCtisc	Tpx
906567336	CTL87854.1	9.75715e-22	SVVPSIDTGICSTQTRewhllaraAQKRWCtvsm	Not in SFLD
906828342	CTN49828.1	9.77011e-22	SVVPSIDTGICSTQTRewhllaraAQKRWCtvsm	Not in SFLD
907204502	CTO94365.1	9.77011e-22	SVVPSIDTGICSTQTRewhllaraAQKRWCtvsm	Not in SFLD
503854497	WP_014088491.1	9.7852e-22	NIFPSIDTPTCAMSVRlagltaraAQKRFCcisa	Tpx
517149752	WP_018338570.1	9.86734e-22	NIFPSLDTKTCAMSVRmagllaraAQSRFCvvla	Not in SFLD
636891134	WP_024389963.1	9.87352e-22	SVVPSIDTGICDTQTRewnllaraAQKRWCtisa	Not in SFLD
516004373	WP_017434956.1	9.87844e-22	SVVPSLDTGVCDMQTRelrllaraAQKRWCtisv	Not in SFLD
505408147	WP_015595249.1	9.95793e-22	SVVPSLDTGVCDAQTRelrllaraAQKRWCtvsv	Unchar
489419319	WP_003325082.1	9.96744e-22	SVIPSIDTGVCDAQTRelrllarsAQARWCtisa	Tpx
660517390	WP_029944379.1	9.96897e-22	SVVPSIDTGICDTQTRewnllaraAQKRWCtisa	Not in SFLD
757175634	WP_042728233.1	9.9993e-22	NIFPSVDTPTCATSVRikgltaraAQARFCcisa	Not in SFLD
515777956	WP_017210556.1	1.00059e-21	VSVPSIDTPVCDLEVRelglltraAQGRWCvvsm	Not in SFLD
565895890	WP_023975613.1	1.00059e-21	VSVPSIDTPVCDLEVRelglltraAQGRWCvvsm	Not in SFLD
984152253	CVJ56510.1	1.00392e-21	NIVPSLDTPTCATSTRlkgltaraAAKRFCvvsg	Not in SFLD
523920585	EPR91845.1	1.00434e-21	SVVPSIDTGICSTQTRewhllaraAQKRWCtvsm	Not in SFLD
656225891	WP_029173931.1	1.00526e-21	SVVPSIDTGICDTQTRewnllaraAQKRWCtvsa	Not in SFLD
765399505	WP_044680974.1	1.00526e-21	SVVPSIDTGICDTQTRewnllaraAQKRWCtisa	Not in SFLD
766566196	WP_044759406.1	1.00526e-21	SVVPSIDTGICDTQTRewnllaraAQKRWCtisa	Not in SFLD
656239309	WP_029186281.1	1.00564e-21	SVVPSIDTGICDTQTRewnllaraAQKRWCtisa	Not in SFLD
496238946	WP_008952331.1	1.01049e-21	NIFPSIDTPTCAMSVRlagltaraAQKRFCcisa	Tpx
757629222	WP_042869059.1	1.01089e-21	NIFPSVDTPTCATSVRlvgltaraAQSRFCcisa	Not in SFLD
4193357	AAD09977.1	1.01136e-21	SVVPSIDTGICSTQTRewhllaraAQKRWCtvsm	Tpx
636881926	WP_024386954.1	1.01396e-21	SVVPSIDTGICDTQTRewnllaraAQKRWCtvsa	Not in SFLD
652303101	WP_026711284.1	1.01417e-21	NIFPSIDTGVCATSVRlaglhsrvAQKRFCcisr	Not in SFLD
912488003	WP_050168272.1	1.01496e-21	SVVPSIDTGICSTQTRewhllaraAQKRWCtvsm	Not in SFLD
647286597	WP_025731668.1	1.01619e-21	SVVPSIDTGVCDAQTRelrllarsAQKRWCtisv	Not in SFLD
765412130	WP_044690167.1	1.01864e-21	SVVPSIDTGICDTQTRewnllaraAQKRWCtvsa	Not in SFLD
636948249	WP_024401658.1	1.01873e-21	SVVPSIDTGICDTQTRewnllaraAQKRWCtvsa	Not in SFLD
636878702	WP_024384666.1	1.0202e-21	SVVPSIDTGICDTQTRewnllaraAQKRWCtvsa	Not in SFLD
636984864	WP_024406732.1	1.0202e-21	SVVPSIDTGICDTQTRewnllaraAQKRWCtvsa	Not in SFLD
551301729	WP_022921688.1	1.02072e-21	NIFPSIDTGVCAASVRmagllarsAQKRFCnvsa	Not in SFLD
959353302	KSU83649.1	1.02355e-21	SVVPSIDTGVCDAQTRelrllaraAQKRWCtvsv	Not in SFLD
503617800	WP_013851876.1	1.02568e-21	SVIPSIDTGICSTQTRewhllaraAQARWCtvsa	Tpx
530815855	EQC75256.1	1.02806e-21	SIVPSIDTGICSTQTRewhllaraAQARWCtisv	Not in SFLD
696311409	WP_032886866.1	1.02976e-21	NIFPSVDTPTCAASVRlrgltaraAQARFCcist	Not in SFLD
910795812	WP_050098648.1	1.03069e-21	SVVPSIDTGICSTQTRewhllaraAQKRWCtvsm	Not in SFLD
568205685	WP_024080049.1	1.03149e-21	SVFPSVDTPTCATSVRlagllaraAHKRFCvvsa	Not in SFLD
516331477	WP_017722136.1	1.03473e-21	SVVPSIDTGVCDQQTRelrllarsAQKRWCtvsv	Not in SFLD
494541857	WP_007326977.1	1.03578e-21	SIVPSLDTPTCATQTKelkllsraAQARFCtvsr	Tpx
555251495	WP_023234971.1	1.0376e-21	NIFPSIDTGVCAASVRlkdlaaraAQSRFCcvsa	Not in SFLD
500641583	WP_011963706.1	1.03784e-21	NIFPSVDTGTCAASVRlaglhsrvAQKRFCcisr	Tpx
491637144	WP_005494673.1	1.03849e-21	SVVPSLDTGVCSLQTKdmgllsraAQKRFCtisa	Not in SFLD
636857536	WP_024376640.1	1.03888e-21	SVVPSIDTGICDTQTRewnllaraAQKRWCtvsa	Not in SFLD
665868958	WP_031236165.1	1.03932e-21	SVVPSIDTGICSTQTRewhllaraAQKRWCtvsm	Not in SFLD
636934294	WP_024398977.1	1.04077e-21	SVVPSIDTGICDTQTRewnllaraAQKRWCtvsa	Not in SFLD
518153387	WP_019323595.1	1.04213e-21	SVVPSIDTGVCDAQTRelhllgraAQARWCtvsv	Not in SFLD
765394022	WP_044676991.1	1.04268e-21	SVVPSIDTGICDTQTRewnllaraAQKRWCtvsa	Not in SFLD
896677180	WP_049552190.1	1.04283e-21	SVVPSIDTGICSTQTRewhllaraAQKRWCtvsm	Not in SFLD
808801578	WP_046283190.1	1.04429e-21	NIFPSVDTPVCATSVRlagllgraAQKRFCcvsn	Not in SFLD
663317171	WP_030317048.1	1.04859e-21	NIFPSVDTPTCASSVRlagltaraAQARFCcisa	Not in SFLD
806790690	WP_046156207.1	1.05102e-21	NIFPSVDTPTCAMSVRlagltaraAQKRFCcvsa	Not in SFLD
516063077	WP_017493660.1	1.05207e-21	NIFPSVDTGVCAASVRlagltsraAQSRFCciss	Not in SFLD
640599998	WP_025028623.1	1.05461e-21	SVVPSVDTGVCDAQTRelrllaraAQKRWCtvsv	Not in SFLD
515535872	WP_016968960.1	1.05517e-21	NIFPSVDTPTCATSVRlrgltaraAQARFCciss	Not in SFLD
653143631	WP_027392861.1	1.05938e-21	NIFPSIDTGVCAASVRmkglhsraAQARFCcvsr	Not in SFLD
544708464	WP_021138841.1	1.05956e-21	NIFPSVDTPTCATSVRlvgltaraAQSRFCcisa	Not in SFLD
637057420	WP_024416267.1	1.06631e-21	SVVPSIDTGICDTQTRewnllaraAQKRWCtvsa	Not in SFLD
746743640	WP_039695253.1	1.06724e-21	SVIPSIDTGICSTQTRewhllaraAQARWCtvsa	Not in SFLD
935215972	WP_054368469.1	1.07363e-21	SVVPSIDTGICSTQTRewhllaraAQKRWCtvsm	Not in SFLD
808056216	WP_046217619.1	1.0774e-21	SVVPSIDTGVCDAQTRelrllaraAQERWCtisv	Not in SFLD
922999394	WP_053400836.1	1.08147e-21	SVVPSIDTGVCDAQTRelrllarsAQKRWCtvsv	Not in SFLD
490511078	WP_004377078.1	1.08465e-21	NIVPSLDTPVCATSTRlagltaraAAGRFCsisa	Tpx
662771330	WP_030135341.1	1.08778e-21	NIFPSVDTPVCATSVRmagllgraAQKRFCtvsn	Not in SFLD
746711677	WP_039670849.1	1.09223e-21	SVIPSIDTGICSTQTRewhllaraAQARWCtvsv	Not in SFLD
652889563	WP_027149067.1	1.09258e-21	NIVPSLDTPTCAASTRlrgltaraAQSRFCavsa	Not in SFLD
727245381	WP_033705313.1	1.10307e-21	SVVPSIDTGICSTQTRewhllaraAQKRWCtvsm	Not in SFLD
523412179	WP_020747501.1	1.10636e-21	NIVPSLDTPVCATSTRlagltaraAAGRFCavsk	Tpx
517089757	WP_018278575.1	1.11355e-21	NIFPSIDTGVCAASVRlkgllsrsALNRFCcvsk	Not in SFLD
637035872	WP_024414812.1	1.11452e-21	SVVPSIDTGICDTQTRewnllaraAQKRWCtvsa	Not in SFLD
395594116	EJG54356.1	1.1171e-21	SVVPSIDTGICSTQTRewhllaraAQKRWCtvsm	Unchar
973175825	KUL15066.1	1.11767e-21	NIFPSLDTGTCAASVRmkgllaraAAGRFCgisa	Not in SFLD
499234896	WP_010932436.1	1.11844e-21	NIFPSLDTAVCAASVRlkgllsraAQGRFCcisa	Tpx
960863977	WP_058342118.1	1.12285e-21	NIIPSIDTGVCAASTRlaglcaraAASRFCvvsa	Not in SFLD
490426630	WP_004298795.1	1.12515e-21	SVVPSIDTGICDTQTRewnllaraAQKRWCtvsa	Unchar
490361010	WP_004240773.1	1.12745e-21	SIVPSIDTGICSTQTRewhllaraAQKRWCtvsm	Tpx
523971284	CCX54653.1	1.12887e-21	SVVPSLDTGVCDAQTRelrlltrgAQKRWCtism	Not in SFLD
489196720	WP_003106028.1	1.13251e-21	SVVPSIDTSVCSTQTRewhllaraAQGRFCtisc	Tpx
737373662	WP_035355513.1	1.13819e-21	SVVPSIDTGVCDAQTRelrllarsAQKRWCtisv	Not in SFLD
500262427	WP_011913311.1	1.13878e-21	NIFPSVDTPTCATSVRlagvaaraAQKRFCcisa	Tpx
935364638	WP_054386014.1	1.14362e-21	SVVPSIDTGICSTQTRewhllaraAQKRWCtvsm	Not in SFLD
504449551	WP_014636653.1	1.14485e-21	SVVPSIDTGICDTQTRernllaraAQKRWCtvsa	Unchar
496174091	WP_008898598.1	1.14718e-21	NIFPSVDTPTCATSVRltgllsraAQARFCcisa	Tpx
490356746	WP_004236519.1	1.15604e-21	SVVPSIDTGICSTQTRewhllaraAQKRWCtvsm	Tpx
896653006	WP_049531836.1	1.15604e-21	SVVPSIDTGICSTQTRewhllaraAQKRWCtvsm	Not in SFLD
758844461	WP_043026728.1	1.15837e-21	SVVPSIDTGICDTQTRewnllaraAQKRWCtvsa	Not in SFLD
953348682	WP_057999424.1	1.15842e-21	SVVPSLDTGVCDAQTRelrllaraAQARWCtvsv	Not in SFLD
515813799	WP_017244552.1	1.16255e-21	NIFPSVDTPTCATSVRlagvaaraAQKRFCcisa	Not in SFLD
385867729	4AF2	1.16372e-21	NIFPSIDTGVSAASVRlkglaaraAQSRFCcisa	Not in SFLD
943615839	WP_055445699.1	1.16408e-21	NIFPSVDTGTCATSVRfeglhsraAQARFCcisr	Not in SFLD
501366304	WP_012397870.1	1.16583e-21	NIFPSLDTGVCAQSVRlegllaraAQARFCcvsk	Tpx
499311922	WP_011002697.1	1.16851e-21	NIVPSLDTPVCATSTRlagltaraAAGRFCavsk	Tpx
497481134	WP_009795332.1	1.17388e-21	SVVPSIDTGVCDAQTRelrllaraAQKRWCtvsv	Tpx
754868750	WP_042229370.1	1.17608e-21	SVVPSIDTGVCAAQTRelqldmrsAQARWCtvsa	Not in SFLD
500033051	WP_011713769.1	1.17622e-21	NIFPSLDTPVCAASVRlaglcaraAHKRFCcisr	Tpx
489364855	WP_003271717.1	1.18252e-21	NIVPSLDTPVCATSTRlagltaraAAGRFCsisa	Not in SFLD
494589616	WP_007348210.1	1.18422e-21	SIFPSIDTGVCAASTRlaglcaraAFARFCvisa	Tpx
552167947	WP_022987734.1	1.1861e-21	NIIPSIDTGVCAASTRlaglcaraAASRFCvvsa	Not in SFLD
488977517	WP_002888385.1	1.18757e-21	SIVPSIDTGICSTQTRewhllaraAQARWCtisv	Unchar
490369080	WP_004248740.1	1.18853e-21	SVVPSIDTGICSTQTRewhllaraAQKRWCtvsm	Unchar
757751844	WP_042973156.1	1.18896e-21	NIFPSIDTGVCATSVHlkglaaraAQSRFCcisa	Not in SFLD
289713605	EFD77617.1	1.18922e-21	NIFPSVDTPVCATSVRmagllaraAQKRFCcvsk	Unchar
518222432	WP_019392640.1	1.19235e-21	SVVPSIDTGVCDAQTRelrllaraAQERWCtisv	Not in SFLD
882843542	CJK81806.1	1.19451e-21	NIFPSVDTPTCATSVRlagvaaraAQKRFCcisa	Not in SFLD
654501818	WP_027971319.1	1.19783e-21	SVVPSIDTGICDTQTRewnllaraAQKRWCtisa	Not in SFLD
825886778	WP_047153549.1	1.2032e-21	SVVPSIDTGVCDAQTRemrllaraAQARWCtvsv	Not in SFLD
663173662	WP_030212326.1	1.20542e-21	NIFPSVDTPTCASSVRlagltaraAQARFCcisa	Not in SFLD
896433933	WP_049366849.1	1.20793e-21	NIFPSIDTDVCATSVRiagltarsAQARFCcisa	Not in SFLD
973822948	KUM93666.1	1.20809e-21	NIFPSVDTGVCAASVRlsglaaraAQARFCcisa	Not in SFLD
652542290	WP_026936178.1	1.21281e-21	NIFPSIDTGVCATSVRlagllarsALGRFCgisv	Not in SFLD
505246428	WP_015433530.1	1.21344e-21	NIFPSIDTGICATSVRlagltarsAQARFCcisa	Not in SFLD
517784658	WP_018954866.1	1.21887e-21	SIVPSLDTPVCALSTKlagitaraAQSRFCvvsa	Not in SFLD
655315774	WP_028724220.1	1.22167e-21	NIFPSVDTGVCASSVRlqgltaraAQSRFCcisa	Not in SFLD
519000508	WP_020156383.1	1.22175e-21	SVVPSLDTGVCDAQTRelrllarsAQKRWCtisv	Not in SFLD
525967097	WP_020832698.1	1.22304e-21	NIVPSLDTPVCATSTRlagltaraAAGRFCavsk	Not in SFLD
835223855	WP_047403836.1	1.22325e-21	SVVPSLDTEVCDLETRelglltraAQARWCtism	Not in SFLD
517482112	WP_018652691.1	1.22693e-21	NIFPSIDTGICATSVRlagltsrsAQARFCcisa	Not in SFLD
502970147	WP_013205123.1	1.22781e-21	NIVPSLDTPVCATSTRlagltaraAAGRFCsisa	Tpx
736985335	WP_034981515.1	1.23481e-21	NIFPSVDTGVCSASVRmkgllsraAQQRFCcisk	Not in SFLD
896622307	WP_049503991.1	1.23919e-21	SVVPSIDTGICSTQTRewhllaraAQKRWCtvsm	Not in SFLD
896641157	WP_049521159.1	1.24135e-21	SVVPSIDTGICSTQTRewhllaraAQKRWCtvsm	Not in SFLD
931480458	KPK61538.1	1.2442e-21	SIFPSVDTPVCALSTKlaglcaraAQKRFCvgsk	Not in SFLD
490586194	WP_004451214.1	1.24655e-21	SVVPSLDTEVCDLETRelglltraAQARWCtism	Tpx
653076974	WP_027327715.1	1.24786e-21	NVVPSLDTGVCAMQTKlrglltraAQGRFCvism	Not in SFLD
727678196	WP_033828185.1	1.24862e-21	SVVPSIDTGVCDAQTRelrllarsAQSRWCtvla	Not in SFLD
523922759	EPR93905.1	1.25219e-21	SVVPSIDTGICSTQTRewhllaraAQKRWCtvsm	Not in SFLD
786115790	WP_045749613.1	1.25368e-21	SVVPSLDTSVCDLQTRemrllaraAQKRWCtisn	Not in SFLD
504060619	WP_014294613.1	1.25409e-21	SVIPSIDTGICSTQTRewhllaraAQARWCtvsv	Unchar
766591758	WP_044774792.1	1.25509e-21	SVVPSIDTGICDTQTRewnllaraAQKRWCtvsa	Not in SFLD
766602522	WP_044781783.1	1.25509e-21	SVVPSIDTGICDTQTRewnllaraAQKRWCtvsa	Not in SFLD
910772405	WP_050079059.1	1.25519e-21	SVVPSIDTGICSTQTRewhllaraAQKRWCtvsm	Not in SFLD
912666244	WP_050224389.1	1.25519e-21	SVVPSIDTGICSTQTRewhllaraAQKRWCtvsm	Not in SFLD
736631679	WP_034639647.1	1.25824e-21	SVVPSIDTGVCDAQTRelrlltraAQKRWCtvsv	Not in SFLD
943610163	WP_055440098.1	1.26181e-21	SVVPSIDTGVCDAQTRelrllaraAQKRWCtisv	Not in SFLD
926260515	WP_053598702.1	1.26234e-21	SVVPSLDTGVCDAQTRelrllaraAQKRWCtisv	Not in SFLD
502058011	WP_012704587.1	1.264e-21	SVVPSLDTEVCDLETRelglltraAQARWCtism	Tpx
902215291	CTK07496.1	1.26467e-21	SVVPSIDTGICSTQTRewhllaraAQKRWCtvsm	Not in SFLD
446058406	WP_000136261.1	1.26742e-21	SVVPSIDTGVCNQQTRelrllaraAQKRWCtisa	Unchar
504391617	WP_014578719.1	1.26954e-21	NIIPSIDTGVCAASTRlaglcaraAAARFCvvsa	Tpx
636957296	WP_024402705.1	1.26976e-21	SVVPSIDTGICDTQTRewnllaraAQKRWCtvsa	Not in SFLD
490358971	WP_004238744.1	1.27334e-21	SVVPSIDTGICSTQTRewhllaraAQKRWCtvsm	Tpx
565864360	WP_023946176.1	1.27334e-21	SVVPSIDTGICSTQTRewhllaraAQKRWCtvsm	Not in SFLD
942672981	WP_055387665.1	1.27334e-21	SVVPSIDTGICSTQTRewhllaraAQKRWCtvsm	Not in SFLD
910896932	WP_050136933.1	1.27334e-21	SVVPSIDTGICSTQTRewhllaraAQKRWCtvsm	Not in SFLD
912736648	WP_050253854.1	1.27334e-21	SVVPSIDTGICSTQTRewhllaraAQKRWCtvsm	Not in SFLD
912664399	WP_050223491.1	1.27527e-21	SVVPSIDTGICSTQTRewhllaraAQKRWCtvsm	Not in SFLD
751917706	WP_041132633.1	1.27817e-21	NIFPSVDTPTCASSVRlagltaraAQARFCcisa	Not in SFLD
497857490	WP_010171646.1	1.28705e-21	NIFPSIDTPTCATSVRlrgltaraAQARFCcist	Unchar
567438756	WP_024025134.1	1.28968e-21	NIFPSVDTPTCATSVRlagllsraAAARFCcvsa	Not in SFLD
912649827	WP_050216099.1	1.29346e-21	SVVPSIDTGICSTQTRewhllaraAQKRWCtvsm	Not in SFLD
695285309	WP_032495818.1	1.29448e-21	SVVPSIDTGICSTQTRewhllaraAQKRWCtvsm	Not in SFLD
515699285	WP_017131885.1	1.29625e-21	NIFPSIDTPTCAKSVRlagltaraAQARFCcisa	Not in SFLD
501492646	WP_012501082.1	1.2968e-21	NIFPSLDTGVCAASVRlahlhsraAQSRFCcisr	Tpx
344172436	CCA85073.1	1.30877e-21	NIVPSLDTPVCATSTRlagltaraAAGRFCsisa	Tpx
503915662	WP_014149656.1	1.30929e-21	NIVPSLDTPTCAASARlagltaraAQARFCvvsa	Not in SFLD
652491453	WP_026885966.1	1.31083e-21	VSVPSIDTPVCDLEVRelglltraAQGRWCvvsm	Not in SFLD
516451728	WP_017840640.1	1.31189e-21	NIVPSLDTPTCAASARlagltaraAQARFCvvsa	Not in SFLD
783205410	WP_045697830.1	1.31352e-21	NIFPSIDTPTCASSVRlagltaraAQARFCcisa	Not in SFLD
896656572	WP_049535060.1	1.31831e-21	SVVPSIDTGICSTQTRewhllaraAQKRWCtvsm	Not in SFLD
740146856	WP_037992946.1	1.32008e-21	SVVPSLDTGVCDAQTRemrllaraAQKRWCtvsv	Not in SFLD
950306109	WP_057325391.1	1.32361e-21	NIFPSIDTGVCAASVRmagllarsAQARFCnvsk	Not in SFLD
644213060	WP_025290001.1	1.32582e-21	NIFPSIDTGICATSVRlagltarsAQARFCcisa	Not in SFLD
910886920	WP_050132594.1	1.32901e-21	SVVPSIDTGICSTQTRewhllaraAQKRWCtvsm	Not in SFLD
935295160	WP_054380866.1	1.32901e-21	SVVPSIDTGICSTQTRewhllaraAQKRWCtvsm	Not in SFLD
496225842	WP_008939877.1	1.33139e-21	NIIPSIDTGVCAASTRlaglcaraAASRFCvvsa	Not in SFLD
868624383	WP_048496759.1	1.33217e-21	NIIPSIDTGVCAASTRlaglcaraAAARFCvvsa	Not in SFLD
921167512	WP_053113286.1	1.33217e-21	NIIPSIDTGVCAASTRlaglcaraAAARFCvvsa	Not in SFLD
495858898	WP_008583477.1	1.33272e-21	NIFPSIDTGVCATSVRmkgllsraALNRFCtvsk	Not in SFLD
736706644	WP_034711730.1	1.33386e-21	NIFPSIDTPTCAASTRlqgllsraALGRFCnvsk	Not in SFLD
930807051	WP_054286560.1	1.34453e-21	NIFPSVDTGTCAMSVRlaglnaraAQKRFCcisa	Not in SFLD
446178170	WP_000256025.1	1.3469e-21	SVVPSIDTGICSTQTRewhllaraAQKRWCtvsm	Tpx
765539095	WP_044745926.1	1.34863e-21	SVIPSIDTGVCDAQTRelrllaraAQKRWCtisv	Not in SFLD
652570973	WP_026964332.1	1.3497e-21	SVVPSLDTGVCDAQTRelrlesraAQSRWCtisa	Not in SFLD
490017051	WP_003919588.1	1.35531e-21	NIFPSIDTPVCAASVRmagllaraAQQRFCcvsk	Unchar
487752215	WP_001833825.1	1.35565e-21	SVVPSIDTGICSTQTRewhllaraAQKRWCtvsm	Unchar
928783823	WP_053864108.1	1.35896e-21	SVVPSIDTGICDTQTRewnllaraAQKRWCtisa	Not in SFLD
495448028	WP_008172722.1	1.35982e-21	NIIPSIDTGVCAASTRlaglcaraAAARFCvvsa	Unchar
771505807	WP_045162391.1	1.36396e-21	NIFPSIDTPTCATSVRlagvsaraAQKRFCcisa	Not in SFLD
499269185	WP_010966578.1	1.36773e-21	LAVPSVDTPVCDLEVKelgllaraAQSRWCtism	Tpx
496305134	WP_009014312.1	1.36793e-21	SVVPSIDTGICSTQTRewhllaraAQKRWCtvsm	Tpx
490375977	WP_004255577.1	1.36793e-21	SVVPSIDTGICSTQTRewhllaraAQKRWCtvsm	Not in SFLD
522015029	WP_020526300.1	1.36799e-21	NIFPSVDTGICAASVRlagllsraAHNRFCcisk	Not in SFLD
446178172	WP_000256027.1	1.36917e-21	SVVPSIDTGICSTQTRewhllaraAQKRWCtvsm	Unchar
896645107	WP_049524599.1	1.36917e-21	SVVPSIDTGICSTQTRewhllaraAQKRWCtvsm	Not in SFLD
815844065	WP_046465562.1	1.37038e-21	SVVPSIDTGVCDKQTRelrllarsAQKRWCtisv	Not in SFLD
757193812	WP_042738426.1	1.37131e-21	SVVPSIDTGVCDQQTRdlrllarsAQKRWCtisa	Not in SFLD
503027590	WP_013262566.1	1.37727e-21	NIFPSIDTGVCATSVRlrglaaraAAGRFCcvsa	Tpx
500111196	WP_011787201.1	1.38694e-21	NIIPSIDTGVCAASTRlaglcaraAASRFCvisa	Tpx
890501562	WP_048892814.1	1.38765e-21	NIFPSIDTPVCATSVRmagllaraAQQRFCcvsk	Not in SFLD
493292655	WP_006250338.1	1.38836e-21	NIFPSIDTGICATSVRlagltsrsAQARFCcisa	Tpx
753213833	WP_041519140.1	1.39009e-21	NIFPSVDTGTCATSVRltglhsraAQKRFCcisr	Not in SFLD
737534005	WP_035507749.1	1.39337e-21	NIVPSLDTPTCATSTRlkgltaraAAKRFCvvsg	Not in SFLD
764682624	WP_044457127.1	1.39461e-21	NIVPSLDTPTCATSTRlagvaaraAMSRFCvisa	Not in SFLD
935526721	WP_054435237.1	1.39759e-21	SVVPSIDTGICSTQTRewhllaraAQKRWCtvsm	Not in SFLD
[truncated: 2,931 more rows]

## Sheet: Sct3_Prx5
GI	Accession/Version	DASP Search Score	PseudoSig	SFLD Annotation
800980736	WP_046007113.1	7.35925e-33	FSLPGAFTPTCSSTHLvmnawakdqFGKRSWRYcisvn	Not in SFLD
696550748	WP_033083441.1	9.11462e-33	FSLPGAFTPTCSSSHLvmnawakdqFGKRSWRYcisvn	Not in SFLD
908744069	WP_049866424.1	1.01149e-32	FSLPGAFTPTCSSTHLvmnawakdqFGKRSWRYcisvn	Not in SFLD
928992124	WP_054016353.1	1.09012e-32	FSLPGAFTPTCSSTHLvmnawakdqFGKRSWRYcisvn	Not in SFLD
970523819	WP_058798606.1	1.1159e-32	FSLPGAFTPTCSSTHLvmnawakdqFGKRSWRYcisvn	Not in SFLD
498070264	WP_010384420.1	1.12778e-32	FSLPGAFTPTCSSTHLvmnawakdqFGKRSWRYcisvn	Unchar
951460547	WP_057832565.1	1.61967e-32	FSLPGAFTPTCSSSHLvmnawakdqFGKRSWRYcisvn	Not in SFLD
517856889	WP_019027097.1	1.76672e-32	FSLPGAFTPTCSSSHLvmnawakdqFGKRSWRYcisvn	Not in SFLD
499356388	WP_011045085.1	1.80957e-32	FSLPGAFTPTCSSSHLvmnawakdqFGKRSWRYcisvn	Prx5
491836715	WP_005624935.1	1.88818e-32	FSLPGAFTPTCSSTHLvmnawakdqFGKRSWRYcisvn	Prx5
950126287	WP_057182342.1	1.97407e-32	FSLPGAFTPTCSSSHLvmnawakdqFGKRSWRYcisvn	Not in SFLD
505489793	WP_015674439.1	2.11244e-32	FSLPGAFTPTCSSTHLvmnawakdqFGKRSWRYcisvn	Not in SFLD
696560070	WP_033091959.1	2.30502e-32	FSLPGAFTPTCSSSHLvmnawakdqFGKRSWRYcisvn	Not in SFLD
880953659	WP_048690304.1	3.47954e-32	FSLPGAFTPTCSSTHLvmnawakdqFGKRSWRYcmsvn	Not in SFLD
557379556	WP_023400072.1	3.86191e-32	FSLPGAFTPTCSSTHLvmnawakdqFGKRSWRYcmsvn	Not in SFLD
810893453	WP_046356796.1	4.97344e-32	FSLPGAFTPTCSSTHLvmnawakdqFGKRSWRYcmsvn	Not in SFLD
746582381	WP_039610545.1	6.73617e-32	FSLPGAFTPTCSSTHLvmnawakdqFGKRSWRYcmsvn	Not in SFLD
944523084	WP_055734662.1	6.88301e-32	FAVPGAFTPTCSEAHLvmnawgkaqGGLRSQRYcvavn	Not in SFLD
766766889	WP_044841380.1	8.93822e-32	FSLPGAFTPTCSSTHLvmnawaadqFGKRSWRYcisvn	Not in SFLD
1000088655	KXJ56130.1	1.0321e-31	FALPGAFTPTCSSTHLvmnawaedqFGKRSWRYclsvn	Not in SFLD
516013895	WP_017444478.1	1.37455e-31	FSLPGAFTPTCSSTHLvmnawaadqFGKRSWRYcvsvn	Not in SFLD
655038683	WP_028487440.1	1.52652e-31	FSLPGAFTPTCSSSHLvmnawaedqFGMRSWRYclsvn	Not in SFLD
653047031	WP_027298630.1	1.70276e-31	FAVPGAFTPTCSAKHVvmgawgkdqLGKRSKRYclsvn	Not in SFLD
1000094375	KXJ61158.1	1.86722e-31	FSLPGAFTPTCSSTHLvmnawaadqFGKRSWRYcisvn	Not in SFLD
493934722	WP_006879123.1	2.00108e-31	FAVPGAFTPTCSEAHLvmnawgeaqGGVRSKRYcvsvn	Prx5
494080100	WP_007022141.1	2.03751e-31	FALPGAFTPTCSSTHLvmnawaedqFGKRSWRYclsvn	Prx5
896238790	WP_049236119.1	2.05852e-31	FSLPGAFTPTCSSTHLvmnawaadqFGKRSWRYcvsvn	Not in SFLD
873219421	CEM37580.1	2.31729e-31	FSLPGAFTPTCSSAHLvmnawkkaqFGKRSWRYclsvn	Not in SFLD
922994912	WP_053396535.1	2.46026e-31	FSLPGAFTPTCSSSHLvmnawkedqFGKRSWRYcvsvn	Not in SFLD
494488806	WP_007278277.1	2.53933e-31	FALPGAFTPTCSSTHLvmnawaadqFGKRSWRYclsvn	Prx5
582097401	EVU11859.1	2.82765e-31	FSLPGAFTPTCSSSHLvmnawkhdqFGKRSWRYcisvn	Not in SFLD
494895908	WP_007621953.1	2.93817e-31	FSLPGAFTPTCSSTHLvmnawaadqFGKRSWRYcvsvn	Not in SFLD
766743670	WP_044830821.1	3.05507e-31	FSLPGAFTPTCSSTHLvmnawaadqFGKRSWRYcmsvn	Not in SFLD
504812184	WP_014999286.1	3.06743e-31	FSLPGAFTPTCSSTHLvmnawaadqFGKRSWRYcvsvn	Not in SFLD
504763344	WP_014950446.1	3.25571e-31	FSLPGAFTPTCSSTHLvmnawaadqFGKRSWRYcvsvn	Prx5
504792960	WP_014980062.1	3.41959e-31	FSLPGAFTPTCSSTHLvmnawaadqFGKRSWRYcvsvn	Not in SFLD
522172133	WP_020680682.1	3.52815e-31	FALPGAFTPTCSSTHLvmnawaedqFGKRSWRYclsvn	Not in SFLD
746158151	WP_039218689.1	3.5586e-31	FSLPGAFTPTCSSTHLvmnawaadqFGKRSWRYcvsvn	Not in SFLD
654377889	WP_027856680.1	3.65409e-31	FALPGAFTPTCSSTHLvmnawaedqFGKRSWRYclsvn	Not in SFLD
643750160	WP_025256163.1	3.65816e-31	FSLPGAFTPTCSSTHLvmnawaadqFGKRSWRYcvsvn	Not in SFLD
915854642	WP_050910595.1	4.21173e-31	FSLPGAFTPTCSSSHLvmnawkadqFGKRSWRYcvsvn	Not in SFLD
556765971	XP_005978241.1	4.21605e-31	FAVPGAFTPTCSAKHLvmkawakdqMGLRSQRYclsvn	Not in SFLD
972205589	XP_015185024.1	4.28364e-31	FGVPGAFTPGCSKTHLvmnawgedqGGKRSKRYcvsvn	Not in SFLD
515667396	WP_017099996.1	4.43416e-31	FSLPGAFTPTCSSSHLvmnawkadqFGKRSWRYcvsvn	Not in SFLD
515596819	WP_017029428.1	4.49105e-31	FSLPGAFTPTCSSSHLvmnawkedqFGKRSWRYcvsvn	Not in SFLD
501546601	WP_012551162.1	4.49957e-31	FSLPGAFTPTCSSSHLvmnawkadqFGKRSWRYcvsvn	Prx5
515155077	WP_016783699.1	4.54236e-31	FSLPGAFTPTCSSSHLvmnawkadqFGKRSWRYcvsvn	Not in SFLD
515598805	WP_017031405.1	4.58306e-31	FSLPGAFTPTCSSSHLvmnawkedqFGKRSWRYcvsvn	Not in SFLD
515633395	WP_017065995.1	4.59373e-31	FSLPGAFTPTCSSSHLvmnawkadqFGKRSWRYcvsvn	Not in SFLD
515636240	WP_017068840.1	4.72713e-31	FSLPGAFTPTCSSSHLvmnawkadqFGKRSWRYcvsvn	Not in SFLD
655643940	KED42190.1	4.86681e-31	FSLPGAFTPTCSSSHLvmnawkhdqFGKRSWRYcisvn	Not in SFLD
751281774	WP_040990576.1	4.86917e-31	FSLPGAFTPTCSSSHLvmnawkadqFGKRSWRYcvsvn	Not in SFLD
769985122	WP_045101103.1	4.94617e-31	FSLPGAFTPTCSSSHLvmnawkadqFGKRSWRYcvsvn	Not in SFLD
742386382	WP_038865508.1	5.00098e-31	FSLPGAFTPTCSSSHLvmnawkadqFGKRSWRYcvsvn	Not in SFLD
763178215	WP_044057862.1	5.04681e-31	FSLPGAFTPTCSSTHLvmnawgadqFGKRSWRYcvsvn	Not in SFLD
515623239	WP_017055839.1	5.04723e-31	FSLPGAFTPTCSSSHLvmnawkadqFGKRSWRYcvsvn	Not in SFLD
498121144	WP_010435300.1	5.09881e-31	FSLPGAFTPTCSSSHLvmnawkadqFGKRSWRYcvsvn	Not in SFLD
937083828	WP_054548221.1	5.14154e-31	FSLPGAFTPTCSSSHLvmnawkadqFGKRSWRYcvsvn	Not in SFLD
490875157	WP_004737157.1	5.16529e-31	FSLPGAFTPTCSSSHLvmnawkadqFGKRSWRYcvsvn	Prx5
515589827	WP_017022490.1	5.17067e-31	FSLPGAFTPTCSSSHLvmnawkadqFGKRSWRYcvsvn	Not in SFLD
497534700	WP_009848898.1	5.20942e-31	FSLPGAFTPTCSSSHLvmnawkadqFGKRSWRYcvsvn	Prx5
490867655	WP_004729672.1	5.2588e-31	FSLPGAFTPTCSSSHLvmnawkadqFGKRSWRYcvsvn	Prx5
998390959	KXI24025.1	5.26457e-31	FSLPGAFTPTCSSSHLvmnawkadqFGKRSWRYcvsvn	Not in SFLD
515628533	WP_017061133.1	5.32673e-31	FSLPGAFTPTCSSSHLvmnawkadqFGKRSWRYcvsvn	Not in SFLD
873906069	WP_048612367.1	5.44526e-31	FSLPGAFTPTCSSSHLvmnawkadqFGKRSWRYcvsvn	Not in SFLD
695365062	WP_032549993.1	5.676e-31	FSLPGAFTPTCSSSHLvmnawkadqFGKRSWRYcvsvn	Not in SFLD
491563521	WP_005421107.1	5.69816e-31	FSLPGAFTPTCSSSHLvmnawkadqFGKRSWRYcvsvn	Unchar
740348390	WP_038184870.1	5.75894e-31	FAVPGAFTPTCSEAHLvmkawgeaqGGIRSQRYcvsvn	Not in SFLD
992025792	WP_061004769.1	5.77092e-31	FSLPGAFTPTCSSSHLvmnawkadqFGKRSWRYcvsvn	Not in SFLD
992009158	WP_060992640.1	5.77403e-31	FSLPGAFTPTCSSSHLvmnawkadqFGKRSWRYcvsvn	Not in SFLD
779951401	WP_045399116.1	5.7842e-31	FSLPGAFTPTCSSSHLvmnawkadqFGKRSWRYcvsvn	Not in SFLD
991996011	WP_060983397.1	5.95985e-31	FSLPGAFTPTCSSSHLvmnawkadqFGKRSWRYcvsvn	Not in SFLD
515604172	WP_017036772.1	5.96266e-31	FSLPGAFTPTCSSSHLvmnawkadqFGKRSWRYcvsvn	Not in SFLD
515607994	WP_017040594.1	5.97508e-31	FSLPGAFTPTCSSSHLvmnawkadqFGKRSWRYcvsvn	Not in SFLD
515641112	WP_017073712.1	6.04767e-31	FSLPGAFTPTCSSSHLvmnawkadqFGKRSWRYcvsvn	Not in SFLD
494948228	WP_007674256.1	6.08288e-31	FALPGAFTPTCSAKHLvmdawgkdqMGTRSKRYclsvn	Prx5
880806995	WP_048659171.1	6.12617e-31	FSLPGAFTPTCSSSHLvmnawkadqFGKRSWRYcvsvn	Not in SFLD
835865349	WP_047690576.1	6.13522e-31	FSLPGAFTPTCSSSHLvmnawkadqFGKRSWRYcvsvn	Not in SFLD
491781638	WP_005595733.1	6.4214e-31	FSLPGAFTPTCSSSHLvmnawkadqFGKRSWRYcvsvn	Prx5
499581924	WP_011262707.1	6.52631e-31	FSLPGAFTPTCSSSHLvmnawkadqFGKRSWRYcvsvn	Prx5
944182995	WP_055671607.1	6.54345e-31	FSLPGAFTPTCSTYQLvmnawakaqFGMRSWRYcisvn	Not in SFLD
503621806	WP_013855882.1	6.55836e-31	FSLPGAFTPTCSSSHLvmnawkadqFGKRSWRYcvsvn	Prx5
495470134	WP_008194823.1	6.69299e-31	FSLPGAFTPTCSTYQLvmnawakaqFGMRSWRYcisvn	Prx5
890687254	WP_048898880.1	6.71958e-31	FSLPGAFTPTCSSSHLvmnawkadqFGKRSWRYcvsvn	Not in SFLD
951416644	WP_057789919.1	6.83293e-31	FSLPGAFTPTCSSTHLvmnawaadqFGKRSWRYcisvn	Not in SFLD
646517128	WP_025548212.1	6.86107e-31	FAVPGAFTPTCSEAHLvmnawgeaqGGVRSQRYcvavn	Not in SFLD
646998067	WP_025623459.1	6.86107e-31	FAVPGAFTPTCSEAHLvmnawgeaqGGVRSQRYcvavn	Not in SFLD
503548844	WP_013782920.1	6.98197e-31	FSLPGAFTPTCSSTHLvmnawaadqFGKRSWRYcisvn	Not in SFLD
640580587	WP_025010802.1	7.08101e-31	FAVPGAFTPTCSEAHLvmkawgeaqGGLRSQRYcvsvn	Not in SFLD
772665946	WP_045283953.1	7.12379e-31	FAVPGAFTPTCSEAHLvmkawgeaqGGLRSQRYcvsvn	Not in SFLD
515619982	WP_017052582.1	7.23387e-31	FSLPGAFTPTCSSSHLvmnawkadqFGKRSWRYcvsvn	Not in SFLD
515605696	WP_017038296.1	7.23843e-31	FSLPGAFTPTCSSSHLvmnawkadqFGKRSWRYcvsvn	Not in SFLD
491616626	WP_005474181.1	7.31547e-31	FSLPGAFTPTCSSSHLvmnawkadqFGKRSWRYclsvn	Prx5
803556190	WP_046074752.1	7.36296e-31	FSLPGAFTPTCSSSHLvmnawkadqFGKRSWRYcvsvn	Not in SFLD
751593068	WP_041061318.1	7.41089e-31	FSLPGAFTPTCSSSHLvmnawkadqFGKRSWRYcvsvn	Not in SFLD
696561723	WP_033093598.1	7.42394e-31	FAVPGAFTPTCSAAHLvmnawgesqGGVRSQRYclsvn	Not in SFLD
686269010	WP_031849268.1	7.48938e-31	FAVPGAFTPTCSEAHLvmnawgeaqGGVRSQRYcvavn	Not in SFLD
944164802	WP_055653804.1	7.64365e-31	FSLPGAFTPTCSTYQLvmnawakaqFGMRSWRYcisvn	Not in SFLD
493766192	WP_006714784.1	7.71506e-31	FSLPGAFTPTCSSSHLvmnawkadqFGKRSWRYcvsvn	Prx5
780056527	WP_045453539.1	7.7637e-31	FSLPGAFTPTCSSSHLvmnawkadqFGKRSWRYcvsvn	Not in SFLD
647300610	WP_025744251.1	7.78657e-31	FSLPGAFTPTCSSSHLvmnawkadqFGKRSWRYcvsvn	Not in SFLD
498129777	WP_010443933.1	7.78761e-31	FSLPGAFTPTCSSSHLvmnawkadqFGKRSWRYcvsvn	Not in SFLD
920706244	WP_053052381.1	7.81825e-31	FSLPGAFTPTCSSSHLvmnawkadqFGKRSWRYcvsvn	Not in SFLD
552545746	WP_023004106.1	7.86192e-31	FSLPGAFTPTCSTYQLvmnawakaqFGMRSWRYcisvn	Not in SFLD
494052369	WP_006994474.1	7.94337e-31	FSLPGAFTPTCSSTHLvmnawaqdqFGKRSWRYcvsvn	Not in SFLD
515610615	WP_017043215.1	8.10154e-31	FSLPGAFTPTCSSSHLvmnawkadqFGKRSWRYcvsvn	Not in SFLD
655375432	WP_028780860.1	8.20329e-31	FAVPGAFTPTCSEAHLvmkawgeaqGGLRSQRYcvsvn	Not in SFLD
991879306	KXF78961.1	8.21564e-31	FSLPGAFTPTCSTYQLvmnawgkaqFGMRSWRYcisvn	Not in SFLD
523672793	CDG00141.1	8.24159e-31	FSLPGAFTPTCSSTHLvmnawkadqFGKRSWRYclsvn	Not in SFLD
740303809	WP_038141207.1	8.25087e-31	FSLPGAFTPTCSSSHLvmnawkadqFGKRSWRYclsvn	Not in SFLD
497529540	WP_009843738.1	8.39539e-31	FSLPGAFTPTCSSSHLvmnawkadqFGKRSWRYcvsvn	Prx5
647612660	WP_025888212.1	8.43533e-31	FAVPGAFTPTCSEAHLvmkawgeaqGGLRSQRYcvsvn	Not in SFLD
505126360	WP_015313462.1	8.52267e-31	FAVPGAFTPTCSEAHLvmnawgeaqGGVRSQRYcvavn	Not in SFLD
491580851	WP_005438421.1	8.5713e-31	FSLPGAFTPTCSSSHLvmnawkadqFGKRSWRYcvsvn	Prx5
673018962	XP_008863442.1	8.6569e-31	FAVPGAFTPTCSNSHLvmgawgkdqLGVRSQRYcvsvn	Not in SFLD
502872871	WP_013107847.1	8.65886e-31	FSLPGAFTPTCSSTHLvmnawaddqFGKRSWRYcvsvn	Prx5
808765789	WP_046268788.1	8.69235e-31	FAVPGAFTPTCSEAHLvmnawgeaqGGVRSQRYcvavn	Not in SFLD
490540199	WP_004405337.1	8.70473e-31	FSLPGAFTPTCSSSHLvmnawkedqFGKRSWRYclsvn	Prx5
491575153	WP_005432732.1	8.7635e-31	FSLPGAFTPTCSSSHLvmnawkadqFGKRSWRYcvsvn	Prx5
499895340	WP_011576074.1	8.83103e-31	FSLPGAFTPTCSSTHLvmnawaqdqFGKRSWRYcvsvn	Prx5
686279540	WP_031856490.1	8.91904e-31	FAVPGAFTPTCSEAHLvmnawgeaqGGVRSQRYcvavn	Not in SFLD
743517894	WP_039035343.1	8.95378e-31	FAVPGAFTPTCSEAHLvmkawgeaqGGLRSQRYcvsvn	Not in SFLD
491593929	WP_005451494.1	8.99229e-31	FSLPGAFTPTCSSSHLvmnawkadqFGKRSWRYcvsvn	Not in SFLD
658998684	WP_029834288.1	9.06966e-31	FAVPGAFTPTCSEAHLvmnawgeaqGGVRSQRYcvavn	Not in SFLD
646468697	WP_025538094.1	9.0767e-31	FAVPGAFTPTCSEAHLvmnawgeaqGGIRSQRYcvavn	Not in SFLD
922319733	WP_053343061.1	9.0767e-31	FAVPGAFTPTCSEAHLvmnawgeaqGGVRSQRYcvavn	Not in SFLD
516417265	WP_017806663.1	9.08856e-31	FSLPGAFTPTCSSTHLvmnawkadqFGKRSWRYclsvn	Not in SFLD
647219201	WP_025672705.1	9.0944e-31	FSLPGAFTPTCSSSHLvmnawkadqFGKRSWRYcvsvn	Not in SFLD
493992282	WP_006934993.1	9.4505e-31	FSLPGAFTPTCSTYQLvmnawakaqFGMRSWRYcisvn	Prx5
635167523	GAJ73849.1	9.57541e-31	FSLPGAFTPTCSSSHLvmnawkqdqFGKRSWRYcisvn	Not in SFLD
659039616	WP_029857937.1	9.6105e-31	FAVPGAFTPTCSEAHLvmnawgeaqGGVRSQRYcvavn	Not in SFLD
960939989	ALR92590.1	9.7047e-31	FSLPGAFTPTCSSSHLvmnawkqdqFGKRSWRYcisvn	Not in SFLD
670500257	WP_031448208.1	9.85245e-31	FAVPGAFTPTCSAKHLvmgawakdqMGLRSQRYcvsvn	Not in SFLD
658980208	WP_029822466.1	9.88119e-31	FAVPGAFTPTCSEAHLvmnawgeaqGGVRSQRYcvavn	Not in SFLD
821601639	WP_046874631.1	9.92882e-31	FSLPGAFTPTCSSSHLvmnawkqdqFGKRSWRYcvsvn	Not in SFLD
922670328	WP_053350732.1	9.93811e-31	FSLPGAFTPTCSSSHLvmnawkqdqFGKRSWRYcvsvn	Not in SFLD
647077187	WP_025638754.1	9.95036e-31	FAVPGAFTPTCSEAHLvmnawgeaqGGVRSQRYcvavn	Not in SFLD
491676577	WP_005532719.1	9.99216e-31	FSLPGAFTPTCSSSHLvmnawkadqFGKRSWRYcvsvn	Not in SFLD
491538101	WP_005395721.1	1.00035e-30	FSLPGAFTPTCSSSHLvmnawkqdqFGKRSWRYcvsvn	Prx5
659053142	WP_029864084.1	1.00528e-30	FAVPGAFTPTCSEAHLvmnawgeaqGGVRSQRYcvavn	Not in SFLD
657349857	WP_029406537.1	1.00619e-30	FSLPGAFTPTCSSSHLvmnawaedqFGMRSWRYcmsvn	Not in SFLD
499223683	WP_010921223.1	1.02661e-30	FAVPGAFTPTCSAKHLvmkawgkdqMGARSQRYcvsvn	Prx5
686217808	WP_031819124.1	1.02746e-30	FAVPGAFTPTCSEAHLvmnawgeaqGGVRSQRYcvavn	Not in SFLD
491525154	WP_005382781.1	1.03013e-30	FSLPGAFTPTCSSSHLvmnawkqdqFGKRSWRYcvsvn	Prx5
686278721	WP_031855782.1	1.03485e-30	FSLPGAFTPTCSSSHLvmnawkqdqFGKRSWRYcisvn	Not in SFLD
779788563	WP_045325181.1	1.03989e-30	FAVPGAFTPTCSEAHLvmnawgeaqGGVRSQRYcvavn	Not in SFLD
489763673	WP_003667609.1	1.04522e-30	FSLPGAFTPTCSSTHLvmnawaddqFGKRSWRYcvsvn	Prx5
489769120	WP_003673039.1	1.04879e-30	FSLPGAFTPTCSSTHLvmnawaddqFGKRSWRYcvsvn	Prx5
779844455	WP_045345789.1	1.06207e-30	FAVPGAFTPTCSEAHLvmnawgeaqGGVRSQRYcvavn	Not in SFLD
655645935	KED43862.1	1.07619e-30	FAVPGAFTPTCSEAHLvmnawgeaqGGVRSQRYcvavn	Not in SFLD
939110683	WP_054824719.1	1.07902e-30	FSLPGAFTPTCSSSHLvmnawkadqFGKRSWRYcvsvn	Not in SFLD
491619721	WP_005477269.1	1.07987e-30	FAVPGAFTPTCSEAHLvmnawgeaqGGVRSQRYcvavn	Prx5
646915706	WP_025612566.1	1.08063e-30	FAVPGAFTPTCSEAHLvmnawgeaqGGVRSQRYcvavn	Not in SFLD
499352065	WP_011041016.1	1.08519e-30	FAVPGAFTPTCSAAHLvmnawgesqGGVRSQRYclsvn	Prx5
646528763	WP_025550558.1	1.08655e-30	FAVPGAFTPTCSEAHLvmnawgeaqGGVRSQRYcvavn	Not in SFLD
489759862	WP_003663810.1	1.10071e-30	FSLPGAFTPTCSSTHLvmnawaddqFGKRSWRYcvsvn	Prx5
646367872	WP_025509433.1	1.1034e-30	FAVPGAFTPTCSEAHLvmnawgeaqGGVRSQRYcvavn	Not in SFLD
758853628	WP_043027818.1	1.10432e-30	FAVPGAFTPTCSEAHLvmnawgeaqGGVRSQRYcvavn	Not in SFLD
684604388	GAL14098.1	1.10657e-30	FSLPGAFTPTCSSSHLvmnawkqdqFGKRSWRYcvsvn	Not in SFLD
837881073	WP_047886108.1	1.11823e-30	FAVPGAFTPTCSEAHLvmkawgeaqGGVRSQRYcvsvn	Not in SFLD
748721890	WP_039980008.1	1.12181e-30	FSLPGAFTPTCSSSHLvmnawkadqFGKRSWRYcvsvn	Not in SFLD
646404244	WP_025522649.1	1.15106e-30	FAVPGAFTPTCSEAHLvmnawgeaqGGVRSQRYcvavn	Not in SFLD
495263592	WP_007988347.1	1.16023e-30	FSLPGAFTPTCSSTHLvmnawaqdqFGKRSWRYcvsvn	Not in SFLD
646550037	WP_025553846.1	1.17601e-30	FAVPGAFTPTCSEAHLvmnawgeaqGGVRSQRYcvavn	Not in SFLD
545474423	WP_021710741.1	1.18809e-30	FSLPGAFTPTCSSSHLvmnawkadqFGKRSWRYcvsvn	Not in SFLD
757493997	WP_042763400.1	1.19148e-30	FAVPGAFTPTCSEAHLvmnawgeaqGGVRSQRYcvavn	Not in SFLD
927313312	WP_053807706.1	1.20152e-30	FSLPGAFTPTCSSSHLvmnawkqdqFGKRSWRYcvsvn	Not in SFLD
491605808	WP_005463368.1	1.21003e-30	FAVPGAFTPTCSEAHLvmnawgeaqGGVRSQRYcvavn	Prx5
491523700	WP_005381327.1	1.22613e-30	FSLPGAFTPTCSSSHLvmnawkqdqFGKRSWRYcvsvn	Prx5
748143375	WP_039718571.1	1.22959e-30	FAVPGAFTPTCSAKHLvmgawgkdqMGKRSKRYctsvn	Not in SFLD
489752523	WP_003656522.1	1.24927e-30	FSLPGAFTPTCSSTHLvmnawaddqFGKRSWRYcvsvn	Prx5
491641864	WP_005499392.1	1.2528e-30	FAVPGAFTPTCSEAHLvmnawgeaqGGVRSQRYcvavn	Prx5
647070316	WP_025637403.1	1.2528e-30	FAVPGAFTPTCSEAHLvmnawgeaqGGVRSQRYcvavn	Not in SFLD
489764703	WP_003668636.1	1.25353e-30	FSLPGAFTPTCSSTHLvmnawaddqFGKRSWRYcvsvn	Prx5
489755488	WP_003659471.1	1.26557e-30	FSLPGAFTPTCSSTHLvmnawaddqFGKRSWRYcvsvn	Prx5
326567643	EGE17751.1	1.26774e-30	FSLPGAFTPTCSSTHLvmnawaddqFGKRSWRYcvsvn	Prx5
922042842	WP_053319438.1	1.27447e-30	FAVPGAFTPTCSEAHLvmnawgeaqGGVRSQRYcvavn	Not in SFLD
987466274	AME01548.1	1.28224e-30	FALPGAFTPTCSSLHLvmnawakdqFGKRSWRYcvsvn	Not in SFLD
738692353	WP_036591733.1	1.30064e-30	FALPGAFTPTCSSLHLvmnawakdqFGKRSWRYcvsvn	Not in SFLD
947458458	WP_056122835.1	1.30205e-30	FGLPGAFTPTCSAQHLvmgawgrdqFGVRSKRYcisvn	Not in SFLD
930455379	WP_054203378.1	1.31382e-30	FSLPGAFTPTCSSTHLvmnawsadqFGKRSWRYclsvn	Not in SFLD
559777857	WP_023585606.1	1.31473e-30	FAVPGAFTPTCSEAHLvmnawgeaqGGVRSQRYcvavn	Not in SFLD
646775772	WP_025581380.1	1.34469e-30	FAVPGAFTPTCSEAHLvmnawgeaqGGVRSQRYcvavn	Not in SFLD
497097329	WP_009468329.1	1.36028e-30	FSLPGAFTPTCSTYQLvmnawakaqFGMRSWRYcvsvn	Prx5
319407644	CBI81293.1	1.37072e-30	FSLPGAFTPTCSTFQLvmnawgkdqFGMRSWRYcvsvn	Prx5
739111976	WP_036981690.1	1.39106e-30	FSLPGAFTPTCSSTHLvmnawaenqFGKRSWRYcvsvn	Not in SFLD
912974769	WP_050326052.1	1.40809e-30	FALPGAFTPTCSSLHLvmnawakdqFGKRSWRYcvsvn	Not in SFLD
951457918	WP_057829936.1	1.42086e-30	FAVPGAFTPTCSAAHLvmnawgesqGGLRSQRYclsvn	Not in SFLD
490761109	WP_004623384.1	1.48783e-30	FAVPGAFTPTCSAKHLvmkawgkdqMGPRSQRYcvsvn	Not in SFLD
498010787	WP_010324943.1	1.49266e-30	FAVPGAFTPTCSAAHLvmdawgkaqFGKRSKRYctavn	Unchar
966792869	WP_058559707.1	1.49413e-30	FSLPGAFTPTCSSTHLvmnawaenqFGKRSWRYclsvn	Not in SFLD
518104749	WP_019274957.1	1.50228e-30	FAVPGAFTPTCSEAHLvmqawgeaqGGIRSQRYcvsvn	Not in SFLD
740319577	WP_038156748.1	1.53124e-30	FAVPGAFTPTCSEAHLvmqawgeaqGGIRSQRYcvsvn	Not in SFLD
738531190	WP_036479604.1	1.53322e-30	FALPGAFTPTCSSTHLvmfqwgkaqFGLRSWRYclsvn	Not in SFLD
517109496	WP_018298314.1	1.53483e-30	FSLPGAFTPTCSSSHVvmnawkkdqFGKRSWRYcmsvn	Not in SFLD
973378824	WP_059121838.1	1.54471e-30	FAVPGAFTPTCSEAHLvmkawgeaqGGIRSQRYcvavn	Not in SFLD
556761594	XP_005976103.1	1.54778e-30	FAVPGAFTPTCSAKHLvmkawgkdqMGPRSQRYcvsvn	Not in SFLD
762940267	WP_043886898.1	1.55539e-30	FAVPGAFTPTCSEAHLvmqawgeaqGGIRSQRYcvsvn	Not in SFLD
493981378	WP_006924290.1	1.58318e-30	FSLPGAFTPTCSTFQLvmnawgkaqFGMRSWRYclsvn	Unchar
654848175	WP_028300662.1	1.61576e-30	FAVPGAFTPGCSMTHLvmdawgkaqFGIRSQRYclsvn	Not in SFLD
953553733	WP_058026064.1	1.63093e-30	FAVPGAFTPTCSAAHLvmnawgesqGGLRSQRYclsvn	Not in SFLD
947665317	WP_056327962.1	1.63936e-30	FGLPGAFTPTCSAQHLvmgawgrdqFGVRSKRYcisvn	Not in SFLD
517859501	WP_019029709.1	1.66188e-30	FAVPGAFTPTCSAAHLvmnawgesqGGVRSQRYclsvn	Not in SFLD
737011722	WP_035007454.1	1.66891e-30	FSLPGAFTPTCSTFQLvmnawgkdqFGMRSWRYcvsvn	Prx5
501589594	WP_012593847.1	1.68031e-30	FSLPGAFTPTCSSTHLvmnewakdqFGKRSWRYclsvn	Prx5
518051731	WP_019221939.1	1.69806e-30	FSLPGAFTPTCSTFQLvmnawgkaqFGMRSWRYclsvn	Not in SFLD
968551088	WP_058578544.1	1.71514e-30	FSVPGAFTPTCSEKHLvmkawgealGGIRSKRYcvavn	Not in SFLD
953557552	WP_058029145.1	1.75173e-30	FSLPGAFTPTCSSTHLvmnawaqdqFGKRSWRYclsvn	Not in SFLD
750445043	WP_040726918.1	1.75594e-30	FSLPGAFTPTCSSSHLvmnawaedqFGMRSWRYcmsvn	Not in SFLD
494165695	WP_007105427.1	1.76239e-30	FSLPGAFTPTCSSTHLvmnawaqdqFGKRSWRYcvsvn	Not in SFLD
488091300	WP_002162697.1	1.77027e-30	FSLPGAFTPTCSSTHLvmnawkddqFGKRSWRYcvsvn	Not in SFLD
940530380	KQA24319.1	1.77973e-30	FSLPGAFTPTCSSTHLvmnawkddqFGKRSWRYcvsvn	Not in SFLD
950123118	WP_057179240.1	1.78287e-30	FAVPGAFTPTCSAAHLvmnawgesqGGLRSQRYclsvn	Not in SFLD
950130332	WP_057185590.1	1.78527e-30	FAVPGAFTPTCSAKHLvmkawgadqMGLRSQRYcvsvn	Not in SFLD
491444861	WP_005302648.1	1.7887e-30	FSLPGAFTPTCSSSHLvmnawkadqFGPRSWRYcvsvn	Prx5
948098165	WP_056756810.1	1.79996e-30	FAVPGAFTPTCSAKHLvmkawgadqMGLRSQRYcvsvn	Not in SFLD
749297794	WP_040122096.1	1.82295e-30	FAVPGAFTPTCSEAHLvmqawgeaqGGIRSQRYcvsvn	Not in SFLD
494068509	WP_007010577.1	1.83206e-30	FSLPGAFTPTCSTYQLvmnawgkaqFGMRSWRYcisvn	Unchar
492015262	WP_005717850.1	1.83926e-30	FSLPGAFTPTCSSTHLvmnawkadqFGKRSWRYcvsvn	Not in SFLD
800959276	WP_045986399.1	1.85608e-30	FAVPGAFTPTCSEAHLvmqawgeaqGGIRSQRYcvsvn	Not in SFLD
930108571	KPH24480.1	1.86065e-30	FAVPGAFTPTCSEAHLvmqawgeaqGGIRSQRYcvsvn	Not in SFLD
903029368	CSC03387.1	1.87138e-30	FSLPGAFTPTCSSTHLvmnawkddqFGKRSWRYcvsvn	Not in SFLD
446417369	WP_000495224.1	1.89232e-30	FSLPGAFTPTCSSTHLvmnawkddqFGKRSWRYcvsvn	Not in SFLD
828144734	WP_047237117.1	1.89507e-30	FSLPGAFTPTCSSTHLvmnewakdqFGKRSWRYcvsvn	Not in SFLD
498391716	WP_010705620.1	1.91697e-30	FSLPGAFTPTCSSFQLvmnawgkaqFGMRSWRYclsvn	Not in SFLD
759885752	WP_043572412.1	1.9218e-30	FSLPGAFTPTCSSTHLvmnewakdqFGKRSWRYcvsvn	Not in SFLD
922031771	WP_053309571.1	1.92662e-30	FSLPGAFTPTCSSSHLvmnawkddqFGKRSWRYcvsvn	Not in SFLD
496119266	WP_008843773.1	1.93146e-30	FSLPGAFTPTCSSTHLvmnawaadqFGKRSWRYcmsvn	Not in SFLD
806807845	WP_046167092.1	1.95805e-30	FSLPGAFTPTCSSTHLvmnewakdqFGKRSWRYcvsvn	Not in SFLD
648662004	WP_026353751.1	1.98981e-30	FAVPGAFTPTCSARHLvmnawgksqMGLRSQRYcvsvn	Not in SFLD
516256735	WP_017660698.1	2.00717e-30	FALPGAFTPTCSSSHLvmnewakdqFGKRSWRYclsvn	Not in SFLD
654352284	WP_027845365.1	2.01532e-30	FSLPGAFTPTCSSAHLvmnewakdqFGKRSWRYcisvn	Not in SFLD
738275296	WP_036229901.1	2.02478e-30	FGLPGAFTPTCSAQHLvmgawgrdqFGVRSKRYcisvn	Not in SFLD
719266356	WP_033540299.1	2.03694e-30	FAVPGAFTPTCSEAHLvmkawgeaqGGIRSQRYcvsvn	Not in SFLD
835236709	WP_047411877.1	2.03708e-30	FAVPGAFTPTCSAKHLvmkawgkdqMGPRSQRYcisvn	Not in SFLD
446417371	WP_000495226.1	2.03728e-30	FSLPGAFTPTCSSTHLvmnawkddqFGKRSWRYcvsvn	Not in SFLD
446417372	WP_000495227.1	2.04161e-30	FSLPGAFTPTCSSTHLvmnawkddqFGKRSWRYcvsvn	Not in SFLD
219550060	EED27047.1	2.04515e-30	FAVPGAFTPTCSEAHLvmqawgeaqGGIRSQRYcvsvn	Not in SFLD
517167284	WP_018356102.1	2.04668e-30	FSLPGAFTPTCSSTHLvmnawkadqFGKRSWRYcisvn	Not in SFLD
983354912	WP_060534291.1	2.06934e-30	FAVPGAFTPTCSEAHLvmkawgeaqGGLRSQRYcvsvn	Not in SFLD
694130628	WP_032470995.1	2.07135e-30	FSLPGAFTPTCSSTHLvmnawkddqFGKRSWRYcvsvn	Not in SFLD
654558523	WP_028025894.1	2.07686e-30	FSLPGAFTPTCSSTHLvmnawkadqFGERSWRYcvsvn	Not in SFLD
499394227	WP_011081694.1	2.09545e-30	FAVPGAFTPTCSEAHLvmkawgeaqGGLRSQRYcvsvn	Prx5
494182773	WP_007117434.1	2.0984e-30	FALPGAFTPTCSSLHLvmnawakdqFGKRSWRYcvsvn	Prx5
992333212	WP_061051691.1	2.15041e-30	FSLPGAFTPTCSSSHLvmnawkddqFGKRSWRYcvsvn	Not in SFLD
947388979	WP_056054977.1	2.17764e-30	FAVPGAFTPTCSAKHLvmkawgkdqMGPRSQRYcisvn	Not in SFLD
696543498	WP_033076434.1	2.18694e-30	FSLPGAFTPTCSSTHLvmnawaedqFGKRSWRYcfsvn	Not in SFLD
487840636	WP_001914102.1	2.19358e-30	FSLPGAFTPTCSSTHLvmnawkddqFGKRSWRYcvsvn	Prx5
495757813	WP_008482392.1	2.21723e-30	FAVPGAFTPTCSEAHLvmdawgkaqGGIRSRRYclsvn	Not in SFLD
501511537	WP_012519474.1	2.24248e-30	FSLPGAFTPTCSSTHLvmnawaadqFGKRSWRYcmsvn	Prx5
491538712	WP_005396331.1	2.25177e-30	FAVPGAFTPTCSEAHLvmqawgeaqGGIRSQRYcvsvn	Prx5
755591324	WP_042522692.1	2.25177e-30	FAVPGAFTPTCSEAHLvmqawgeaqGGIRSQRYcvsvn	Not in SFLD
446417367	WP_000495222.1	2.26246e-30	FSLPGAFTPTCSSTHLvmnawkddqFGKRSWRYcvsvn	Not in SFLD
759928401	WP_043613731.1	2.26495e-30	FSLPGAFTPTCSSTHLvmnewakdqFGKRSWRYcvsvn	Not in SFLD
966781565	WP_058548593.1	2.29551e-30	FSLPGAFTPTCSSTHLvmnawaehqFGKRSWRYclsvn	Not in SFLD
446417363	WP_000495218.1	2.32272e-30	FSLPGAFTPTCSSTHLvmnawkddqFGKRSWRYcvsvn	Prx5
806790852	WP_046156367.1	2.32536e-30	FSLPGAFTPTCSSTHLvmnewakdqFGKRSWRYcvsvn	Not in SFLD
704413708	WP_033467916.1	2.33372e-30	FSLPGAFTPTCSSTHLvmnewakdqFGKRSWRYcvsvn	Not in SFLD
931445278	KPK29644.1	2.35521e-30	FSLPGAFTPTCSSTHLvmnewakdqFGKRSWRYcisvn	Not in SFLD
515528742	WP_016961958.1	2.37162e-30	FSLPGAFTPTCSSTHLvmnawkadqFGERSWRYcvsvn	Not in SFLD
504559210	WP_014746312.1	2.3849e-30	FAVPGAFTPTCSARHLvmgawgkaqMGLRSQRYcisvn	Unchar
757792071	WP_043009753.1	2.38828e-30	FAVPGAFTPTCSEAHLvmqawgeaqGGIRSQRYcvsvn	Not in SFLD
659892730	WP_029939405.1	2.40419e-30	FSLPGAFTPTCSSTHLvmnewakdqFGKRSWRYclsvn	Not in SFLD
938888387	WP_054673614.1	2.41515e-30	FSLPGAFTPTCSSSHLvmnawkddqFGKRSWRYcvsvn	Not in SFLD
229335067	EEO00552.1	2.41726e-30	FSLPGAFTPTCSSTHLvmnawkddqFGKRSWRYcvsvn	Prx5
738865954	WP_036754614.1	2.42685e-30	FSLPGAFTPTCSSSHLvmnawkadqFGERSWRYcvsvn	Not in SFLD
446417370	WP_000495225.1	2.44215e-30	FSLPGAFTPTCSSTHLvmnawkddqFGKRSWRYcvsvn	Not in SFLD
909623870	WP_049879448.1	2.44266e-30	FAVPGAFTPTCSEAHLvmnawgeaqGGVRSQRYcvavn	Not in SFLD
984938673	WP_060780020.1	2.45178e-30	FSLPGAFTPTCSSTHLvmnawkddqFGKRSWRYcvsvn	Not in SFLD
446417365	WP_000495220.1	2.48908e-30	FSLPGAFTPTCSSSHLvmnawkddqFGKRSWRYcvsvn	Prx5
903091654	CSB32683.1	2.49339e-30	FSLPGAFTPTCSSTHLvmnawkddqFGKRSWRYcvsvn	Not in SFLD
494733435	WP_007469301.1	2.51367e-30	FSLPGAFTPTCSSSHLvmnawkadqFGPRSWRYcvsvn	Not in SFLD
446417368	WP_000495223.1	2.52889e-30	FSLPGAFTPTCSSTHLvmnawkddqFGKRSWRYcvsvn	Prx5
520908451	WP_020328400.1	2.54054e-30	FAVPGAFTPTCSEAHLvmkawgeaqGGVRSQRYcvavn	Not in SFLD
940839124	WP_055029202.1	2.55479e-30	FSLPGAFTPTCSSTHLvmnawkddqFGKRSWRYcvsvn	Not in SFLD
499448120	WP_011135584.1	2.55668e-30	FSLPGAFTPTCSSTHLvmnewakdqFGKRSWRYcvsvn	Prx5
817104042	WP_046477410.1	2.57169e-30	FSLPGAFTPTCSTYQLvmnawgkaqFGMRSWRYcisvn	Not in SFLD
947796108	WP_056457675.1	2.58425e-30	FAVPGAFTPTCSAKHLvmkawgadqMGLRSQRYcvsvn	Not in SFLD
446417364	WP_000495219.1	2.6051e-30	FSLPGAFTPTCSSTHLvmnawkddqFGKRSWRYcvsvn	Prx5
545115339	WP_021478057.1	2.66339e-30	FSLPGAFTPTCSSTHLvmnewakdqFGKRSWRYcvsvn	Not in SFLD
823291540	WP_047047511.1	2.68268e-30	FSLPGAFTPTCSSSHLvmnawkddqFGKRSWRYcvsvn	Not in SFLD
948060776	WP_056719638.1	2.68378e-30	FAVPGAFTPTCSAKHLvmkawaadqMGLRSQRYcvsvn	Not in SFLD
518049817	WP_019220025.1	2.6856e-30	FSLPGAFTPTCSTFQLvmnawgkaqFGMRSWRYclsvn	Not in SFLD
494939813	WP_007665842.1	2.69653e-30	FAVPGAFTPTCSAKHLvmkawaadqMGLRSQRYcvsvn	Unchar
903111747	CSB92550.1	2.70154e-30	FSLPGAFTPTCSSTHLvmnawkddqFGKRSWRYcvsvn	Not in SFLD
947773969	WP_056435751.1	2.70278e-30	FAVPGAFTPTCSAKHLvmkawgadqMGLRSQRYcvsvn	Not in SFLD
740296380	WP_038134424.1	2.71234e-30	FAVPGAFTPTCSEAHLvmqawgeaqGGIRSQRYcvsvn	Not in SFLD
229349437	EEO14393.1	2.71241e-30	FSLPGAFTPTCSSTHLvmnawkddqFGKRSWRYcvsvn	Prx5
749447928	GAM77212.1	2.72751e-30	FSLPGAFTPTCSSSHLvmnawkqdqFGKRSWRYclsvn	Not in SFLD
501206430	WP_012249448.1	2.73914e-30	FSLPGAFTPTCSSTHLvmnewakdqFGKRSWRYcvsvn	Prx5
646376582	WP_025516402.1	2.74936e-30	FSLPGAFTPTCSSTHLvmnewakdqFGKRSWRYcvsvn	Not in SFLD
972923802	KUJ74298.1	2.75242e-30	FSLPGAFTPTCSSTHLvmnewakdqFGKRSWRYclsvn	Not in SFLD
922025286	WP_053304562.1	2.77599e-30	FAVPGAFTPTCSEAHLvmqawgeaqGGIRSQRYcvsvn	Not in SFLD
446417366	WP_000495221.1	2.78874e-30	FSLPGAFTPTCSSSHLvmnawkddqFGKRSWRYcvsvn	Prx5
746383806	WP_039427108.1	2.79411e-30	FAVPGAFTPTCSEAHLvmkawgeaqGGVRSQRYcvsvn	Not in SFLD
446417362	WP_000495217.1	2.81422e-30	FSLPGAFTPTCSSSHLvmnawkddqFGKRSWRYcvsvn	Prx5
446417361	WP_000495216.1	2.8389e-30	FSLPGAFTPTCSSSHLvmnawkddqFGKRSWRYcisvn	Prx5
491516066	WP_005373699.1	2.85126e-30	FAVPGAFTPTCSEAHLvmqawgeaqGGIRSQRYcvsvn	Prx5
940532786	KQA26496.1	2.86534e-30	FSLPGAFTPTCSSTHLvmnawkddqFGKRSWRYcvsvn	Not in SFLD
739286541	WP_037149273.1	2.87503e-30	FSLPGAFTPTCSTYQLvmnawgksqFGMRSWRYcisvn	Not in SFLD
938305016	KPQ38464.1	2.90303e-30	FALPGAFTPTCSSSHLvmnewakdqFGKRSWRYclsvn	Not in SFLD
740340946	WP_038177602.1	2.92271e-30	FAVPGAFTPTCSEAHLvmqawgeaqGGIRSQRYcvsvn	Not in SFLD
491527932	WP_005385557.1	2.924e-30	FAVPGAFTPTCSEAHLvmqawgeaqGGIRSQRYcvsvn	Prx5
740355663	WP_038191951.1	2.92887e-30	FAVPGAFTPTCSEAHLvmqawgeaqGGIRSQRYcvsvn	Not in SFLD
752759675	WP_041406793.1	2.95196e-30	FAVPGAFTPTCSEAHLvmkawgeaqGGIRSQRYcvsvn	Not in SFLD
738938386	WP_036824220.1	2.95858e-30	FSLPGAFTPTCSSSHLvmnawkadqFGPRSWRYcvsvn	Not in SFLD
980944879	WP_059368575.1	2.96581e-30	FSLPGAFTPTCSSTHLvmnawkadqFGKRSWRYcisvn	Not in SFLD
487810521	WP_001883987.1	3.01472e-30	FSLPGAFTPTCSSTHLvmnawkddqFGKRSWRYcvsvn	Prx5
536750164	ERB66822.1	3.0501e-30	FAVPGAFTPTCSEAHLvmqawgeaqGGIRSQRYcvsvn	Not in SFLD
754783339	WP_042147153.1	3.05604e-30	FAVPGAFTPTCSASHLvmkawgdsqGGIRSKRYclsvn	Not in SFLD
749469537	GAM56129.1	3.06192e-30	FSLPGAFTPTCSSSHLvmnawkqdqFGKRSWRYclsvn	Not in SFLD
489907615	WP_003811037.1	3.06446e-30	FSLPGAFTPTCSSTHLvmnewakdqFGKRSWRYcvsvn	Prx5
753202434	WP_041508797.1	3.0675e-30	FAVPGAFTPTCSEAHLvmkawgeaqGGIRSQRYcvsvn	Not in SFLD
567930684	WP_024033064.1	3.07722e-30	FSLPGAFTPTCSSTHLvmnawaehqFGKRSWRYcvsvn	Not in SFLD
496231858	WP_008945893.1	3.11641e-30	FALPGAFTPTCSAKHVvmdawakdqMGVRSQRYclsvn	Not in SFLD
494818276	WP_007553684.1	3.12169e-30	FSLPGAFTPTCSTFQLvmnawgkaqFGMRSWRYclsvn	Unchar
517453856	WP_018624645.1	3.1535e-30	FAVPGAFTPTCSAAHLvmdawgkaqMGVRSKRFcmsvn	Not in SFLD
941966132	WP_055252882.1	3.16421e-30	FSLPGAFTPTCSSTHLvmnawaehqFGKRSWRYcvsvn	Not in SFLD
401808870	EJT01252.1	3.16742e-30	FSLPGAFTPTCSTFQLvmnawgkaqFGLRSWRYclsvn	Not in SFLD
729050307	WP_033932953.1	3.17108e-30	FSLPGAFTPTCSSTHLvmnawkddqFGKRSWRYcvsvn	Not in SFLD
749454809	GAM63764.1	3.24387e-30	FSLPGAFTPTCSSSHLvmnawkqdqFGKRSWRYclsvn	Not in SFLD
1000088508	KXJ55998.1	3.25002e-30	FSLPGAFTPTCSSSHLvmnawaqdqFGKRSWRYcmsvn	Not in SFLD
517125887	WP_018314705.1	3.28829e-30	FSLPGAFTPTCSSTHLvmnewakdqFGKRSWRYcvsvn	Not in SFLD
684145370	GAL05846.1	3.29091e-30	FSLPGAFTPTCSSSHLvmnawkadqFGPRSWRYcvsvn	Not in SFLD
647009698	WP_025625737.1	3.31513e-30	FSLPGAFTPTCSSSHLvmnawkhdqFGKRSWRYcisvn	Not in SFLD
927324984	WP_053815465.1	3.31513e-30	FSLPGAFTPTCSSSHLvmnawkhdqFGKRSWRYcisvn	Not in SFLD
503718653	WP_013952729.1	3.33717e-30	FSLPGAFTPTCSSTHLvmnewakdqFGKRSWRYcvsvn	Not in SFLD
757638371	WP_042878145.1	3.34814e-30	FSLPGAFTPTCSSTHLvmnewakdqFGKRSWRYcvsvn	Not in SFLD
943626187	WP_055455638.1	3.3522e-30	FSLPGAFTPTCSTYQLvmnawakaqFGMRSWRYcisvn	Not in SFLD
654570213	WP_028037437.1	3.36669e-30	FAVPGAFTPTCSAKHLvmkawgadqMGLRSQRYcvsvn	Not in SFLD
739565654	WP_037423763.1	3.38312e-30	FAVPGAFTPTCSEAHLvmkawgeaqGGVRSQRYcvsvn	Not in SFLD
739217061	WP_037080445.1	3.38603e-30	FSLPGAFTPTCSTFQLvmnawgkaqFGLRSWRYclsvn	Not in SFLD
502842513	WP_013077489.1	3.39085e-30	FAVPGAFTPTCSAKHLvmkawgkdqMGARSQRYcvsvn	Prx5
737088363	WP_035076785.1	3.39323e-30	FAVPGAFTPTCSAKHLvmkawgadqMGLRSQRYcvsvn	Not in SFLD
499386767	WP_011074234.1	3.39443e-30	FAVPGAFTPTCSEAHLvmkawgeaqGGVRSQRYcvsvn	Prx5
491639037	WP_005496566.1	3.39563e-30	FSLPGAFTPTCSSSHLvmnawkhdqFGKRSWRYcisvn	Not in SFLD
928912514	WP_053937708.1	3.40266e-30	FSLPGAFTPTCSSTHLvmnewakdqFGKRSWRYcvsvn	Not in SFLD
951137335	WP_057619621.1	3.4086e-30	FSLPGAFTPTCSSSHLvmnawkhdqFGKRSWRYcisvn	Not in SFLD
646510004	WP_025546403.1	3.45209e-30	FSLPGAFTPTCSSSHLvmnawkhdqFGKRSWRYcisvn	Not in SFLD
655051167	WP_028499739.1	3.46242e-30	FSLPGAFTPTCSSTHLvmnewakdqFGKRSWRYcvsvn	Not in SFLD
746442198	WP_039482231.1	3.46253e-30	FAVPGAFTPTCSEAHLvmqawgeaqGGIRSQRYcvsvn	Not in SFLD
498061505	WP_010375661.1	3.46321e-30	FAVPGAFTPTCSASHLvmkawgdaqGGVRSQRYcvsvn	Unchar
737854977	WP_035822180.1	3.46814e-30	FSLPGAFTPTCSSTHLvmnewakdqFGKRSWRYcvsvn	Not in SFLD
937357988	WP_054577743.1	3.4911e-30	FAVPGAFTPTCSEAHLvmqawgeaqGGIRSQRYcvsvn	Not in SFLD
635162888	GAJ78414.1	3.49933e-30	FSLPGAFTPTCSSSHLvmnawkqdqFGKRSWRYcvsvn	Not in SFLD
837769958	WP_047875484.1	3.525e-30	FSLPGAFTPTCSSSHLvmnawkadqFGPRSWRYcvsvn	Not in SFLD
780356727	WP_045569528.1	3.55153e-30	FAVPGAFTPTCSEAHLvmkawgeaqGGVRSQRYcvsvn	Not in SFLD
499231329	WP_010928869.1	3.56476e-30	FSLPGAFTPTCSSTHLvmnewakdqFGKRSWRYcvsvn	Prx5
646732762	WP_025574924.1	3.58159e-30	FSLPGAFTPTCSSSHLvmnawkhdqFGKRSWRYcisvn	Not in SFLD
639577118	WP_024702328.1	3.58212e-30	FSLPGAFTPTCSSSHLvmnawkhdqFGKRSWRYcisvn	Not in SFLD
821173176	WP_046821122.1	3.58212e-30	FSLPGAFTPTCSSSHLvmnawkhdqFGKRSWRYcisvn	Not in SFLD
494926023	WP_007652058.1	3.58299e-30	FAVPGAFTPTCSEAHLvmkawgeaqGGVRSQRYcvsvn	Prx5
652998474	WP_027250722.1	3.59188e-30	FAVPGAFTPTCSESHLvmqawgeaqGGLRSQRYcvsvn	Not in SFLD
499954971	WP_011635705.1	3.62467e-30	FAVPGAFTPTCSEAHLvmkawgeaqGGVRSQRYcvsvn	Prx5
981542090	WP_059745911.1	3.63283e-30	FAVPGAFTPTCSEAHLvmkawgeaqGGVRSQRYcvsvn	Not in SFLD
857127133	AKO45162.1	3.66334e-30	FSLPGAFTPTCSSTHLvmnawkadqFGKRSWRYcvsvn	Not in SFLD
782688267	WP_045607681.1	3.66968e-30	FSLPGAFTPTCSSSHLvmnawkhdqFGKRSWRYcisvn	Not in SFLD
646378196	WP_025517724.1	3.67208e-30	FSLPGAFTPTCSSSHLvmnawkhdqFGKRSWRYcisvn	Not in SFLD
488491793	WP_002535237.1	3.67412e-30	FSLPGAFTPTCSSTHLvmnawkadqFGERSWRYcvsvn	Not in SFLD
800961939	WP_045988969.1	3.68853e-30	FAVPGAFTPTCSASHLvmkawgdaqGGVRSQRYcvsvn	Not in SFLD
809047156	WP_046307677.1	3.70893e-30	FSLPGAFTPTCSSTHLvmnawkadqFGERSWRYcvsvn	Not in SFLD
782639299	WP_045587596.1	3.71788e-30	FSLPGAFTPTCSSSHLvmnawkhdqFGKRSWRYcisvn	Not in SFLD
505110295	WP_015297397.1	3.71929e-30	FSLPGAFTPTCSSSHLvmnawkhdqFGKRSWRYcisvn	Not in SFLD
498511994	WP_010812441.1	3.73325e-30	FSLPGAFTPTCSSTHLvmnewakdqFGKRSWRYcvsvn	Prx5
972205587	XP_015185023.1	3.75323e-30	FGVPGAFTPGCSKTHLvmnawgedqGGKRSKRYcvsvn	Not in SFLD
742878305	WP_039006839.1	3.76022e-30	FSLPGAFTPTCSSTHLvmnewakdqFGKRSWRYcvsvn	Not in SFLD
658972029	WP_029815564.1	3.76528e-30	FSLPGAFTPTCSSSHLvmnawkhdqFGKRSWRYcisvn	Not in SFLD
501324118	WP_012355753.1	3.76674e-30	FSLPGAFTPTCSSTHLvmnewakdqFGKRSWRYcvsvn	Prx5
555465977	WP_023266463.1	3.77627e-30	FAVPGAFTPTCSEAHLvmkawgeaqGGVRSQRYcvsvn	Not in SFLD
742397662	WP_038876787.1	3.77641e-30	FAVPGAFTPTCSEAHLvmqawgeaqGGVRSQRYcvsvn	Not in SFLD
779951378	WP_045399093.1	3.78625e-30	FAVPGAFTPTCSEAHLvmqawgeaqGGIRSQRYcvsvn	Not in SFLD
495388544	WP_008113247.1	3.79311e-30	FAVPGAFTPTCSNAHLvmkawgesqGGLRSKRYcvsvn	Unchar
651852463	WP_026637888.1	3.82578e-30	FSLPGAFTPTCSSTHLvmnewakdqFGKRSWRYcvsvn	Not in SFLD
779913690	WP_045380112.1	3.82786e-30	FAVPGAFTPTCSEAHLvmqawgeaqGGIRSQRYcvsvn	Not in SFLD
491568852	WP_005426436.1	3.82786e-30	FAVPGAFTPTCSEAHLvmqawgeaqGGVRSQRYcvsvn	Prx5
684606784	GAL11787.1	3.83595e-30	FAVPGAFTPTCSEAHLvmqawgeaqGGVRSQRYcvsvn	Not in SFLD
920677420	WP_053050491.1	3.86621e-30	FAVPGAFTPTCSEAHLvmqawgeaqGGVRSQRYcvsvn	Not in SFLD
655360480	WP_028766811.1	3.88669e-30	FAVPGAFTPTCSESHLvmkawgeaqGGVRSQRYcvsvn	Not in SFLD
499943801	WP_011624535.1	3.89243e-30	FAVPGAFTPTCSEAHLvmkawgeaqGGVRSQRYcvsvn	Prx5
497470324	WP_009784522.1	3.89902e-30	FALPGAFTPTCSSAHLvmnewakdqFGKRSWRYclsvn	Prx5
506260824	WP_015780599.1	3.90051e-30	FAVPGAFTPTCSAAHLvmdawgkaqMGVRSKRFcmsvn	Prx5
659028538	WP_029851672.1	3.91366e-30	FSLPGAFTPTCSSSHLvmnawkhdqFGKRSWRYcisvn	Not in SFLD
505212247	WP_015399349.1	3.93914e-30	FSLPGAFTPTCSTFQLvmnawgkaqFGMRSWRYclsvn	Not in SFLD
757639802	WP_042879483.1	3.94855e-30	FSLPGAFTPTCSSTHLvmnewakdqFGKRSWRYcvsvn	Not in SFLD
764536368	WP_044411059.1	3.94931e-30	FALPGAFTPTCSSTHLvmnewakdqFGKRSWRYclsvn	Not in SFLD
491581545	WP_005439115.1	3.95763e-30	FAVPGAFTPTCSEAHLvmqawgeaqGGVRSQRYcvsvn	Prx5
636734313	GAK18499.1	3.98489e-30	FSLPGAFTPTCSSSHLvmnawkqdqFGKRSWRYcvsvn	Not in SFLD
751596032	WP_041064219.1	3.99302e-30	FSLPGAFTPTCSSTHLvmdawkkdqFGMRSWRYcisvn	Not in SFLD
656022221	WP_029061480.1	4.00323e-30	FSLPGAFTPTCSTFQLvmnawakaqFGMRSWRYcisvn	Not in SFLD
658940984	WP_029798103.1	4.00603e-30	FSLPGAFTPTCSSSHLvmnawkhdqFGKRSWRYcisvn	Not in SFLD
940643762	WP_055016720.1	4.00783e-30	FSLPGAFTPTCSSTHLvmnawaehqFGKRSWRYcvsvn	Not in SFLD
515786323	WP_017218764.1	4.02733e-30	FAVPGAFTPTCSASHLvmkawgdaqGGVRSQRYcvsvn	Not in SFLD
749459519	GAM72269.1	4.03689e-30	FSLPGAFTPTCSSSHLvmnawkqdqFGKRSWRYclsvn	Not in SFLD
501301825	WP_012341008.1	4.08262e-30	FSLPGAFTPTCSATHLvmnawkadqFGKRSWRYcvsvn	Prx5
837883572	WP_047887164.1	4.10792e-30	FSLPGAFTPTCSSSHLvmnawkadqFGPRSWRYcvsvn	Not in SFLD
659040924	WP_029858525.1	4.11257e-30	FSLPGAFTPTCSSSHLvmnawkhdqFGKRSWRYcisvn	Not in SFLD
112822227	ABI24316.1	4.12799e-30	FSLPGAFTPTCSATHLvmnawkadqFGKRSWRYcvsvn	Prx5
517578733	WP_018748941.1	4.13596e-30	FSLPGAFTPTCSSTHLvmnewakdqFGKRSWRYcvsvn	Not in SFLD
740339232	WP_038175924.1	4.14303e-30	FSLPGAFTPTCSSSHLvmnawkqdqFGKRSWRYcvsvn	Not in SFLD
646404003	WP_025522522.1	4.15923e-30	FSLPGAFTPTCSSSHLvmnawkhdqFGKRSWRYcisvn	Not in SFLD
646551511	WP_025554075.1	4.15923e-30	FSLPGAFTPTCSSSHLvmnawkhdqFGKRSWRYcisvn	Not in SFLD
646361396	WP_025504646.1	4.16243e-30	FSLPGAFTPTCSSSHLvmnawkhdqFGKRSWRYcisvn	Not in SFLD
758876150	WP_043036357.1	4.16243e-30	FSLPGAFTPTCSSSHLvmnawkhdqFGKRSWRYcisvn	Not in SFLD
659005317	WP_029838228.1	4.1717e-30	FSLPGAFTPTCSSSHLvmnawkhdqFGKRSWRYcisvn	Not in SFLD
686214034	WP_031815694.1	4.18229e-30	FSLPGAFTPTCSSSHLvmnawkhdqFGKRSWRYcisvn	Not in SFLD
499838576	WP_011519310.1	4.19539e-30	FSLPGAFTPTCSSTHLvmnewakdqFGKRSWRYcvsvn	Prx5
487914587	WP_001988053.1	4.20099e-30	FAVPGAFTPTCSEAHLvmkawgeaqGGVRSQRYcvsvn	Not in SFLD
837857106	WP_047877831.1	4.21537e-30	FSLPGAFTPTCSSSHLvmnawkadqFGPRSWRYcvsvn	Not in SFLD
516632730	WP_018007505.1	4.23166e-30	FSLPGAFTPTCSSTHLvmnewakdqFGKRSWRYcvsvn	Not in SFLD
647063149	WP_025636037.1	4.23314e-30	FSLPGAFTPTCSSSHLvmnawkhdqFGKRSWRYcisvn	Not in SFLD
754779148	WP_042143052.1	4.25097e-30	FSLPGAFTPTCSSTHLvmnawatsqFGKRSWRYcisvn	Not in SFLD
515580415	WP_017013149.1	4.27639e-30	FSLPGAFTPTCSSSHLvmnawkadqFGERSWRYcvsvn	Not in SFLD
645071226	WP_025442305.1	4.28717e-30	FSLPGAFTPTCSSSHLvmnawkhdqFGKRSWRYcisvn	Not in SFLD
748163549	WP_039737134.1	4.297e-30	FSLPGAFTPTCSSTHLvmnewakdqFGKRSWRYcisvn	Not in SFLD
493936728	WP_006881053.1	4.31118e-30	FSLPGAFTPTCSSSHLvmnawkqdqFGKRSWRYcvsvn	Prx5
515576828	WP_017009590.1	4.3145e-30	FSLPGAFTPTCSSSHLvmnawkadqFGERSWRYcvsvn	Not in SFLD
446380042	WP_000457897.1	4.3216e-30	FAVPGAFTPTCSEAHLvmkawgeaqGGVRSQRYcvsvn	Not in SFLD
759944440	WP_043629265.1	4.34609e-30	FSLPGAFTPTCSSTHLvmnewakdqFGKRSWRYcvsvn	Not in SFLD
808060307	WP_046221677.1	4.36105e-30	FAVPGAFTPTCSESHLvmqawgeaqGGLRSQRYcvsvn	Not in SFLD
499151865	WP_010864846.1	4.42609e-30	FSLPGAFTPTCSSSHLvmnawkddqFGKRSWRYcvsvn	Not in SFLD
939108162	WP_054822198.1	4.42802e-30	FAVPGAFTPTCSEAHLvmqawgeaqGGVRSQRYcvsvn	Not in SFLD
657876263	WP_029580764.1	4.51788e-30	FSLPGAFTPTCSSTHLvmnewakdqFGKRSWRYcvsvn	Not in SFLD
939669444	XP_014281612.1	4.53389e-30	FAVPGAFTPGCSKTHLvmgawgkdqGGVRSKRYcvsvn	Not in SFLD
903093012	CSD03295.1	4.55624e-30	FSLPGAFTPTCSSTHLvmnawkddqFGKRSWRYcvsvn	Not in SFLD
742386016	WP_038865142.1	4.56205e-30	FAVPGAFTPTCSEAHLvmqawgeaqGGVRSQRYcvsvn	Not in SFLD
923052681	WP_053441424.1	4.56668e-30	FSLPGAFTPTCSSSHLvmnawkndqFGKRSWRYcvsvn	Not in SFLD
639239675	WP_024570182.1	4.57697e-30	FSLPGAFTPTCSSTHLvmnewakdqFGKRSWRYcvsvn	Not in SFLD
800927510	WP_045956080.1	4.58847e-30	FSLPGAFTPTCSSSHLvmnawkadqFGKRSWRYcmsvn	Not in SFLD
495741908	WP_008466487.1	4.62271e-30	FAVPGAFTPTCSNAHLvmkawgesqGGLRSKRYcvsvn	Unchar
915929165	WP_050933210.1	4.62653e-30	FAVPGAFTPTCSEAHLvmqawgeaqGGVRSQRYcvsvn	Not in SFLD
742403890	WP_038883011.1	4.6433e-30	FAVPGAFTPTCSEAHLvmqawgeaqGGVRSQRYcvsvn	Not in SFLD
491675744	WP_005531886.1	4.67737e-30	FAVPGAFTPTCSEAHLvmqawgeaqGGVRSQRYcvsvn	Unchar
491595129	WP_005452691.1	4.67737e-30	FAVPGAFTPTCSEAHLvmqawgeaqGGVRSQRYcvsvn	Not in SFLD
446537241	WP_000614587.1	4.6777e-30	FAVPGAFTPTCSEAHLvmkawgeaqGGIRSQRYcvsvn	Prx5
549628426	WP_022538334.1	4.67837e-30	FSLPGAFTPTCSSTHLvmnewakdqFGKRSWRYcvsvn	Not in SFLD
654904582	WP_028355949.1	4.70769e-30	FSLPGAFTPTCSSTHLvmnewakdqFGKRSWRYcvsvn	Not in SFLD
495921188	WP_008645767.1	4.72652e-30	FSLPGAFTPTCSSTHLvmnewakdqFGKRSWRYcvsvn	Not in SFLD
491643859	WP_005501386.1	4.73943e-30	FSLPGAFTPTCSSTHLvmnawkadqFGERSWRYcisvn	Prx5
491666083	WP_005522798.1	4.74222e-30	FAVPGAFTPTCSEAHLvmkawgeaqGGIRSQRYcvsvn	Not in SFLD
694143481	WP_032481223.1	4.74561e-30	FAVPGAFTPTCSEAHLvmkawgeaqGGVRSQRYcvsvn	Not in SFLD
736821154	WP_034822791.1	4.75262e-30	FSVPGAFTPTCSEKHLvmkawgeslGGIRSKRYcvavn	Not in SFLD
959969763	KSV79461.1	4.78776e-30	FSLPGAFTPTCSTYQLvmnawgksqFGMRSWRYcisvn	Not in SFLD
518806735	WP_019962689.1	4.78873e-30	FSLPGAFTPTCSTYQLvmnawakaqFGMRSWRYcisvn	Not in SFLD
657843740	WP_029558811.1	4.79363e-30	FSLPGAFTPTCSSSHLvmnawkhdqFGKRSWRYcisvn	Not in SFLD
769894632	WP_045035951.1	4.79394e-30	FSLPGAFTPTCSSSHLvmnawkadqFGARSWRYcvsvn	Not in SFLD
659004080	WP_029837356.1	4.80129e-30	FSLPGAFTPTCSSSHLvmnawkhdqFGKRSWRYcisvn	Not in SFLD
549629976	WP_022539163.1	4.80503e-30	FSLPGAFTPTCSSTHLvmnewakdqFGKRSWRYcvsvn	Not in SFLD
491607598	WP_005465158.1	4.80767e-30	FSLPGAFTPTCSSSHLvmnawkhdqFGKRSWRYcisvn	Prx5
992018714	WP_060997815.1	4.81039e-30	FSLPGAFTPTCSSSHLvmnawkadqFGARSWRYcvsvn	Not in SFLD
928928479	WP_053953405.1	4.82984e-30	FSVPGAFTPTCSEKHLvmkawgeslGGIRSKRYcvavn	Not in SFLD
492496056	WP_005864436.1	4.87721e-30	FSLPGAFTPTCSTFQLvmnawgkaqFGMRSWRYclsvn	Unchar
930806967	WP_054286476.1	4.88666e-30	FSLPGAFTPTCSSSHLvmnewakdqFGKRSWRYcvsvn	Not in SFLD
686232483	WP_031827299.1	4.91374e-30	FSLPGAFTPTCSSSHLvmnawkhdqFGKRSWRYcisvn	Not in SFLD
498077491	WP_010391647.1	4.95978e-30	FAVPGAFTPTCSNAHLvmkawgesqGGLRSKRYcvsvn	Unchar
740368366	WP_038203807.1	4.97481e-30	FSLPGAFTPTCSSSHLvmnawkadqFGKRSWRYcmsvn	Not in SFLD
765292887	WP_044620598.1	4.99087e-30	FSLPGAFTPTCSSSHLvmnawkadqFGDRSWRYcvsvn	Not in SFLD
913646089	WP_050446926.1	5.01894e-30	FSLPGAFTPTCSSTHLvmnewakdqFGKRSWRYcvsvn	Not in SFLD
499494515	WP_011181155.1	5.04988e-30	FSLPGAFTPTCSTFQLvmnawgkaqFGMRSWRYclsvn	Prx5
991960358	KXF82780.1	5.0756e-30	FSLPGAFTPTCSSTHLvmnawkadqFGERSWRYcvsvn	Not in SFLD
737904574	WP_035870843.1	5.08384e-30	FSLPGAFTPTCSSTHLvmnewakdqFGKRSWRYcvsvn	Not in SFLD
494588870	WP_007347465.1	5.09962e-30	FSLPGAFTPTCSSFQLvmnawgkaqFGMRSWRYclsvn	Unchar
940646078	WP_055018861.1	5.10891e-30	FSLPGAFTPTCSSTHLvmnawaehqFGKRSWRYcvsvn	Not in SFLD
490550830	WP_004415946.1	5.1267e-30	FSLPGAFTPTCSSSHLvmnawkndqFGKRSWRYcvsvn	Prx5
927583080	WP_053824364.1	5.1376e-30	FSLPGAFTPTCSSTHLvmnewakdqFGKRSWRYcvsvn	Not in SFLD
490195704	WP_004094255.1	5.15158e-30	FSLPGAFTPTCSSSHLvmnawkadqFGPRSWRYcvsvn	Prx5
966783950	WP_058550956.1	5.156e-30	FSLPGAFTPTCSSTHLvmnawaehqFGKRSWRYclsvn	Not in SFLD
490727202	WP_004589654.1	5.16002e-30	FSLPGAFTPTCSSTHLvmnawaehqFGKRSWRYcvsvn	Not in SFLD
913722286	WP_050471171.1	5.18398e-30	FSLPGAFTPTCSTYQLvmnawakaqFGMRSWRYcisvn	Not in SFLD
499536302	WP_011217085.1	5.21706e-30	FSLPGAFTPTCSSSHLvmnawkadqFGPRSWRYcvsvn	Prx5
502023060	WP_012696966.1	5.21892e-30	FSLPGAFTPTCSSTHLvmnewakdqFGKRSWRYcvsvn	Prx5
923013243	WP_053407421.1	5.26427e-30	FAVPGAFTPTCSESHLvmqawgeaqGGIRSQRYcvsvn	Not in SFLD
491991605	WP_005709405.1	5.30405e-30	FSLPGAFTPTCSSTHLvmnawkedqFGERSWRYcvsvn	Not in SFLD
769887346	WP_045028937.1	5.31105e-30	FSLPGAFTPTCSSSHLvmnawkadqFGARSWRYcvsvn	Not in SFLD
940692529	WP_055025960.1	5.32727e-30	FAVPGAFTPTCSESHLvmkawgeaqGGIRSQRYcvsvn	Not in SFLD
746424262	WP_039464810.1	5.32745e-30	FSLPGAFTPTCSSSHLvmnawkadqFGDRSWRYcvsvn	Not in SFLD
739085557	WP_036956677.1	5.33436e-30	FAVPGAFTPTCSNAHLvmkawgesqGGIRSKRYcvsvn	Not in SFLD
494857047	WP_007583147.1	5.35215e-30	FSLPGAFTPTCSSTHLvmnawaehqFGKRSWRYclsvn	Unchar
953556620	WP_058028488.1	5.35725e-30	FAVPGAFTPTCSAAHLvmkawgeahGGVRSQRYcvsvn	Not in SFLD
505298746	WP_015485848.1	5.36213e-30	FSLPGAFTPTCSSTHLvmnawaadqFGPRSWRYcisvn	Not in SFLD
545084508	WP_021454413.1	5.36533e-30	FSLPGAFTPTCSSSHLvmnawkhdqFGKRSWRYcisvn	Not in SFLD
655646320	KED44187.1	5.37693e-30	FSLPGAFTPTCSSSHLvmnawkhdqFGKRSWRYcisvn	Not in SFLD
739116162	WP_036985755.1	5.38106e-30	FSLPGAFTPTCSSSHLvmnawkadqFGPRSWRYcisvn	Not in SFLD
517932207	WP_019102415.1	5.38305e-30	FSLPGAFTPTCSSTHLvmnewakdqFGKRSWRYcvsvn	Not in SFLD
491514214	WP_005371847.1	5.40648e-30	FSLPGAFTPTCSSSHLvmnawkadqFGARSWRYcvsvn	Prx5
493693668	WP_006643557.1	5.45436e-30	FSLPGAFTPTCSSSHLvmnawkadqFGARSWRYcvsvn	Prx5
759907780	WP_043593907.1	5.45777e-30	FSLPGAFTPTCSSTHLvmnewakdqFGKRSWRYcvsvn	Not in SFLD
808058957	WP_046220336.1	5.50086e-30	FSLPGAFTPTCSSSHLvmnawkadqFGDRSWRYcvsvn	Not in SFLD
835462123	WP_047514012.1	5.51246e-30	FAVPGAFTPTCSEAHLvmqawgeaqGGVRSQRYcvsvn	Not in SFLD
961661017	WP_058374221.1	5.52685e-30	FAVPGAFTPTCSNAHLvmkawgasqGGMRSKRYcvsvn	Not in SFLD
501079142	WP_012129867.1	5.53066e-30	FAVPGAFTPTCSEAHLvmqawgeaqGGVRSQRYcvsvn	Prx5
738858511	WP_036747495.1	5.53809e-30	FAVPGAFTPTCSESHLvmqawgeaqGGVRSQRYcvsvn	Not in SFLD
797209266	WP_045870215.1	5.54659e-30	FSLPGAFTPTCSSTHLvmnewakdqFGKRSWRYcisvn	Not in SFLD
769898703	WP_045039729.1	5.55111e-30	FSLPGAFTPTCSSSHLvmnawkadqFGARSWRYcvsvn	Not in SFLD
914799652	WP_050730296.1	5.55318e-30	FSLPGAFTPTCSSTHLvmnewakdqFGKRSWRYcvsvn	Not in SFLD
496275059	WP_008987097.1	5.56149e-30	FAVPGAFTPTCSEAHLvmqawgeaqGGIRSQRYcvsvn	Prx5
504986910	WP_015174012.1	5.56676e-30	FSLPGAFTPTCSSTHLvmnewakdqFGKRSWRYcisvn	Not in SFLD
515080828	WP_016710590.1	5.56783e-30	FSLPGAFTPTCSSTHLvmnawaqnqFGKRSWRYcvsvn	Not in SFLD
652998379	WP_027250628.1	5.59096e-30	FSLPGAFTPTCSSSHLvmnawkadqFGDRSWRYcvsvn	Not in SFLD
550980684	WP_022728791.1	5.631e-30	FALPGAFTPTCSAKHLvmdawgkdqMGIRSQRYclsvn	Not in SFLD
493292763	WP_006250446.1	5.64755e-30	FSLPGAFTPTCSSTHLvmnawkadqFGKRSWRYcmsvn	Prx5
911192080	WP_050152125.1	5.65681e-30	FSLPGAFTPTCSSSHLvmnawkadqFGPRSWRYcvsvn	Not in SFLD
769907481	WP_045042344.1	5.65816e-30	FSLPGAFTPTCSSSHLvmnawkadqFGARSWRYcvsvn	Not in SFLD
528843954	WP_020923567.1	5.66916e-30	FSLPGAFTPTCSTFQLvmnawgkaqFGLRSWRYclsvn	Not in SFLD
258580148	EEW05120.1	5.6881e-30	FAVPGAFTPTCSEAHLvmkawgeaqGGIRSQRYcvsvn	Prx5
759488238	WP_043209140.1	5.69843e-30	FSLPGAFTPTCSSTHLvmnewakdqFGKRSWRYcvsvn	Not in SFLD
928965145	WP_053989698.1	5.72257e-30	FAVPGAFTPTCSEAHLvmqawgeaqGGIRSQRYcvsvn	Not in SFLD
656007939	WP_029049337.1	5.72626e-30	FSLPGAFTPTCSSTHLvmnewakdqFGKRSWRYcvsvn	Not in SFLD
671508050	WP_031494609.1	5.72756e-30	FSLPGAFTPTCSSSHLvmnawkndqFGKRSWRYcvsvn	Not in SFLD
446537239	WP_000614585.1	5.74098e-30	FAVPGAFTPTCSEAHLvmkawgeaqGGIRSQRYcvsvn	Not in SFLD
739110475	WP_036980226.1	5.74178e-30	FAVPGAFTPTCSNAHLvmkawgesqGGIRSKRYcvsvn	Not in SFLD
657930898	WP_029632103.1	5.74524e-30	FSLPGAFTPTCSSTHLvmnewakdqFGKRSWRYcisvn	Not in SFLD
493251854	WP_006219718.1	5.77146e-30	FSLPGAFTPTCSSTHLvmnewakdqFGKRSWRYcvsvn	Prx5
503231255	WP_013465916.1	5.80564e-30	FAVPGAFTPTCSNAHLvmkawgesqGGIRSKRYcvsvn	Prx5
493623349	WP_006575545.1	5.81781e-30	FSLPGAFTPTCSSTHLvmnewakdqFGKRSWRYcvsvn	Not in SFLD
495444164	WP_008168858.1	5.83535e-30	FSLPGAFTPTCSSTHLvmnawaehqFGKRSWRYclsvn	Unchar
910876077	WP_050123934.1	5.84741e-30	FSLPGAFTPTCSSSHLvmnawkadqFGPRSWRYcvsvn	Not in SFLD
511823837	WP_016402672.1	5.85138e-30	FAVPGAFTPTCSEAHLvmqawgeaqGGVRSQRYcvsvn	Not in SFLD
647477553	WP_025801454.1	5.87055e-30	FSLPGAFTPTCSSSHLvmnawkadqFGPRSWRYcvsvn	Not in SFLD
659861364	WP_029908689.1	5.87187e-30	FAVPGAFTPTCSAKHLvmkawgadqMGLRSQRYcvsvn	Not in SFLD
499554919	WP_011235702.1	5.87299e-30	FSVPGAFTPTCSEKHLvmkawgeslGGIRSKRYcvavn	Prx5
860409783	WP_048416022.1	5.90263e-30	FSLPGAFTPTCSSTHLvmnewakdqFGKRSWRYcvsvn	Not in SFLD
505245647	WP_015432749.1	5.90543e-30	FSLPGAFTPTCSSTHLvmnawkadqFGKRSWRYcmsvn	Not in SFLD
498138715	WP_010452871.1	5.96903e-30	FAVPGAFTPTCSEAHLvmqawgeaqGGVRSQRYcvsvn	Prx5
737060788	WP_035055675.1	6.01894e-30	FSLPGAFTPTCSSTHLvmnewakdqFGKRSWRYcvsvn	Not in SFLD
517039247	WP_018228065.1	6.02952e-30	FSLPGAFTPTCSSTHLvmnewakdqFGKRSWRYcvsvn	Not in SFLD
494620495	WP_007378719.1	6.03379e-30	FSLPGAFTPTCSSTHLvmnawaehqFGKRSWRYclsvn	Unchar
639331754	WP_024598728.1	6.03379e-30	FSLPGAFTPTCSSTHLvmnawaehqFGKRSWRYclsvn	Not in SFLD
491155726	WP_005014113.1	6.03965e-30	FSLPGAFTPTCSSTHLvmnewakdqFGKRSWRYcvsvn	Not in SFLD
935495775	WP_054421800.1	6.07551e-30	FSLPGAFTPTCSSTHLvmnewakdqFGKRSWRYcvsvn	Not in SFLD
966355151	WP_058403545.1	6.13166e-30	FSLPGAFTPTCSSTHLvmnawaehqFGKRSWRYclsvn	Not in SFLD
860398976	WP_048411989.1	6.17394e-30	FSLPGAFTPTCSSTHLvmnewakdqFGKRSWRYcvsvn	Not in SFLD
803552299	WP_046073324.1	6.21675e-30	FAVPGAFTPTCSESHLvmqawgeaqGGIRSQRYcvsvn	Not in SFLD
495741987	WP_008466566.1	6.22447e-30	FSLPGAFTPTCSSTHLvmnawaehqFGKRSWRYcvsvn	Prx5
499648563	WP_011329297.1	6.22981e-30	FAVPGAFTPTCSNAHLvmkawgasqGGVRSKRYcvsvn	Prx5
930453907	WP_054201940.1	6.24392e-30	FAVPGAFTPTCSNAHLvmkawgesqGGLRSKRYcvsvn	Not in SFLD
738902526	WP_036789470.1	6.24545e-30	FSLPGAFTPTCSSSHLvmnawkadqFGARSWRYcvsvn	Not in SFLD
820898879	WP_046804978.1	6.2613e-30	FSLPGAFTPTCSSTHLvmnewakdqFGKRSWRYcvsvn	Not in SFLD
496276091	WP_008988129.1	6.29712e-30	FSLPGAFTPTCSSSHLvmnawkadqFGARSWRYcvsvn	Not in SFLD
498239075	WP_010553231.1	6.3023e-30	FSLPGAFTPTCSSTHLvmnawaehqFGKRSWRYclsvn	Unchar
557376967	WP_023397526.1	6.32452e-30	FAVPGAFTPTCSQAHLvmkawgdaqGGVRSQRYcvsvn	Not in SFLD
654072088	WP_027709994.1	6.32723e-30	FGLPGAFTPTCSSSHLvmnawqqdqFGKRSWRYcvsvn	Not in SFLD
501245468	WP_012288486.1	6.32903e-30	FAVPGAFTPTCSAKHLvmkawgadqMGLRSQRYcvsvn	Prx5
771455129	WP_045149669.1	6.34137e-30	FAVPGAFTPTCSEAHLvmqawgeaqGGIRSQRYcvsvn	Not in SFLD
492986595	WP_006079504.1	6.35165e-30	FAVPGAFTPTCSEAHLvmkawgeaqGGVRSQRYcvavn	Prx5
499619834	WP_011300568.1	6.37087e-30	FSLPGAFTPTCSSTHLvmnewakdqFGKRSWRYcvsvn	Prx5
940687043	WP_055020694.1	6.37304e-30	FALPGAFTPTCSSTHLvmnawaqnqFGKRSWRYcisvn	Not in SFLD
501019480	WP_012072153.1	6.37544e-30	FSLPGAFTPTCSSTHLvmnawkadqFGKRSWRYcmsvn	Prx5
495336940	WP_008061676.1	6.39025e-30	FSLPGAFTPTCSSTHLvmnewakdqFGKRSWRYcvsvn	Not in SFLD
902551726	WP_049616908.1	6.41216e-30	FSLPGAFTPTCSSSHLvmnawkadqFGPRSWRYcvsvn	Not in SFLD
498241726	WP_010555882.1	6.41818e-30	FSLPGAFTPTCSSTHLvmnawaehqFGKRSWRYclsvn	Unchar
771458780	WP_045151376.1	6.43718e-30	FAVPGAFTPTCSEAHLvmqawgeaqGGIRSQRYcvsvn	Not in SFLD
937127094	WP_054562228.1	6.4375e-30	FALPGAFTPTCSSTHLvmnawaqnqFGKRSWRYcisvn	Not in SFLD
492964233	WP_006071142.1	6.46079e-30	FSLPGAFTPTCSSSHLvmnawkndqFGKRSWRYcvsvn	Prx5
910811732	WP_050111133.1	6.47282e-30	FSLPGAFTPTCSSSHLvmnawkadqFGPRSWRYcvsvn	Not in SFLD
493845639	WP_006792689.1	6.49229e-30	FSLPGAFTPTCSSTHLvmnawaehqFGKRSWRYclsvn	Prx5
849033924	WP_047977326.1	6.51992e-30	FSLPGAFTPTCSSTHLvmnawkadqFGKRSWRYcmsvn	Not in SFLD
759638875	WP_043356588.1	6.58837e-30	FSLPGAFTPTCSSTHLvmnewakdqFGKRSWRYcvsvn	Not in SFLD
491510306	WP_005367940.1	6.60541e-30	FAVPGAFTPTCSEAHLvmqawgeaqGGIRSQRYcvsvn	Prx5
493276060	WP_006233858.1	6.61432e-30	FSLPGAFTPTCSSSHLvmnawkadqFGPRSWRYcvsvn	Prx5
490526998	WP_004392271.1	6.67929e-30	FSLPGAFTPTCSSSHLvmnawkadqFGPRSWRYcvsvn	Prx5
739099544	WP_036970241.1	6.68443e-30	FALPGAFTPTCSSTHLvmnawaqnqFGKRSWRYcisvn	Not in SFLD
490531419	WP_004396592.1	6.68657e-30	FAVPGAFTPTCSEAHLvmkawgeaqGGIRSQRYcvavn	Prx5
910892258	WP_050135743.1	6.68884e-30	FSLPGAFTPTCSSSHLvmnawkadqFGPRSWRYcvsvn	Not in SFLD
771661375	WP_045235837.1	6.6917e-30	FSLPGAFTPTCSSTHLvmnewakdqFGKRSWRYcvsvn	Not in SFLD
499688827	WP_011369561.1	6.7041e-30	FSLPGAFTPTCSSSHLvmnewakdqFGKRSWRYclsvn	Not in SFLD
499817222	WP_011497956.1	6.72376e-30	FAVPGAFTPTCSEAHLvmkawgeaqGGVRSQRYcisvn	Prx5
910886274	WP_050132028.1	6.72769e-30	FSLPGAFTPTCSSSHLvmnawkadqFGPRSWRYcvsvn	Not in SFLD
652609022	WP_026988557.1	6.7825e-30	FALPGAFTPTCSAKHLvmdawgkdqMGIRSQRYclsvn	Not in SFLD
501386073	WP_012417639.1	6.78645e-30	FSLPGAFTPTCSSTHLvmnewakdqFGKRSWRYcvsvn	Prx5
490848514	WP_004710577.1	6.84838e-30	FSLPGAFTPTCSSSHLvmnawkadqFGPRSWRYcvsvn	Prx5
446537244	WP_000614590.1	6.87474e-30	FAVPGAFTPTCSEAHLvmkawgeaqGGVRSQRYcvsvn	Prx5
493143833	WP_006158743.1	6.8789e-30	FSLPGAFTPTCSSTHLvmnewakdqFGKRSWRYcvsvn	Not in SFLD
769951281	WP_045084533.1	6.91381e-30	FAVPGAFTPTCSEAHLvmqawgeaqGGIRSQRYcvsvn	Not in SFLD
928962938	WP_053987491.1	6.94624e-30	FSLPGAFTPTCSSSHLvmnawkadqFGARSWRYcvsvn	Not in SFLD
746600891	WP_039627078.1	6.95129e-30	FSLPGAFTPTCSSSHLvmnawktdqFGKRSWRYclsvn	Not in SFLD
736865644	WP_034865482.1	6.9623e-30	FSLPGAFTPTCSSSHLvmnawkadqFGPRSWRYcvsvn	Not in SFLD
769936509	WP_045070414.1	6.96609e-30	FAVPGAFTPTCSEAHLvmqawgeaqGGIRSQRYcvsvn	Not in SFLD
526015683	WP_020837517.1	6.96696e-30	FSLPGAFTPTCSSSHLvmnawkadqFGPRSWRYcvsvn	Not in SFLD
565851133	WP_023933790.1	6.96759e-30	FSLPGAFTPTCSSSHLvmnawkadqFGARSWRYcvsvn	Not in SFLD
565849297	WP_023932059.1	6.98628e-30	FAVPGAFTPTCSEAHLvmqawgeaqGGIRSQRYcvsvn	Not in SFLD
992001707	WP_060988317.1	6.98628e-30	FAVPGAFTPTCSEAHLvmqawgeaqGGIRSQRYcvsvn	Not in SFLD
972920703	KUJ71240.1	7.01741e-30	FSLPGAFTPTCSSTHLvmnewakdqFGKRSWRYcmsvn	Not in SFLD
738640334	WP_036549651.1	7.03199e-30	FAVPGAFTPGCSNTHLvmgawgkaqLGLRSQRYctsvn	Not in SFLD
910798469	WP_050101046.1	7.05254e-30	FSLPGAFTPTCSSSHLvmnawkadqFGPRSWRYcvsvn	Not in SFLD
446537238	WP_000614584.1	7.11003e-30	FAVPGAFTPTCSEAHLvmkawgeaqGGVRSQRYcvsvn	Prx5
696503124	WP_033040958.1	7.19221e-30	FSLPGAFTPTCSSTHLvmnawaehqFGKRSWRYclsvn	Not in SFLD
782648397	WP_045590314.1	7.1959e-30	FAVPGAFTPTCSEAHLvmkawgdaqGGLRSQRYcvsvn	Not in SFLD
490852391	WP_004714446.1	7.20479e-30	FSLPGAFTPTCSSSHLvmnawkadqFGPRSWRYcvsvn	Prx5
947220011	WP_055981674.1	7.23736e-30	FSLPGAFTPTCSTYQLvmnawgksqFGMRSWRYcvsvn	Not in SFLD
489051128	WP_002961336.1	7.2401e-30	FSLPGAFTPTCSSTHLvmnawaehqFGKRSWRYclsvn	Prx5
543218573	WP_021023712.1	7.25588e-30	FAVPGAFTPTCSESHLvmqawgeaqGGIRSQRYcvsvn	Not in SFLD
769929096	WP_045063288.1	7.29343e-30	FSLPGAFTPTCSSSHLvmnawkadqFGARSWRYcvsvn	Not in SFLD
515991048	WP_017421631.1	7.29996e-30	FAVPGAFTPTCSEAHLvmkawgdaqGGLRSQRYcvsvn	Not in SFLD
968559245	WP_058586429.1	7.31381e-30	FALPGAFTPTCSSTHLvmnawaqnqFGKRSWRYcisvn	Not in SFLD
503600558	WP_013834634.1	7.34505e-30	FALPGAFTPTCSSTHLvmnewardqFGKRSWRYclsvn	Not in SFLD
515416082	EPJ45566.1	7.37222e-30	FSLPGAFTPTCSSTHLvmnswaadqFGKRSWRYcvsvn	Not in SFLD
505022927	WP_015210029.1	7.37978e-30	FSLPGAFTPTCSSTHLvmnewakdqFGKRSWRYcisvn	Not in SFLD
751588457	WP_041056777.1	7.38433e-30	FAVPGAFTPTCSEAHLvmqawgeaqGGVRSQRYcvsvn	Not in SFLD
935651807	WP_054490362.1	7.38646e-30	FSVPGAFTPTCSEKHLvmkawgdalGGIRSKRYcvavn	Not in SFLD
937531864	WP_054599718.1	7.38678e-30	FSLPGAFTPTCSSTHLvmnawaadeFGKRSWRYcvsvn	Not in SFLD
920614217	WP_053022846.1	7.41714e-30	FAVPGAFTPTCSEAHLvmkawgeaqGGVRSQRYcvsvn	Not in SFLD
446537247	WP_000614593.1	7.44758e-30	FAVPGAFTPTCSEAHLvmkawgeaqGGVRSQRYcvsvn	Prx5
941036556	WP_055050712.1	7.45365e-30	FAVPGAFTPTCSEAHLvmkawgeaqGGVRSQRYcvsvn	Not in SFLD
684177038	AIN48220.1	7.51974e-30	FSLPGAFTPTCSSTHLvmnawkadqFGKRSWRYcmsvn	Not in SFLD
764988428	WP_044554933.1	7.5423e-30	FSLPGAFTPTCSSSHLvmnawkadqFGPRSWRYcvsvn	Not in SFLD
493256802	WP_006222280.1	7.56622e-30	FSLPGAFTPTCSSTHLvmnewakdqFGKRSWRYcvsvn	Not in SFLD
494790635	WP_007526043.1	7.63202e-30	FSLPGAFTPTCSSTHLvmnawkadqFGDRSWRYcisvn	Not in SFLD
500111519	WP_011787524.1	7.6676e-30	FAVPGAFTPTCSEAHLvmkawgeaqGGIRSQRYcvavn	Prx5
518053371	WP_019223579.1	7.67155e-30	FSLPGAFTPTCSTFQLvmnawgkaqFGMRSWRYclsvn	Not in SFLD
446537246	WP_000614592.1	7.72391e-30	FAVPGAFTPTCSEAHLvmkawgeaqGGVRSQRYcvsvn	Prx5
536745231	ERB62623.1	7.7304e-30	FSLPGAFTPTCSSSHLvmnawkndqFGKRSWRYcvsvn	Not in SFLD
898229700	WP_049563479.1	7.73981e-30	FSLPGAFTPTCSSSHLvmnawkadqFGPRSWRYcvsvn	Not in SFLD
491786168	WP_005598717.1	7.76046e-30	FSLPGAFTPTCSSTHLvmnawkadqFGKRSWRYcmsvn	Prx5
915844185	WP_050903777.1	7.78971e-30	FAVPGAFTPTCSEAHLvmqawgeaqGGVRSQRYcvsvn	Not in SFLD
941317382	WP_055118418.1	7.84142e-30	FSLPGAFTPTCSTFQLvmnawakaqFGMRSWRYcisvn	Not in SFLD
495387113	WP_008111816.1	7.84327e-30	FSLPGAFTPTCSSTHLvmnawaehqFGKRSWRYcvsvn	Unchar
492027780	WP_005723952.1	7.91158e-30	FSLPGAFTPTCSSTHLvmnawkadqFGKRSWRYcmsvn	Prx5
908742958	WP_049865313.1	7.97535e-30	FALPGAFTPTCSAAHLvmkawgeahGGIRSQRYcvsvn	Not in SFLD
881043450	WP_048762356.1	7.97817e-30	FSLPGAFTPTCSSSHLvmnawkadqFGPRSWRYcvsvn	Not in SFLD
647220644	WP_025674058.1	8.01114e-30	FAVPGAFTPTCSESHLvmqawgeaqGGVRSQRYcvsvn	Not in SFLD
492903643	WP_006034049.1	8.01633e-30	FSLPGAFTPTCSSSHLvmnawkddqFGKRSWRYcvsvn	Prx5
491637570	WP_005495099.1	8.02001e-30	FAVPGAFTPTCSAAHLvmkawgeaqGGLRSQRYcisvn	Not in SFLD
910818806	WP_050114707.1	8.06633e-30	FSLPGAFTPTCSSSHLvmnawkadqFGPRSWRYcvsvn	Not in SFLD
655452196	WP_028835616.1	8.08082e-30	FAVPGAFTPTCSNAHLvmkawgesqGGIRSKRYcvsvn	Not in SFLD
752772433	WP_041419544.1	8.15093e-30	FAVPGAFTPTCSESHLvmkawgqaqGGVRSQRYcvsvn	Not in SFLD
921311807	WP_053246489.1	8.16543e-30	FSLPGAFTPTCSSTHLvmnewakdqFGKRSWRYcvsvn	Not in SFLD
401693311	EJS87445.1	8.17267e-30	FSLPGAFTPTCSSTHLvmnawkadqFGKRSWRYcmsvn	Not in SFLD
11612206	AAG37299.1	8.17782e-30	FSLPGAFTPTCSTQQLvmnawgkalFGMRSWRYclsvn	Prx5
149806721	EDM66686.1	8.18251e-30	FSLPGAFTPTCSSSHLvmnawkddqFGKRSWRYcvsvn	Prx5
1001042334	KXO14363.1	8.18308e-30	FSLPGAFTPTCSSSHLvmnawkddqFGKRSWRYcvsvn	Not in SFLD
746456815	WP_039496262.1	8.20418e-30	FAVPGAFTPTCSASHLvmkawgdaqGGVRSQRYcisvn	Not in SFLD
515797670	WP_017228467.1	8.23427e-30	FSLPGAFTPTCSSTHLvmnewakdqFGKRSWRYcvsvn	Not in SFLD
652547486	WP_026941148.1	8.235e-30	FAVPGAFTPTCSAKHLvmgawakdqMGGRSQRYctsvn	Not in SFLD
492366385	WP_005822550.1	8.23624e-30	FSLPGAFTPTCSSTHLvmnawkadqFGDRSWRYcvsvn	Prx5
914235709	WP_050551018.1	8.26167e-30	FSLPGAFTPTCSSSHLvmnawkhdqFGKRSWRYcisvn	Not in SFLD
920646443	WP_053034033.1	8.29761e-30	FAVPGAFTPTCSEAHLvmkawgeaqGGVRSQRYcvsvn	Not in SFLD
446537245	WP_000614591.1	8.29761e-30	FAVPGAFTPTCSEAHLvmkawgeaqGGVRSQRYcvsvn	Prx5
937116933	WP_054554369.1	8.32986e-30	FALPGAFTPTCSSTHLvmnawaqnqFGKRSWRYcisvn	Not in SFLD
800949583	WP_045977762.1	8.34526e-30	FSLPGAFTPTCSSSHLvmnawkndqFGKRSWRYcvsvn	Not in SFLD
491797710	WP_005605380.1	8.37314e-30	FSLPGAFTPTCSSTHLvmnawkadqFGKRSWRYcmsvn	Prx5
896210395	WP_049214764.1	8.39734e-30	FSLPGAFTPTCSSTHLvmnawkadqFGKRSWRYcmsvn	Not in SFLD
126639864	ABO25507.1	8.45015e-30	FAVPGAFTPTCSEAHLvmkawgeaqGGIRSQRYcvsvn	Prx5
497741731	WP_010055915.1	8.46765e-30	FSLPGAFTPTCSTFQLvmnawgkaqFGLRSWRYcisvn	Prx5
937114979	WP_054552771.1	8.60855e-30	FAVPGAFTPTCSNAHLvmkawgeahGGIRSKRYcvsvn	Not in SFLD
818457707	WP_046695590.1	8.6257e-30	FSLPGAFTPTCSSSHLvmnawkadqFGPRSWRYcvsvn	Not in SFLD
928872402	WP_053910744.1	8.63632e-30	FSLPGAFTPTCSSTHLvmnawaehqFGKRSWRYcvsvn	Not in SFLD
910770086	WP_050076974.1	8.64133e-30	FSLPGAFTPTCSSSHLvmnawkadqFGPRSWRYcvsvn	Not in SFLD
519007541	WP_020163416.1	8.69516e-30	FSLPGAFTPTCSSTHLvmnewakdqFGKRSWRYcvsvn	Not in SFLD
808800555	WP_046282287.1	8.70612e-30	FSLPGAFTPTCSSTHLvmnewaksqFGKRSWRYclsvn	Not in SFLD
800945776	WP_045974039.1	8.7365e-30	FAVPGAFTPTCSEAHLvmqawgeaqGGVRSQRYcvsvn	Not in SFLD
522189875	WP_020698423.1	8.75082e-30	FALPGAFTPTCSAKHVvmgawgkdqLGTRSQRYcisvn	Not in SFLD
655357282	WP_028763700.1	8.75244e-30	FAVPGAFTPTCSEAHLvmkawgdaqGGVRSQRYcvsvn	Not in SFLD
495583849	WP_008308428.1	8.80484e-30	FSLPGAFTPTCSSTHLvmfqwgkaqFGLRSWRYcisvn	Not in SFLD
782656544	WP_045593235.1	8.81304e-30	FAVPGAFTPTCSEAHLvmkawgdaqGGLRSQRYcvsvn	Not in SFLD
763263104	WP_044127649.1	8.83617e-30	FAVPGAFTPTCSEAHLvmkawgeaqGGVRSQRYcvsvn	Not in SFLD
748133861	WP_039709296.1	8.84946e-30	FSLPGAFTPTCSSTHLvmnawkadqFGKRSWRYcmsvn	Not in SFLD
915941355	WP_050936313.1	8.87346e-30	FAVPGAFTPTCSEAHLvmqawgeaqGGVRSQRYcvsvn	Not in SFLD
740852810	WP_038638063.1	8.89801e-30	FSLPGAFTPTCSSSHLvmnawkadqFGPRSWRYcvsvn	Not in SFLD
655328158	WP_028736394.1	8.94024e-30	FSLPGAFTPTCSTYQLvmnawgksqFGMRSWRYcisvn	Not in SFLD
446537243	WP_000614589.1	8.97946e-30	FAVPGAFTPTCSEAHLvmkawgeaqGGVRSQRYcvsvn	Prx5
487841923	WP_001915389.1	8.97946e-30	FAVPGAFTPTCSEAHLvmkawgeaqGGVRSQRYcvsvn	Prx5
740723986	WP_038509272.1	8.99118e-30	FSLPGAFTPTCSSSHLvmnawkndqFGKRSWRYcvsvn	Not in SFLD
491305805	WP_005163806.1	9.03408e-30	FSLPGAFTPTCSSSHLvmnawkadqFGPRSWRYcvsvn	Prx5
517224498	WP_018413316.1	9.06262e-30	FSLPGAFTPTCSSTHLvmnewakdqFGKRSWRYcvsvn	Not in SFLD
640697336	WP_025121404.1	9.07041e-30	FSLPGAFTPTCSSSHLvmnawkadqFGPRSWRYcvsvn	Not in SFLD
924862058	WP_053542575.1	9.08661e-30	FAVPGAFTPTCSEAHLvmkawgdaqGGLRSQRYcvsvn	Not in SFLD
493294040	WP_006251713.1	9.12253e-30	FSLPGAFTPTCSSTHLvmnawkadqFGKRSWRYcmsvn	Prx5
492361986	WP_005821225.1	9.12451e-30	FSLPGAFTPTCSSTHLvmnawkadqFGDRSWRYcvsvn	Prx5
896008443	WP_049073470.1	9.14265e-30	FSLPGAFTPTCSSTHLvmnewakdqFGKRSWRYcvsvn	Not in SFLD
518735267	WP_019894979.1	9.17939e-30	FSLPGAFTPTCSSTHLvmnewakdqFGKRSWRYcmsvn	Not in SFLD
493558454	WP_006511911.1	9.18036e-30	FSLPGAFTPTCSSTHLvmfqwgkaqFGMRSWRYcvsvn	Not in SFLD
757543080	WP_042804271.1	9.26718e-30	FSLPGAFTPTCSSTHLvmnawkadqFGKRSWRYcmsvn	Not in SFLD
493432590	WP_006388168.1	9.27191e-30	FSLPGAFTPTCSSTHLvmnewakdqFGKRSWRYcvsvn	Prx5
913906341	WP_050492540.1	9.28322e-30	FSLPGAFTPTCSSSHLvmnawkhdqFGKRSWRYcisvn	Not in SFLD
500269369	WP_011920253.1	9.28532e-30	FAVPGAFTPTCSEAHLvmkawgeaqGGIRSQRYcvavn	Prx5
721508532	KGY52012.1	9.31461e-30	FSLPGAFTPTCSSSHLvmnawkadqFGPRSWRYcvsvn	Not in SFLD
446537237	WP_000614583.1	9.33896e-30	FAVPGAFTPTCSEAHLvmkawgeaqGGVRSQRYcvsvn	Prx5
403232964	AFR26707.1	9.35327e-30	FSLPGAFTPTCSTFQLvmnawkkaqFGMRSWRYclsvn	Not in SFLD
656048081	WP_029086521.1	9.36539e-30	FAVPGAFTPTCSARHLvmgawaadqMGGRSQRYcvsvn	Not in SFLD
503087105	WP_013321961.1	9.41504e-30	FSLPGAFTPTCSSTHLvmnewakdlFGKRSWRYcisvn	Prx5
519048201	WP_020204076.1	9.42833e-30	FSLPGAFTPTCSSTHLvmnewakdqFGKRSWRYcvsvn	Not in SFLD
446537242	WP_000614588.1	9.43423e-30	FAVPGAFTPTCSEAHLvmkawgeaqGGVRSQRYcvsvn	Not in SFLD
736900846	WP_034899726.1	9.50946e-30	FSLPGAFTPTCSSSHLvmnawkadqFGPRSWRYcvsvn	Not in SFLD
935616459	WP_054472175.1	9.52005e-30	FSLPGAFTPTCSSTHLvmnewakdqFGKRSWRYcvsvn	Not in SFLD
800927646	WP_045956211.1	9.52587e-30	FAVPGAFTPTCSEAHLvmqawgaaqGGIRSQRYcvsvn	Not in SFLD
500139309	WP_011815312.1	9.53884e-30	FSLPGAFTPTCSSSHLvmnawkadqFGPRSWRYcvsvn	Prx5
506434812	WP_015954529.1	9.59018e-30	FSLPGAFTPTCSSTHLvmnewakdlFGKRSWRYcisvn	Prx5
910886403	WP_050132157.1	9.62097e-30	FSLPGAFTPTCSSSHLvmnawkadqFGPRSWRYcvsvn	Not in SFLD
491420421	WP_005278219.1	9.6212e-30	FSLPGAFTPTCSSSHLvmnawkadqFGPRSWRYcvsvn	Prx5
922986801	WP_053393861.1	9.66147e-30	FAVPGAFTPTCSESHLvmqawgeaqGGIRSRRYcvsvn	Not in SFLD
495435602	WP_008160297.1	9.70515e-30	FSLPGAFTPTCSSTHLvmnewakdqFGKRSWRYcvsvn	Not in SFLD
873912671	WP_048618786.1	9.70541e-30	FSLPGAFTPTCSSSHLvmnawkadqFGPRSWRYcvsvn	Not in SFLD
493439243	WP_006394714.1	9.72647e-30	FSLPGAFTPTCSSTHLvmnewakdqFGKRSWRYcvsvn	Not in SFLD
499646719	WP_011327453.1	9.73588e-30	FSLPGAFTPTCSSTHLvmnawaehqFGKRSWRYclsvn	Prx5
490271722	WP_004167862.1	9.74323e-30	FSLPGAFTPTCSSSHLvmnawkadqFGPRSWRYcvsvn	Not in SFLD
947787927	WP_056449630.1	9.7997e-30	FGLPGAFTPTCSAQHLvmgawgrdqFGVRSQRYcisvn	Not in SFLD
940838435	WP_055028513.1	9.80893e-30	FAVPGAFTPTCSEAHLvmkawgeaqGGVRSQRYcvsvn	Not in SFLD
517910055	WP_019080263.1	9.8141e-30	FSLPGAFTPTCSSSHLvmnawkadqFGPRSWRYcvsvn	Not in SFLD
518107906	WP_019278114.1	9.83651e-30	FSLPGAFTPTCSSSHLvmnawkndqFGKRSWRYcvsvn	Not in SFLD
490257648	WP_004154879.1	9.90905e-30	FSLPGAFTPTCSSSHLvmnawkadqFGPRSWRYcvsvn	Prx5
518757714	WP_019915284.1	9.93548e-30	FSLPGAFTPTCSSTHLvmnewakdqFGKRSWRYcvsvn	Not in SFLD
500174177	WP_011848602.1	9.94379e-30	FSLPGAFTPTCSSTHLvmnawkadqFGKRSWRYcmsvn	Prx5
935574168	WP_054453993.1	9.95417e-30	FSLPGAFTPTCSSTHLvmnewakdqFGKRSWRYcvsvn	Not in SFLD
506485755	WP_015962300.1	9.97778e-30	FSLPGAFTPTCSSSHLvmnawkadqFGPRSWRYcvsvn	Not in SFLD
503414363	WP_013649024.1	1.00122e-29	FSLPGAFTPTCSSSHLvmnawkadqFGPRSWRYcvsvn	Prx5
492193861	WP_005774794.1	1.00359e-29	FSLPGAFTPTCSTFQLvmnawgkaqFGMRSWRYclsvn	Unchar
739568753	WP_037426802.1	1.00856e-29	FSLPGAFTPTCSSSHLvmnawkadqFGPRSWRYcvsvn	Not in SFLD
518668093	WP_019829786.1	1.00883e-29	FAVPGAFTPTCSEAHLvmkawgeaqGGVRSQRYcvsvn	Not in SFLD
498289746	WP_010603902.1	1.00916e-29	FAVPGAFTPTCSASHLvmkawgdaqGGVRSQRYcisvn	Not in SFLD
493675458	WP_006625757.1	1.01223e-29	FSLPGAFTPTCSSTHLvmfqwgkqqFGMRSWRYcvsvn	Prx5
639369021	WP_024606236.1	1.0195e-29	FSLPGAFTPTCSSTHLvmnawaehqFGKRSWRYclsvn	Not in SFLD
504670548	WP_014857650.1	1.0234e-29	FSLPGAFTPTCSTQQLvmnawgkalFGMRSWRYclsvn	Unchar
827107532	WP_047192960.1	1.02409e-29	FSLPGAFTPTCSTYQLvmnawgkalFGMRSWRYcisvn	Not in SFLD
891169232	WP_048912969.1	1.02782e-29	FSLPGAFTPTCSSSHLvmnawkqdqFGERSWRYcvsvn	Not in SFLD
951172075	WP_057651010.1	1.02987e-29	FSLPGAFTPTCSSSHLvmnawkadqFGPRSWRYcvsvn	Not in SFLD
501908693	WP_012666544.1	1.03263e-29	FSLPGAFTPTCSSSHLvmnawkadqFGPRSWRYcisvn	Prx5
755753776	WP_042568915.1	1.04204e-29	FSLPGAFTPTCSSSHLvmnawkadqFGPRSWRYcvsvn	Not in SFLD
902540412	WP_049608560.1	1.04829e-29	FSLPGAFTPTCSSSHLvmnawkadqFGPRSWRYcvsvn	Not in SFLD
751261638	WP_040971453.1	1.0487e-29	FSLPGAFTPTCSTYQLvmnawgkalFGMRSWRYcisvn	Not in SFLD
902547274	WP_049614202.1	1.05136e-29	FSLPGAFTPTCSSSHLvmnawkadqFGPRSWRYcvsvn	Not in SFLD
721482000	KGY25585.1	1.05196e-29	FSLPGAFTPTCSSTHLvmnewakdqFGKRSWRYcvsvn	Not in SFLD
910781614	WP_050087111.1	1.05421e-29	FSLPGAFTPTCSSSHLvmnawkadqFGPRSWRYcvsvn	Not in SFLD
769995612	WP_045111219.1	1.05862e-29	FSLPGAFTPTCSSSHLvmnawkddqFGKRSWRYcvsvn	Not in SFLD
932298108	WP_054306143.1	1.05962e-29	FSLPGAFTPTCSSSHLvmnawkadqFGPRSWRYcvsvn	Not in SFLD
652755483	WP_027073720.1	1.05998e-29	FSLPGAFTPTCSSTHLvmnawkadqFGKRSWRYcmsvn	Not in SFLD
935532923	WP_054438392.1	1.06425e-29	FSLPGAFTPTCSSTHLvmnewakdqFGKRSWRYcvsvn	Not in SFLD
491318095	WP_005176062.1	1.06426e-29	FSLPGAFTPTCSSSHLvmnawkadqFGPRSWRYcvsvn	Not in SFLD
940836965	WP_055027119.1	1.06553e-29	FAVPGAFTPTCSEAHLvmkawgeaqGGVRSQRYcvsvn	Not in SFLD
516094959	WP_017525539.1	1.06913e-29	FAVPGAFTPTCSEKHLvmgawgkslLGVRSQRYcvavn	Not in SFLD
494014799	WP_006957164.1	1.07019e-29	FSLPGAFTPTCSSSHLvmnawkndqFGKRSWRYcvsvn	Prx5
752845354	WP_041474365.1	1.07096e-29	FSLPGAFTPTCSSSHLvmnawkadqFGPRSWRYcvsvn	Not in SFLD
518282043	WP_019452251.1	1.07524e-29	FSLPGAFTPTCSSSHLvmnawkadqFGPRSWRYcvsvn	Not in SFLD
972718928	CUU22365.1	1.0793e-29	FSLPGAFTPTCSSSHLvmnawkadqFGPRSWRYcvsvn	Not in SFLD
887509155	KMV70791.1	1.07998e-29	FSLPGAFTPTCSSSHLvmnawkqdqFGERSWRYcvsvn	Not in SFLD
654565343	WP_028032624.1	1.08056e-29	FSLPGAFTPTCSTYQLvmnawgraqFGMRSWRYcisvn	Not in SFLD
491987529	WP_005707035.1	1.08377e-29	FSLPGAFTPTCSSTHLvmnawkadqFGDRSWRYclsvn	Not in SFLD
491334143	WP_005192103.1	1.08606e-29	FSLPGAFTPTCSSSHLvmnawkadqFGPRSWRYcvsvn	Prx5
640713177	WP_025136439.1	1.09277e-29	FSLPGAFTPTCSSTHLvmnewakdqFGKRSWRYcvsvn	Not in SFLD
810416047	WP_046339168.1	1.09568e-29	FSLPGAFTPTCSSTHLvmnawkadqFGKRSWRYcmsvn	Not in SFLD
910943042	WP_050144599.1	1.09774e-29	FSLPGAFTPTCSSSHLvmnawkadqFGPRSWRYcvsvn	Not in SFLD
916263707	WP_050998753.1	1.09933e-29	FSLPGAFTPTCSTFQLvmnawkkaqFGMRSWRYclsvn	Not in SFLD
490265016	WP_004161678.1	1.10073e-29	FSLPGAFTPTCSSSHLvmnawkadqFGPRSWRYcvsvn	Not in SFLD
518278742	WP_019448950.1	1.10481e-29	FSLPGAFTPTCSSTHLvmnewakdqFGKRSWRYcvsvn	Not in SFLD
749592634	WP_040218294.1	1.10785e-29	FSLPGAFTPTCSSTHLvmnawkadqFGDRSWRYclsvn	Not in SFLD
746439433	WP_039479537.1	1.1172e-29	FAVPGAFTPTCSEAHLvmqawgeaqGGTRSQRYcvsvn	Not in SFLD
495353026	WP_008077750.1	1.12315e-29	FSLPGAFTPTCSSSHLvmnawkhdqFGKRSWRYcvsvn	Prx5
520915300	WP_020334619.1	1.12825e-29	FSLPGAFTPTCSSSHLvmnawkqeqFGKRSWRYcvsvn	Not in SFLD
950239319	WP_057283030.1	1.13352e-29	FSLPGAFTPTCSSTHLvmnewakdqFGKRSWRYclsvn	Not in SFLD
544755021	WP_021181914.1	1.13485e-29	FSLPGAFTPTCSSSHLvmnawkadqFGPRSWRYcvsvn	Not in SFLD
518042793	WP_019213001.1	1.13796e-29	FSLPGAFTPTCSSSHLvmnawkadqFGPRSWRYcvsvn	Not in SFLD
998299487	CUW25108.1	1.14177e-29	FSLPGAFTPTCSSSHLvmnawkadqFGPRSWRYcvsvn	Not in SFLD
974609708	WP_059199396.1	1.1434e-29	FSLPGAFTPTCSSSHLvmnawkadqFGPRSWRYcvsvn	Not in SFLD
639137391	WP_024482856.1	1.14662e-29	FSLPGAFTPTCSSSHLvmnawkadqFGPRSWRYcvsvn	Not in SFLD
736946356	WP_034943256.1	1.14804e-29	FSLPGAFTPTCSSSHLvmnawkadqFGPRSWRYcvsvn	Not in SFLD
639320264	WP_024595780.1	1.15494e-29	FSLPGAFTPTCSSTHLvmnawaehqFGKRSWRYclsvn	Not in SFLD
639357301	WP_024603642.1	1.15494e-29	FSLPGAFTPTCSSTHLvmnawaehqFGKRSWRYclsvn	Not in SFLD
310766057	ADP11007.1	1.16613e-29	FSLPGAFTPTCSSSHLvmnawkadqFGPRSWRYcvsvn	Prx5
759857122	WP_043548134.1	1.16785e-29	FSLPGAFTPTCSSTHLvmnewakdqFGKRSWRYcvsvn	Not in SFLD
738609909	WP_036520291.1	1.17208e-29	FAVPGAFTPGCSNTHLvmgawgkaqLGVRSQRYctavn	Not in SFLD
497560867	WP_009875051.1	1.1725e-29	FSLPGAFTPTCSSTHLvmnawkaaqFGKRSWRYcmsvn	Prx5
491069424	WP_004931051.1	1.18062e-29	FSLPGAFTPTCSSSHLvmnawkadqFGPRSWRYcvsvn	Not in SFLD
543577125	WP_021025602.1	1.19665e-29	FAVPGAFTPTCSAKHLvmgawgkdqLGLRSNRYclsvn	Not in SFLD
970520642	WP_058795429.1	1.20192e-29	FALPGAFTPTCSAAHLvmkawgeahGGIRSQRYcvsvn	Not in SFLD
551324806	WP_022944249.1	1.20254e-29	FALPGAFTPTCSAKHLvmkawgehqGGIRSKRYclsvn	Not in SFLD
951173219	WP_057652102.1	1.20255e-29	FSLPGAFTPTCSSTHLvmnewakdqFGKRSWRYclsvn	Not in SFLD
619734523	AHY09763.1	1.20767e-29	FSLPGAFTPTCSSSHLvmnawkadqFGPRSWRYcvsvn	Not in SFLD
551324630	WP_022944073.1	1.20966e-29	FSLPGAFTPTCSSTHLvmnawaehqFGKRSWRYcvsvn	Not in SFLD
562746252	WP_023653378.1	1.21508e-29	FSLPGAFTPTCSSSHLvmnawkadqFGPRSWRYcvsvn	Not in SFLD
947570226	WP_056233721.1	1.21599e-29	FSLPGAFTPTCSSSHLvmnawkadqFGPRSWRYcvsvn	Not in SFLD
919889273	WP_052901674.1	1.21679e-29	FSLPGAFTPTCSSSHLvmnawkadqFGPRSWRYcvsvn	Not in SFLD
502650249	WP_012886530.1	1.22201e-29	FSLPGAFTPTCSSSHLvmnawkadqFGPRSWRYcvsvn	Prx5
920597066	WP_053012094.1	1.22699e-29	FSLPGAFTPTCSSSHLvmnawkadqFGPRSWRYcvsvn	Not in SFLD
491014441	WP_004876150.1	1.23115e-29	FSLPGAFTPTCSSSHLvmnawkadqFGPRSWRYcvsvn	Prx5
947654672	WP_056317387.1	1.23554e-29	FSLPGAFTPTCSSTHLvmnewakdqFGKRSWRYcvsvn	Not in SFLD
501408342	WP_012439908.1	1.23726e-29	FSLPGAFTPTCSSSHLvmnawkadqFGPRSWRYcvsvn	Prx5
902511514	WP_049601635.1	1.24028e-29	FSLPGAFTPTCSSSHLvmnawkadqFGPRSWRYcisvn	Not in SFLD
639400435	WP_024611937.1	1.24816e-29	FSLPGAFTPTCSSTHLvmnawaelqFGKRSWRYclsvn	Not in SFLD
491094877	WP_004956482.1	1.25168e-29	FSLPGAFTPTCSSSHLvmnawkadqFGPRSWRYcvsvn	Prx5
947900600	WP_056560857.1	1.2561e-29	FSLPGAFTPTCSSTHLvmnewakdqFGKRSWRYcvsvn	Not in SFLD
493668151	WP_006618493.1	1.26449e-29	FSLPGAFTPTCSSTHLvmfqwgkqqFGMRSWRYcvsvn	Prx5
800950478	WP_045978567.1	1.26826e-29	FSLPGAFTPTCSSTHLvmnawaehqFGKRSWRYcvsvn	Not in SFLD
640532338	WP_024966141.1	1.27502e-29	FSLPGAFTPTCSSSHLvmnawkadqFGPRSWRYcvsvn	Not in SFLD
914235206	WP_050550515.1	1.27709e-29	FSLPGAFTPTCSSSHLvmnawkhdqFGKRSWRYcisvn	Not in SFLD
737050685	WP_035045874.1	1.29036e-29	FAVPGAFTPTCSAKHLvmkawgkdqMGSRSQRYcvsvn	Not in SFLD
779949477	WP_045397273.1	1.29349e-29	FAVPGAFTPTCSEAHLvmkawgetqGGVRSQRYcvsvn	Not in SFLD
499177618	WP_010875158.1	1.29364e-29	FSLPGAFTPTCSTQQLvmnawgkalFGMRSWRYclsvn	Prx5
923015989	WP_053410166.1	1.2967e-29	FSLPGAFTPTCSSSHLvmnawkqeqFGKRSWRYcvsvn	Not in SFLD
490857441	WP_004719483.1	1.29903e-29	FSLPGAFTPTCSSSHLvmnawkadqFGPRSWRYcvsvn	Prx5
678236766	GAK86519.1	1.30157e-29	FAVPGAFTPTCSEAHLvmkawgetqGGIRSQRYcvsvn	Not in SFLD
928990934	WP_054015163.1	1.3018e-29	FAVPGAFTPTCSAAHLvmkawgeahGGIRSQRYcvsvn	Not in SFLD
736921040	WP_034918557.1	1.30952e-29	FSLPGAFTPTCSSSHLvmnawkadqFGPRSWRYcvsvn	Not in SFLD
515788386	WP_017220827.1	1.31021e-29	FSLPGAFTPTCSSSHLvmnawkdaqFGKRSWRYcvsvn	Not in SFLD
981096084	WP_059413834.1	1.31291e-29	FSLPGAFTPTCSSTHLvmnewakdqFGKRSWRYcvsvn	Not in SFLD
503159378	WP_013394039.1	1.32389e-29	FSLPGAFTPTCSSTHLvmnewakdqFGKRSWRYcvsvn	Prx5
647629343	WP_025902365.1	1.3248e-29	FSLPGAFTPTCSSSHLvmnawkadqFGARSWRYcisvn	Not in SFLD
501097435	WP_012147450.1	1.33081e-29	FSLPGAFTPTCSSSHLvmnawkadqFGPRSWRYcvsvn	Prx5
739546003	WP_037404317.1	1.33528e-29	FSLPGAFTPTCSSSHLvmnawkadqFGPRSWRYcvsvn	Not in SFLD
505192301	WP_015379403.1	1.34933e-29	FSLPGAFTPTCSSSHLvmnawkadqFGPRSWRYcvsvn	Not in SFLD
490866542	WP_004728561.1	1.35458e-29	FSLPGAFTPTCSSSHLvmnawkhdqFGKRSWRYclsvn	Prx5
503999161	WP_014233155.1	1.35774e-29	FSLPGAFTPTCSSSHLvmnawkqeqFGKRSWRYcvsvn	Unchar
754711265	WP_042086150.1	1.36111e-29	FAVPGAFTPTCSARHLvmnawgksaMGIRSKRYclsvn	Not in SFLD
917016337	WP_051623049.1	1.37276e-29	FSLPGAFTPTCSSTHLvmnewakdqFGKRSWRYcmsvn	Not in SFLD
515509596	WP_016942850.1	1.37393e-29	FSLPGAFTPTCSSSHLvmnawkadqFGPRSWRYcvsvn	Not in SFLD
491091531	WP_004953139.1	1.37613e-29	FSLPGAFTPTCSSSHLvmnawkadqFGPRSWRYcvsvn	Prx5
920668755	WP_053044707.1	1.37615e-29	FAVPGAFTPTCSEAHLvmkawgeaqGGVRSQRYcvsvn	Not in SFLD
491918818	WP_005671774.1	1.38071e-29	FSLPGAFTPTCSSSHLvmnawkddqFGKRSWRYcvsvn	Prx5
891171354	WP_048914293.1	1.38177e-29	FSLPGAFTPTCSSSHLvmnawkadqFGPRSWRYcvsvn	Not in SFLD
737356890	WP_035339095.1	1.38919e-29	FSLPGAFTPTCSSSHLvmnawkadqFGPRSWRYcvsvn	Not in SFLD
518271108	WP_019441316.1	1.39368e-29	FSLPGAFTPTCSSSHLvmnawkdaqFGKRSWRYcvsvn	Not in SFLD
493505224	WP_006459669.1	1.39887e-29	FALPGAFTPTCSSTHLvmnewardqFGKRSWRYclsvn	Not in SFLD
652882786	WP_027144879.1	1.40327e-29	FSLPGAFTPTCSTYQVvmnawgkalFGMRSWRYcvsvn	Not in SFLD
661298880	WP_029991696.1	1.41963e-29	FSLPGAFTPTCSSSHLvmnawkadqFGARSWRYcisvn	Not in SFLD
928873128	WP_053911470.1	1.43733e-29	FAVPGAFTPTCSAKHLvmkawgehqGGIRSKRYclsvn	Not in SFLD
501018934	WP_012071609.1	1.43903e-29	FAVPGAFTPTCSASHLvmnawgkanMGIRSRRYclsvn	Not in SFLD
493764532	WP_006713165.1	1.44072e-29	FALPGAFTPTCSAKHVvmgawgrdqMGVRSQRYclsvn	Not in SFLD
769928609	WP_045062809.1	1.44477e-29	FAVPGAFTPTCSEAHLvmqawgeaqGGIRSQRYcvavn	Not in SFLD
492139191	WP_005760217.1	1.46702e-29	FSLPGAFTPTCSSTHLvmnawkadqFGNRSWRYcvsvn	Not in SFLD
825995641	WP_047156442.1	1.47449e-29	FALPGAFTPTCSSTHLvmfqwgkqqFGMRSWRYclsvn	Not in SFLD
740843775	WP_038629028.1	1.48279e-29	FSLPGAFTPTCSSSHLvmnawkadqFGPRSWRYcvsvn	Not in SFLD
518684754	WP_019846447.1	1.49819e-29	FSLPGAFTPTCSSSHLvmnawkadqFGPRSWRYcvsvn	Not in SFLD
779880362	WP_045360933.1	1.50458e-29	FALPGAFTPTCSTSHLvmnewakdqFGKRSWRYclsvn	Not in SFLD
940687744	WP_055021395.1	1.51198e-29	FAVPGAFTPTCSNAHLvmkawgeahGGIRSKRYcvsvn	Not in SFLD
968556633	WP_058583817.1	1.52727e-29	FAVPGAFTPTCSNAHLvmkawgeahGGVRSKRYcvsvn	Not in SFLD
557840946	WP_023464089.1	1.53302e-29	FAVPGAFTPTCSARHLvmkawakdqMGKRSQRYctsvn	Not in SFLD
502965235	WP_013200211.1	1.54009e-29	FSLPGAFTPTCSSSHLvmnawkadqFGPRSWRYcvsvn	Prx5
648511764	WP_026203515.1	1.54834e-29	FSLPGAFTPTCSTYQLvmnawgksqFGMRSWRYcisvn	Not in SFLD
800951569	WP_045979651.1	1.55149e-29	FAVPGAFTPTCSAKHLvmkawgehqGGIRSKRYclsvn	Not in SFLD
914668380	WP_050659005.1	1.55933e-29	FAVPGAFTPTCSAAHLvmdawgkaqGGLRSRRYclavn	Not in SFLD
764738462	WP_044470061.1	1.56126e-29	FSLPGAFTPTCSSTHLvmnawkadqFGNRSWRYcvsvn	Not in SFLD
742449102	WP_038905959.1	1.56305e-29	FSLPGAFTPTCSSSHLvmnawkadqFGPRSWRYcvsvn	Not in SFLD
517236923	WP_018425741.1	1.56529e-29	FSLPGAFTPTCSTYQLvmnawgksqFGMRSWRYcisvn	Not in SFLD
293325398	BAJ00129.1	1.58496e-29	FAVPGAFTPTCSESHLvmkawgqaqGGVRSQRYcvsvn	Not in SFLD
516411305	WP_017800703.1	1.60937e-29	FSLPGAFTPTCSSSHLvmnawkadqFGPRSWRYcvsvn	Not in SFLD
738398227	WP_036349937.1	1.61113e-29	FSLPGAFTPTCSTYQLvmnawgkalFGMRSWRYcisvn	Not in SFLD
749311940	WP_040136032.1	1.62908e-29	FSLPGAFTPTCSSTHLvmaawakeqFGKRSWRYcvsvn	Not in SFLD
797197929	WP_045858924.1	1.6346e-29	FALPGAFTPTCSSTHLvmnawsadqFGKRSWRYclsvn	Not in SFLD
503245434	WP_013480095.1	1.64182e-29	FAVPGAFTPTCSARHLvmkawakdqMGKRSQRYctsvn	Prx5
493681999	WP_006632162.1	1.65221e-29	FSLPGAFTPTCSSTHLvmnewaknqFGKRSWRYcisvn	Not in SFLD
757627951	WP_042867801.1	1.65661e-29	FSLPGAFTPTCSSSHLvmnawkadqFGPRSWRYcvsvn	Not in SFLD
499929320	WP_011610054.1	1.6611e-29	FALPGAFTPTCSSTHLvmfqwgkqqFGMRSWRYclsvn	Prx5
516505968	WP_017894406.1	1.67034e-29	FSLPGAFTPTCSSSHLvmnawkadqFGPRSWRYcvsvn	Not in SFLD
495356849	WP_008081570.1	1.67714e-29	FAVPGAFTPTCSEAHLvmkawgdaqGGVRSQRYcvsvn	Prx5
496407042	WP_009115906.1	1.68457e-29	FSLPGAFTPTCSSTHLvmnawladqFGKRSWRYcvsvn	Prx5
495609967	WP_008334546.1	1.68611e-29	FALPGAFTPTCSAKHVvmgawgrdqMGVRSQRYclsvn	Unchar
742464508	WP_038921348.1	1.69633e-29	FSLPGAFTPTCSSSHLvmnawkadqFGPRSWRYcvsvn	Not in SFLD
495160614	WP_007885415.1	1.71613e-29	FSLPGAFTPTCSSSHLvmnawkadqFGPRSWRYcvsvn	Unchar
740173030	WP_038015879.1	1.72964e-29	FSLPGAFTPTCSSSHLvmnawkadqFGARSWRYcisvn	Not in SFLD
748740942	WP_039999058.1	1.77153e-29	FSLPGAFTPTCSSSHLvmnawkadqFGPRSWRYcvsvn	Not in SFLD
940384364	WP_054979136.1	1.77464e-29	FSLPGAFTPTCSSTHLvmsawaddqFGKRSWRYcvsvn	Not in SFLD
937128536	WP_054563379.1	1.77488e-29	FAVPGAFTPTCSNAHLvmkawgeahGGVRSKRYcvsvn	Not in SFLD
992343589	WP_061057153.1	1.80569e-29	FSLPGAFTPTCSSSHLvmnawkhdqFGKRSWRYclsvn	Not in SFLD
568600080	WP_024104162.1	1.81853e-29	FSLPGAFTPTCSSSHLvmnawkadqFGPRSWRYcvsvn	Not in SFLD
941827634	WP_055197596.1	1.82782e-29	FAVPGAFTPTCSNAHLvmkawgeahGGVRSKRYcvsvn	Not in SFLD
800978038	WP_046004464.1	1.83297e-29	FAVPGAFTPTCSAAHLvmkawgeahGGIRSQRYcvsvn	Not in SFLD
655487751	WP_028869264.1	1.83675e-29	FALPGAFTPTCSSTHLvmnawladqFGKRSWRYclsvn	Not in SFLD
780244446	WP_045536902.1	1.83836e-29	FAVPGAFTPTCSVSHLvmgawardqLGLRSQRYcvsvn	Not in SFLD
908721687	WP_049851608.1	1.85074e-29	FSLPGAFTPTCSSSHLvmnawkadqFGPRSWRYcvsvn	Not in SFLD
498048038	WP_010362194.1	1.86768e-29	FALPGAFTPTCSSTHLvmnawaqhqFGKRSWRYclsvn	Unchar
502344044	WP_012767909.1	1.86938e-29	FSLPGAFTPTCSSSHLvmnawkadqFGPRSWRYcvsvn	Prx5
494597285	WP_007355539.1	1.88545e-29	FSLPGAFTPTCSSTHVvmnewakaqFGKRSWRYcisvn	Prx5
917719135	WP_052233469.1	1.89901e-29	FGLPGAFTPTCSAQHLvmgawgreqLGVRSQRYcvsvn	Not in SFLD
750686150	WP_040961031.1	1.90353e-29	FSLPGAFTPTCSTYQLvmnawgksqFGMRSWRYcisvn	Not in SFLD
740879317	WP_038664565.1	1.91561e-29	FSLPGAFTPTCSSSHLvmnawkadqFGPRSWRYcvsvn	Not in SFLD
723590560	WP_033569034.1	1.91572e-29	FSLPGAFTPTCSSSHLvmnawkadqFGPRSWRYcvsvn	Not in SFLD
505009436	WP_015196538.1	1.93398e-29	FSLPGAFTPTCSSTHLvmnewakdqFGKRSWRYcmsvn	Not in SFLD
739264088	WP_037127016.1	1.94452e-29	FSLPGAFTPTCSTYQLvmnawgksqFGMRSWRYcisvn	Not in SFLD
739556385	WP_037414593.1	1.94492e-29	FSLPGAFTPTCSTYQLvmnawgksqFGMRSWRYcisvn	Not in SFLD
518442690	WP_019612897.1	1.96848e-29	FAVPGAFTPTCSTAHLvmkawgetqGGLRSQRYcvsvn	Not in SFLD
736856658	WP_034856496.1	1.98078e-29	FSLPGAFTPTCSTYQLvmnawgksqFGMRSWRYcisvn	Not in SFLD
505016063	WP_015203165.1	1.99007e-29	FSLPGAFTPTCSSTHVvmnewakdqFGKRSWRYclsvn	Not in SFLD
518443548	WP_019613755.1	2.00271e-29	FALPGAFTPTCSSTHLvmnawladqFGKRSWRYclsvn	Not in SFLD
655480484	WP_028862325.1	2.01183e-29	FALPGAFTPTCSSTHLvmnawladqFGKRSWRYclsvn	Not in SFLD
817504708	WP_046560968.1	2.02014e-29	FAVPGAFTPTCSAAHLvmnawskdqMGVRSKRFcmsvn	Not in SFLD
640282954	WP_024850176.1	2.03409e-29	FSLPGAFTPTCSSTHLvmnewakdqFGKRSWRYcmsvn	Not in SFLD
254674305	CBA10089.1	2.0342e-29	FSLPGAFTPTCSSSHLvmnawaaeeFGKRSWRYcvsvn	Prx5
572307674	XP_006619685.1	2.04002e-29	FGVPGAFTPGCSKTHLvmaawgkaqGGKRSKRYcisvn	Not in SFLD
520909604	WP_020329437.1	2.08391e-29	FSLPGAFTPTCSSSHLvmnawkhdqFGKRSWRYclsvn	Not in SFLD
950261004	WP_057297238.1	2.08975e-29	FALPGAFTPTCSAKHVvmgawgrdqMGVRSQRYcvsvn	Not in SFLD
498070490	WP_010384646.1	2.09138e-29	FALPGAFTPTCSAAHLvmkawgdahGGIRSQRYcvsvn	Unchar
764432617	WP_044362420.1	2.11622e-29	FSLPGAFTPTCSSSHLvmnawkhdqFGKRSWRYclsvn	Not in SFLD
570361428	WP_024109550.1	2.14675e-29	FSLPGAFTPTCSSSHLvmnawkadqFGPRSWRYcvsvn	Not in SFLD
1000078924	KXJ47392.1	2.14824e-29	FALPGAFTPTCSSTHLvmnawagdqFGPRSWRYclsvn	Not in SFLD
692125635	WP_032081686.1	2.15761e-29	FSLPGAFTPTCSSSHLvmnawkhdqFGKRSWRYclsvn	Not in SFLD
818668263	KKT14362.1	2.16036e-29	FALPGAFTPTCSSQHLvmnkwgedqFGLRSWRYclsvn	Not in SFLD
836608703	WP_047760655.1	2.17003e-29	FSLPGAFTPTCSSTHLvmnawaadeFGKRSWRYcvsvn	Not in SFLD
550653734	WP_022635292.1	2.18977e-29	FSLPGAFTPTCSSSHLvmnawkadqFGPRSWRYcvsvn	Not in SFLD
948219990	WP_056877731.1	2.2137e-29	FGLPGAFTPTCSAKHVvmgawgrdqMGLRSQRYcvsvn	Not in SFLD
493502105	WP_006456605.1	2.23729e-29	FSLPGAFTPTCSSNHLvmfqwgkqqFGMRSWRYcisvn	Prx5
736830375	WP_034831786.1	2.25408e-29	FAVPGAFTPTCSNAHLvmqawskdqGGLRSQRYclsvn	Not in SFLD
835331448	WP_047458584.1	2.26588e-29	FSLPGAFTPTCSSSHLvmnawkhdqFGKRSWRYclsvn	Not in SFLD
505277009	WP_015464111.1	2.28293e-29	FALPGAFTPTCSSTHLvmnawladqFGKRSWRYclavn	Prx5
780079345	WP_045463223.1	2.28603e-29	FAVPGAFTPTCSEAHLvmkawgetqGGVRSQRYcvsvn	Not in SFLD
504095301	WP_014329295.1	2.30691e-29	FSLPGAFTPTCSTYQLvmnawgksqFGMRSWRYcisvn	Unchar
938314405	WP_054618693.1	2.30937e-29	FSLPGAFTPTCSSTHLvmnawladqFGKRSWRYcvsvn	Not in SFLD
505042131	WP_015229233.1	2.31716e-29	FALPGAFTPTCSSTHLvmfqwakkqFGMRSWRYclsvn	Not in SFLD
545468418	WP_021704916.1	2.32157e-29	FAVPGAFTPTCSEAHLvmqawgeaqGGIRSQRYcvavn	Not in SFLD
503508520	WP_013743163.1	2.33658e-29	FAVPGAFTPTCSAKHLvmgawgrdqMGIRSQRYcvavn	Prx5
654921185	WP_028371747.1	2.34184e-29	FGLPGAFTPTCSAKHVvmgawardqMGIRSQRYcvsvn	Not in SFLD
557821043	WP_023450374.1	2.34979e-29	FAVPGAFTPTCSAKHLvmkawakdqMGPRSQRYctsvn	Not in SFLD
648495083	WP_026186834.1	2.35985e-29	FSLPGAFTPTCSTYQLvmnawgksqFGMRSWRYcisvn	Not in SFLD
939387061	WP_054929044.1	2.37207e-29	FGLPGAFTPTCSAKHVvmgawardqMGIRSQRYcvsvn	Not in SFLD
270005571	EFA02019.1	2.3827e-29	FAVPGAFTPGCSKTHLvmaawakdqGGTRSKRYcvsvn	Prx5
503081021	WP_013315905.1	2.4014e-29	FSLPGAFTPTCSSSHLvmnawkadqFGPRSWRYcvsvn	Prx5
939375303	WP_054918774.1	2.42508e-29	FGLPGAFTPTCSAKHVvmgawardqMGIRSQRYcvsvn	Not in SFLD
494915996	WP_007642034.1	2.44823e-29	FSLPGAFTPTCSSTHLvmnawaehqFGKRSWRYcvsvn	Not in SFLD
75704902	ABA24578.1	2.45247e-29	FSLPGAFTPTCSSTHLvmnewaktqFGKRSWRYcisvn	Prx5
515885368	WP_017315951.1	2.45619e-29	FSLPGAFTPTCSSTHVvmnewakdqFGKRSWRYcisvn	Not in SFLD
742453162	WP_038910002.1	2.46775e-29	FSLPGAFTPTCSSSHLvmnawkadqFGPRSWRYcvsvn	Not in SFLD
658469217	WP_029685102.1	2.48285e-29	FSLPGAFTPTCSSSHLvmnawkadqFGARSWRYcvsvn	Not in SFLD
516325831	WP_017716490.1	2.48965e-29	FSLPGAFTPTCSSTHLvmnewaksqFGKRSWRYcisvn	Not in SFLD
974597534	WP_059187550.1	2.50758e-29	FSLPGAFTPTCSTYQLvmnawakslFGMRSWRYcisvn	Not in SFLD
751277912	WP_040986760.1	2.54226e-29	FSLPGAFTPTCSTYQLvmnawgkslFGMRSWRYclsvn	Not in SFLD
736253578	WP_034329321.1	2.5446e-29	FALPGAFTPTCSAKHVvmgawgrdqMGVRSQRYcisvn	Not in SFLD
518387110	WP_019557317.1	2.56392e-29	FSLPGAFTPTCSSAHLvmnewakdqFGMRSWRYcmsvn	Not in SFLD
518339303	WP_019509510.1	2.59208e-29	FSLPGAFTPTCSSTHLvmfqwgkqqFGMRSWRYclsvn	Not in SFLD
918751150	WP_052604201.1	2.6027e-29	FAVPGAFTPTCSDYHLvmgawgksqMGIRSQRYcisvn	Not in SFLD
769922691	WP_045057075.1	2.60937e-29	FSLPGAFTPTCSSTHLvmnewakeqFGKRSWRYcisvn	Not in SFLD
499948234	WP_011628968.1	2.61515e-29	FSLPGAFTPTCSSTHLvmnewardqFGKRSWRYcisvn	Prx5
502100012	WP_012709012.1	2.62995e-29	FSLPGAFTPTCSTYQLvmnawgksqFGMRSWRYcisvn	Prx5
659863699	WP_029911022.1	2.6662e-29	FSLPGAFTPTCSSTHLvmnewakdqFGKRSWRYcmsvn	Not in SFLD
950203530	WP_057249037.1	2.67909e-29	FSLPGAFTPTCSTYQLvmnawgksqFGMRSWRYcisvn	Not in SFLD
500085606	WP_011761619.1	2.68575e-29	FAVPGAFTPTCSAAHLvmkawgdaqGGVRSQRYcisvn	Prx5
498050588	WP_010364744.1	2.68775e-29	FAVPGAFTPTCSAAHLvmkawgeahGGVRSQRYcvsvn	Unchar
810882058	WP_046355096.1	2.70978e-29	FAVPGAFTPTCSAAHLvmkawgdahGGVRSQRYcvsvn	Not in SFLD
499247129	WP_010944669.1	2.73315e-29	FSLPGAFTPTCSSTHLvmnawkadqFGNRSWRYcvsvn	Prx5
739528718	WP_037387665.1	2.7472e-29	FSLPGAFTPTCSTYQLvmnawgksqFGMRSWRYcisvn	Not in SFLD
522049999	WP_020561208.1	2.75175e-29	FALPGAFTPTCSAAHLvmdawgksqGGDRSQRYclsvn	Not in SFLD
944522039	WP_055733617.1	2.75302e-29	FALPGAFTPTCSSTHLvmnawladqFGKRSWRYcisvn	Not in SFLD
557825810	WP_023454030.1	2.79781e-29	FAVPGAFTPTCSARHLvmkawakdqMGGRSKRYctsvn	Not in SFLD
695366521	WP_032550721.1	2.82499e-29	FAVPGAFTPTCSEAHLvmsawgkahGGVRSQRYcvsvn	Not in SFLD
780908025	KJS75806.1	2.82664e-29	FAVPGAFTPTCSVSHLvmgawardqLGLRSQRYcvsvn	Not in SFLD
737964281	WP_035927463.1	2.82963e-29	FGLPGAFTPTCSAKHVvmnawgrdlMGIRSQRYcvsvn	Not in SFLD
488854797	WP_002767107.1	2.839e-29	FALPGAFTPTCSTSHLvmnewakdqFGKRSWRYclsvn	Not in SFLD
644192606	WP_025287218.1	2.84228e-29	FAVPGAFTPTCSAKHLvmgawakeqFGVRSQRFclsvn	Not in SFLD
518780945	WP_019938234.1	2.84478e-29	FAVPGAFTPTCSAKHLvmgawgrdqMGVRSQRYcvsvn	Not in SFLD
499304935	WP_010995710.1	2.84821e-29	FSLPGAFTPTCSSTHLvmnewaktqFGKRSWRYcisvn	Prx5
495153300	WP_007878105.1	2.85494e-29	FALPGAFTPTCSAKHVvmgawgrdqMGVRSQRYclsvn	Unchar
328787790	XP_624806.3	2.85945e-29	FGVPGAFTPGCSKTHLvmaawgkaqGGKRSKRYcisvn	Prx5
981809737	WP_059999855.1	2.89657e-29	FGLPGAFTPTCSAKHVvmgawgrdqMGIRSQRYcvsvn	Not in SFLD
515528346	WP_016961563.1	2.90526e-29	FAVPGAFTPTCSESHLvmqawgetqGGIRSQRYcvsvn	Not in SFLD
518450148	WP_019620355.1	2.92246e-29	FALPGAFTPTCSASHLvmkawadaqGGTRSRRYclsvn	Not in SFLD
835394613	WP_047489333.1	2.9578e-29	FALPGAFTPTCSAQHVvmgawgrdqMGLRSQRYcvsvn	Not in SFLD
983436962	WP_060599653.1	2.96458e-29	FGLPGAFTPTCSAKHVvmgawardqMGIRSQRYcvsvn	Not in SFLD
747188761	KIF92177.1	2.97497e-29	FSLPGAFTPTCSSSHLvmnawaaeeFGKRSWRYcvsvn	Not in SFLD
550946517	WP_022694919.1	2.98668e-29	FAVPGAFTPTCSAKHLvmdawgkdqMGKRSRRYctsvn	Not in SFLD
817699168	WP_046661811.1	3.01905e-29	FALPGAFTPTCSTSHLvmnewakdqFGKRSWRYclsvn	Not in SFLD
493317700	WP_006275069.1	3.02452e-29	FAVPGAFTPTCSARHLvmkawakdqMGPRSKRYctsvn	Prx5
651629938	WP_026618724.1	3.02685e-29	FSLPGAFTPTCSTYQLvmnawgksqFGMRSWRYcisvn	Not in SFLD
515030454	WP_016687708.1	3.03652e-29	FSLPGAFTPTCSSSHLvmnawaaeeFGKRSWRYcvsvn	Not in SFLD
565869672	WP_023951299.1	3.03797e-29	FSLPGAFTPTCSSSHLvmnawaaaeFGKRSWRYcvsvn	Not in SFLD
949754598	WP_057085221.1	3.06188e-29	FSLPGAFTPTCSSSHLvmnawkadqFGPRSWRYcvsvn	Not in SFLD
499951844	WP_011632578.1	3.07811e-29	FAVPGAFTPTCSAKHLvmgawakeqLGVRSQRFclsvn	Prx5
488869945	WP_002782184.1	3.07889e-29	FALPGAFTPTCSTSHLvmnewakdqFGKRSWRYclsvn	Not in SFLD
984261109	CVI96982.1	3.09813e-29	FGLPGAFTPTCSAKHVvmnawgrdlMGIRSQRYcvsvn	Not in SFLD
586603905	AHJ65665.1	3.14145e-29	FAVPGAFTPTCSAKHLvmgawakeqLGVRSQRFclsvn	Not in SFLD
502997413	WP_013232389.1	3.16182e-29	FALPGAFTPTCSAKHVvmgawgrdqMGVRSQRYcisvn	Prx5
684624420	GAL24331.1	3.16241e-29	FSLPGAFTPTCSSSHLvmnawksdqFGKRSWRYcvsvn	Not in SFLD
647624631	WP_025898161.1	3.18221e-29	FAVPGAYTPTCSAKHLvmaawgkaqLGVRSRRYclsvn	Not in SFLD
755126850	WP_042477176.1	3.18396e-29	FSLPGAFTPTCSSSHLvmnawksdqFGKRSWRYcvsvn	Not in SFLD
495021293	WP_007747084.1	3.19128e-29	FGLPGAFTPTCSAKHVvmgawardqMGIRSQRYcvsvn	Unchar
491803374	WP_005608757.1	3.20748e-29	FSLPGAFTPTCSSTHLvmnawkadlFGKRSWRYcmsvn	Prx5
738043565	WP_036002460.1	3.2281e-29	FGLPGAFTPTCSAKHVvmgawardqMGIRSQRYcvsvn	Not in SFLD
655391279	WP_028795037.1	3.23821e-29	FSLPGAFTPTCSTYQLvmnawgksqFGMRSWRYclsvn	Not in SFLD
739577684	WP_037435683.1	3.27906e-29	FSLPGAFTPTCSTQQLvmnawgkalFGMRSWRYclsvn	Not in SFLD
488873449	WP_002785674.1	3.2801e-29	FALPGAFTPTCSTSHLvmnewakdqFGKRSWRYclsvn	Not in SFLD
518001774	WP_019171982.1	3.28728e-29	FSLPGAFTPTCSTYQLvmnawgksqFGMRSWRYcisvn	Not in SFLD
499949463	WP_011630197.1	3.28745e-29	FSLPGAFTPTCSSTHLvmnewardqFGKRSWRYcisvn	Prx5
736433049	WP_034455138.1	3.29629e-29	FSLPGAFTPTCSTFQLvmnawkeaqFGMRSWRYclsvn	Not in SFLD
557833539	WP_023458334.1	3.30772e-29	FAVPGAFTPTCSARHLvmkawakdqMGPRSQRYctsvn	Not in SFLD
947327835	WP_056016694.1	3.33811e-29	FAVPGAFTPTCSARHLvmkawgesqMGVRSQRYcvsvn	Not in SFLD
946728139	WP_055754004.1	3.35036e-29	FAVPGAFTPTCSARHLvmkawaesqLGERSQRYcisvn	Not in SFLD
896412206	WP_049348362.1	3.36312e-29	FSLPGAFTPTCSSSHLvmnawaaeeFGKRSWRYcvsvn	Not in SFLD
652338094	WP_026735307.1	3.36437e-29	FSLPGAFTPTCSSTHVvmnewakdqFGKRSWRYcvsvn	Not in SFLD
496176289	WP_008900796.1	3.38302e-29	FAVPGAFTPTCSAAHLvmdawgkahGGVRSKRYctsvn	Prx5
751290286	WP_040998951.1	3.3937e-29	FSLPGAFTPTCSTYQLvmnawgkslFGMRSWRYclsvn	Not in SFLD
655332069	WP_028740277.1	3.40064e-29	FSLPGAFTPTCSTQQLvmnawgkalFGLRSWRYclsvn	Not in SFLD
516776179	WP_018095751.1	3.4448e-29	FSLPGAFTPTCSTYQLvmnawgksqFGMRSWRYcvsvn	Not in SFLD
503461895	WP_013696556.1	3.46694e-29	FGLPGAFTPTCSAKHVvmgawgrdqMGIRSQRYcvsvn	Prx5
488698292	WP_002622316.1	3.48246e-29	FALPGAFTPTCSAKHVvmgawardqMGVRSRRYcvsvn	Not in SFLD
501013731	WP_012066604.1	3.49154e-29	FSLPGAFTPTCSTYQLvmnawgksqFGMRSWRYcvsvn	Prx5
970440734	WP_058721913.1	3.49483e-29	FALPGAFTPTCSAQHVvmgawardqMGLRSQRYcvsvn	Not in SFLD
488830155	WP_002742561.1	3.49618e-29	FALPGAFTPTCSTSHLvmnewakdqFGKRSWRYclsvn	Prx5
746428572	WP_039469028.1	3.4978e-29	FSLPGAFTPTCSSSHLvmnawqadqFGARSWRYcvsvn	Not in SFLD
640537354	WP_024970384.1	3.50648e-29	FALPGAFTPTCSTSHLvmnewakdqFGKRSWRYclsvn	Not in SFLD
489855427	WP_003759091.1	3.50797e-29	FSLPGAFTPTCSSSHLvmnawaaeeFGKRSWRYcvsvn	Prx5
739303172	WP_037165768.1	3.54384e-29	FSLPGAFTPTCSTFQLvmnawgksqFGMRSWRYcisvn	Not in SFLD
501402849	WP_012434415.1	3.5574e-29	FGLPGAFTPTCSAKHVvmgawgrdqMGIRSQRYcvsvn	Prx5
652710932	WP_027047771.1	3.58192e-29	FSLPGAFTPTCSTFQLvmnawgkalFGMRSWRYcvsvn	Not in SFLD
654533160	WP_028001249.1	3.58304e-29	FSLPGAFTPTCSTYQLvmnawgksqFGMRSWRYcisvn	Not in SFLD
503610700	WP_013844776.1	3.58646e-29	FSLPGAFTPTCSTYQLvmnawgksqFGMRSWRYcvsvn	Prx5
513836734	WP_016514354.1	3.58729e-29	FALPGAFTPTCSTSHLvmnewakdqFGKRSWRYclsvn	Not in SFLD
754946279	WP_042302554.1	3.59179e-29	FGLPGAFTPTCSAKHVvmgawgrdqMGIRSQRYcvsvn	Not in SFLD
332374822	AEE62552.1	3.59669e-29	FAVPGAFTPGCSKTHLvmaawakdqGGIRSKRYcvsvn	Unchar
754951700	WP_042307873.1	3.61338e-29	FGLPGAFTPTCSAKHVvmgawardqMGIRSQRYcvsvn	Not in SFLD
489921216	WP_003824569.1	3.61838e-29	FALPGAFTPTCSSSHLvmnawaadeFGPRSWRYcvsvn	Prx5
516387442	WP_017777118.1	3.63077e-29	FGLPGAFTPTCSAKHVvmgawgrdqMGIRSQRYcvsvn	Not in SFLD
499272565	WP_010969958.1	3.64112e-29	FSLPGAFTPTCSTYQLvmnawgksqFGMRSWRYcvsvn	Prx5
551323599	WP_022943141.1	3.65289e-29	FALPGAFTPTCSSTHLvmnawladqFGKRSWRYclavn	Not in SFLD
765673515	KJF18767.1	3.6998e-29	FAVPGAFTPTCSDYHLvmgawgksqMGIRSQRYcisvn	Not in SFLD
719973937	XP_010243544.1	3.70442e-29	FAVPGAFTPTCSQKHLvmkawkkdlLGVRSRRYcisvn	Not in SFLD
651628271	WP_026618109.1	3.72718e-29	FSLPGAFTPTCSTYQLvmnawgksqFGMRSWRYcisvn	Not in SFLD
654304359	WP_027817991.1	3.74681e-29	FGLPGAFTPTCSAKHVvmgawgrdqMGIRSQRYcvsvn	Not in SFLD
746581940	WP_039610105.1	3.75424e-29	FAVPGAFTPTCSAAHLvmkawgeahGGVRSQRYcvsvn	Not in SFLD
654524909	WP_027993120.1	3.756e-29	FSLPGAFTPTCSTYQLvmnawgksqFGMRSWRYcvsvn	Not in SFLD
654378957	WP_027857727.1	3.75919e-29	FALPGAFTPTCSAAHLvmqawgeqqGGTRSKRYclsvn	Not in SFLD
751563946	WP_041032848.1	3.78762e-29	FSLPGAFTPTCSSTHVvmnewakdqFGKRSWRYcisvn	Not in SFLD
696546458	WP_033079292.1	3.7999e-29	FAVPGAFTPTCSQAHLvmkawgeaqGGLRSQRYctsvn	Not in SFLD
516021356	WP_017451939.1	3.8242e-29	FALPGAFTPTCSAKHVvmgawgrdqMGVRSQRYcisvn	Not in SFLD
498245220	WP_010559376.1	3.86184e-29	FSLPGAFTPTCSSTHLvmsawandqFGKRSWRYcvsvn	Not in SFLD
759629468	WP_043347182.1	3.8808e-29	FALPGAFTPTCSAKHVvmgawgrdqMGVRSQRYcisvn	Not in SFLD
489843553	WP_003747251.1	3.88162e-29	FSLPGAFTPTCSSSHLvmnawaaeeFGKRSWRYcvsvn	Prx5
916729789	WP_051336845.1	3.91021e-29	FSLPGAFTPTCSTYQLvmnawgkasFGLRSWRYclsvn	Not in SFLD
945230537	KQS88749.1	3.91602e-29	FSLPGAFTPTCSTFQLvmnawgksqFGMRSWRYcisvn	Not in SFLD
653031806	WP_027283568.1	3.92176e-29	FGVPGAFTPTCSAKHLvmgawgkdqLGVRSQRFcmavn	Not in SFLD
498003518	WP_010317674.1	3.92515e-29	FSLPGAFTPTCSSSHLvmnswkadqFGKRSWRYcvsvn	Unchar
488839739	WP_002752145.1	3.935e-29	FALPGAFTPTCSTSHLvmnewakdqFGKRSWRYclsvn	Not in SFLD
499909169	WP_011589903.1	3.93948e-29	FALPGAFTPTCSSTHLvmnawagdqFGPRSWRYclsvn	Prx5
496239389	WP_008952774.1	3.98157e-29	FSLPGAFTPTCSSTHLvmnewaqdqFGKRSWRYcvsvn	Prx5
947672091	WP_056334696.1	3.99108e-29	FSLPGAFTPTCSTFQLvmnawgksqFGMRSWRYcisvn	Not in SFLD
746186281	WP_039244844.1	4.01459e-29	FAVPGAFTPTCSARHLvmkawgesqLGERSQRYcisvn	Not in SFLD
489781370	WP_003685261.1	4.03876e-29	FSLPGAFTPTCSSSHLvmnawaaeeFGKRSWRYcvsvn	Prx5
748219754	WP_039790442.1	4.0417e-29	FALPGAFTPTCSAKHVvmgawgrdqMGVRSQRYcisvn	Not in SFLD
495493978	WP_008218637.1	4.0474e-29	FAVPGAFTPTCSAAHLvmnawaksqGGTRSQRYctavn	Unchar
489837047	WP_003740760.1	4.04879e-29	FSLPGAFTPTCSSSHLvmnawaaeeFGKRSWRYcvsvn	Prx5
494324347	WP_007180313.1	4.10453e-29	FGLPGAFTPTCSAKHVvmgawgrdqMGIRSQRYcvsvn	Unchar
805550952	WP_046118187.1	4.11216e-29	FSLPGAFTPTCSTQQLvmnawgkalFGMRSWRYclsvn	Not in SFLD
500095108	WP_011771115.1	4.16387e-29	FAVPGAFTPTCSESHLvmkawgeahGGVRSQRYcvavn	Prx5
653153970	WP_027402987.1	4.18103e-29	FALPGAFTPTCSSTHLvmfqwgkqqFGMRSWRYclsvn	Not in SFLD
511818533	WP_016400117.1	4.19641e-29	FALPGAFTPTCSSTHLvmnawladqFGKRSWRYclsvn	Not in SFLD
380021497	XP_003694601.1	4.22003e-29	FGVPGAFTPGCSKTHLvmaawgkaqGGKRSKRYcisvn	Unchar
640672007	WP_025096852.1	4.22114e-29	FGLPGAFTPTCSAKHVvmgawgrdqMGIRSQRYcvsvn	Not in SFLD
520911950	WP_020331604.1	4.24751e-29	FSLPGAFTPTCSSSHLvmnawkadqFGMRSHRYcvsvn	Not in SFLD
501370473	WP_012402039.1	4.27553e-29	FGLPGAFTPTCSAKHVvmgawardqMGIRSQRYcvsvn	Prx5
494019533	WP_006961838.1	4.30326e-29	FAVPGAFTPTCSEAHLvmqawgevqGGIRSQRYcvsvn	Prx5
782652857	WP_045592443.1	4.31352e-29	FSLPGAFTPTCSSSHLvmnawkadqFGMRSHRYcvsvn	Not in SFLD
654765326	WP_028220112.1	4.33304e-29	FGLPGAFTPTCSAKHVvmgawgrdqMGIRSQRYcvsvn	Not in SFLD
946883348	WP_055806228.1	4.33337e-29	FAVPGAFTPTCSARHLvmkawgesqLGERSQRYcisvn	Not in SFLD
922041659	WP_053318255.1	4.34308e-29	FSLPGAFTPTCSSSHLvmnawkadqFGMRSHRYcvsvn	Not in SFLD
499809178	WP_011489912.1	4.34397e-29	FGLPGAFTPTCSAKHVvmgawgrdqMGIRSQRYcvsvn	Prx5
488826080	WP_002738486.1	4.35281e-29	FALPGAFTPTCSTSHLvmnewakdqFGKRSWRYclsvn	Not in SFLD
325130089	EGC52875.1	4.35415e-29	FSLPGAFTPTCSSSHLvmnawaaeeFGKRSWRYcvsvn	Prx5
747186405	KIF90278.1	4.35657e-29	FSLPGAFTPTCSSSHLvmnawaaeeFGKRSWRYcvsvn	Not in SFLD
738089701	WP_036048352.1	4.36389e-29	FGLPGAFTPTCSAKHVvmgawgrdqMGIRSQRYcvsvn	Not in SFLD
654542095	WP_028009919.1	4.37883e-29	FSLPGAFTPTCSTYQLvmnawgksqFGMRSWRYcvsvn	Not in SFLD
402330683	EJU66030.1	4.39699e-29	FSLPGAFTPTCSSSHLvmnawaaeeFGKRSWRYcvsvn	Not in SFLD
402345231	EJU80353.1	4.39699e-29	FSLPGAFTPTCSSSHLvmnawaaeeFGKRSWRYcvsvn	Not in SFLD
749201629	WP_040114256.1	4.40997e-29	FSLPGAFTPTCSTYQLvmnawgkatFGLRSWRYclsvn	Not in SFLD
868624492	WP_048496802.1	4.41608e-29	FAVPGAFTPTCSAAHLvmdawgksqMGIRSQRYctsvn	Not in SFLD
737577317	WP_035548832.1	4.43904e-29	FGLPGAFTPTCSAKHVvmgawgrdqMGIRSQRYcvsvn	Not in SFLD
521078334	WP_020409241.1	4.44452e-29	FALPGAFTPTCSSTHLvmnawkedqFGKRTWRYclsvn	Not in SFLD
913733815	WP_050479042.1	4.45378e-29	FALPGAFTPTCSAKHVvmgawgrdqMGVRSQRYcisvn	Not in SFLD
120604802	ABM40542.1	4.46074e-29	FAVPGAFTPTCSAKHVvmgawardqLGLRSNRYclsvn	Prx5
827099020	AKJ68815.1	4.47393e-29	FGLPGAFTPTCSAKHVvmgawardqMGVRSQRYcvsvn	Not in SFLD
566200455	XP_006376149.1	4.53721e-29	FAVPGAFTPTCSQKHLvmkawkedlLGVRSRRYcisvn	Prx5
652581166	WP_026971230.1	4.54865e-29	FALPGAFTPTCSSTHLvmnawladqFGKRSWRYclsvn	Not in SFLD
516075164	WP_017505747.1	4.55245e-29	FAVPGAFTPTCSARHLvmkawgesqLGERSQRYcisvn	Not in SFLD
325134137	EGC56789.1	4.60586e-29	FSLPGAFTPTCSSSHLvmnawaaeeFGKRSWRYcvsvn	Prx5
563842444	WP_023801984.1	4.61881e-29	FSLPGAFTPTCSTYQLvmnawgkslFGMRSWRYcvsvn	Not in SFLD
651236779	WP_026376574.1	4.63991e-29	FAVPGAFTPTCSAAHLvmqawgkahGGVRSQRYcvsvn	Not in SFLD
495482606	WP_008207293.1	4.64174e-29	FALPGAFTPTCSTSHLvmnewakdqFGKRSWRYclsvn	Not in SFLD
661261392	WP_029956274.1	4.65861e-29	FSLPGAFTPTCSTYQLvmnawgksqFGMRSWRYcvsvn	Not in SFLD
696511721	WP_033048135.1	4.65861e-29	FSLPGAFTPTCSTYQLvmnawgksqFGMRSWRYcvsvn	Not in SFLD
490599186	WP_004464206.1	4.67564e-29	FSLPGAFTPTCSSSHLvmnawaaeeFGKRSWRYcvsvn	Prx5
983320998	WP_060506083.1	4.68661e-29	FSLPGAFTPTCSTFQLvmnawgksqFGMRSWRYcisvn	Not in SFLD
496464551	WP_009173396.1	4.68759e-29	FSLPGAFTPTCSSSHLvmnawaaeeFGKRSWRYcvsvn	Prx5
563505136	WP_023722998.1	4.7155e-29	FSLPGAFTPTCSTYQLvmnawgkslFGMRSWRYcvsvn	Not in SFLD
359507189	EHK79698.1	4.72924e-29	FSLPGAFTPTCSTYQLvmnawgksqFGMRSWRYcvsvn	Unchar
651627026	WP_026617567.1	4.74914e-29	FSLPGAFTPTCSTQQLvmnawgkalFGMRSWRYclsvn	Not in SFLD
516358231	WP_017748264.1	4.75077e-29	FSLPGAFTPTCSSTHVvmnewakdqFGKRSWRYcvsvn	Not in SFLD
655020718	WP_028469666.1	4.77445e-29	FALPGAFTPTCSSTHLvmnswaedqFGKRSWRYcisvn	Not in SFLD
652564695	WP_026958193.1	4.78718e-29	FALPGAFTPTCSSTHLvmnawladqFGKRSWRYclsvn	Not in SFLD
922036468	WP_053314067.1	4.78817e-29	FSLPGAFTPTCSSSHLvmnawkadqFGMRSHRYcvsvn	Not in SFLD
488142568	WP_002213776.1	4.82416e-29	FSLPGAFTPTCSSSHLvmnawaaeeFGKRSWRYcvsvn	Prx5
506295717	WP_015815492.1	4.83323e-29	FSLPGAFTPTCSSSHLvmnawaaeeFGKRSWRYcvsvn	Prx5
728049492	WP_033914927.1	4.83323e-29	FSLPGAFTPTCSSSHLvmnawaaeeFGKRSWRYcvsvn	Not in SFLD
947500659	WP_056164765.1	4.87576e-29	FALPGAFTPTCSAKHVvmgawardqLGLRSNRYcvsvn	Not in SFLD
921251272	WP_053194790.1	4.90699e-29	FALPGAFTPTCSAKHVvmgawgrdqMGVRSQRYcisvn	Not in SFLD
501384954	WP_012416520.1	4.91024e-29	FAVPGAFTPTCSAKHLvmgawgrdqMGVRSQRYcvavn	Prx5
497055984	WP_009449921.1	4.92876e-29	FSLPGAFTPTCSTFQLvmnawgksqFGMRSWRYcisvn	Not in SFLD
501844822	WP_012655364.1	4.97207e-29	FAVPGAFTPTCSAKHVvmgawardqLGLRSNRYclsvn	Prx5
692178837	WP_032097451.1	4.9911e-29	FSLPGAFTPTCSSTHLvmnawsadqFGKRSWRYcmsvn	Not in SFLD
921167556	WP_053113330.1	4.99217e-29	FAVPGAFTPTCSAAHLvmdawgkahMGIRSQRYctsvn	Not in SFLD
549501337	WP_022536676.1	5.00907e-29	FGLPGAFTPTCSAKHVvmgawgreqLGLRSKRYcvsvn	Not in SFLD
219675197	EED31563.1	5.0209e-29	FAVPGAFTPGCSMTHLvmdawgkaqMGLRSQRYclsvn	Prx5
490655146	WP_004520136.1	5.03602e-29	FSLPGAFTPTCSSSHLvmnawaaeeFGKRSWRYcvsvn	Prx5
501178352	WP_012221552.1	5.03665e-29	FSLPGAFTPTCSSSHLvmnawaaeeFGKRSWRYcvsvn	Prx5
835349006	WP_047468517.1	5.05242e-29	FAVPGAFTPTCSAKHVvmgawardqLGLRSNRYclsvn	Not in SFLD
912422907	WP_050162738.1	5.06031e-29	FSLPGAFTPTCSSSHLvmnawaaeeFGKRSWRYcvsvn	Not in SFLD
488149920	WP_002221128.1	5.10361e-29	FSLPGAFTPTCSSSHLvmnawaaeeFGKRSWRYcvsvn	Prx5
505037580	WP_015224682.1	5.15141e-29	FALPGAFTPTCSSNHLvmfqwskqqFGMRSWRYclsvn	Not in SFLD
504010087	WP_014244081.1	5.1667e-29	FSLPGAFTPTCSSTHLvmkswgesqFGKRSWRYclsvn	Prx5
989382382	CWR34606.1	5.18293e-29	FSLPGAFTPTCSSSHLvmnawaaeeFGKRSWRYcvsvn	Not in SFLD
325128095	EGC50990.1	5.21386e-29	FSLPGAFTPTCSSSHLvmnawaaeeFGKRSWRYcvsvn	Prx5
325202266	ADY97720.1	5.26344e-29	FSLPGAFTPTCSSSHLvmnawaaeeFGKRSWRYcvsvn	Prx5
504950985	WP_015138087.1	5.32063e-29	FALPGAFTPTCSSTHLvmfqwgkqqFGMRSWRYclsvn	Not in SFLD
503853382	WP_014087376.1	5.33292e-29	FSLPGAFTPTCSSTHLvmnewaqdqFGKRSWRYcvsvn	Prx5
490995526	WP_004857254.1	5.33765e-29	FSLPGAFTPTCSTFQLvmnawgktqFGMRSWRYclsvn	Unchar
809275980	WP_046329465.1	5.3876e-29	FALPGAFTPTCSAKHVvmgawgrdqLGIRSDRYcvsvn	Not in SFLD
937342852	BAS67428.1	5.39986e-29	FSLPGAYTPTCSSSHLvmnewkkdqFGKRSWRYcisvn	Not in SFLD
740244074	WP_038085076.1	5.41448e-29	FSLPGAFTPTCSSTHVvmnewakdqFGKRSWRYcisvn	Not in SFLD
952521512	KRT81632.1	5.42857e-29	FAVPGAFTPGCSKTHLvmsawgkdqGGLRSKRYcvsvn	Not in SFLD
488167283	WP_002238491.1	5.44519e-29	FSLPGAFTPTCSSSHLvmnawaaeeFGKRSWRYcvsvn	Not in SFLD
914351661	WP_050584167.1	5.45973e-29	FSLPGAFTPTCSSSHLvmnawaaeeFGKRSWRYcvsvn	Not in SFLD
953511990	BAT54678.1	5.47223e-29	FSLPGAFTPTCSSTHLvmnewaktqFGKRSWRYcisvn	Not in SFLD
769993953	WP_045109560.1	5.50687e-29	FSLPGAFTPTCSSSHLvmnawkdnqFGKRSWRYcvsvn	Not in SFLD
765294654	WP_044622364.1	5.5154e-29	FSLPGAFTPTCSSSHLvmnawqadqFGARSWRYcvsvn	Not in SFLD
496201337	WP_008921174.1	5.51689e-29	FGLPGAFTPTCSAKHVvmgawgrdqMGIRSQRYcvsvn	Prx5
973376707	WP_059119721.1	5.52693e-29	FSLPGAFTPTCSSSHLvmnawkndqFGQRSWRYcvsvn	Not in SFLD
764660988	WP_044447180.1	5.54203e-29	FSLPGAFTPTCSSAHVvmnewakdqFGKRSWRYcvsvn	Not in SFLD
553739126	WP_023073327.1	5.55491e-29	FSLPGAFTPTCSSNHLvmfqwgkqqFGMRSWRYclsvn	Not in SFLD
516749690	WP_018081826.1	5.56326e-29	FAVPGAFTPTCSARHLvmkawakdqMGPRSQRYctsvn	Not in SFLD
948072032	WP_056730840.1	5.57447e-29	FAVPGAFTPTCSAKHLvmkawgesqMGQRSQRYcvsvn	Not in SFLD
504578481	WP_014765583.1	5.60222e-29	FSLPGAFTPTCSTYQLvmnawgksqFGMRSWRYcisvn	Unchar
736435208	WP_034457272.1	5.63299e-29	FSLPGAFTPTCSTFQLvmnawkeaqFGMRSWRYclsvn	Not in SFLD
496010310	WP_008734889.1	5.66245e-29	FALPGAFTPTCSSTHLvmnawaenqFGARSWRYclsvn	Not in SFLD
835617657	WP_047586276.1	5.68153e-29	FALPGAFTPTCSAQHVvmgawgrdqMGVRSQRYcvsvn	Not in SFLD
983484506	WP_060639765.1	5.68741e-29	FSLPGAFTPTCSTFQLvmnawgksqFGMRSWRYcisvn	Not in SFLD
844699063	WP_047921358.1	5.73765e-29	FSLPGAFTPTCSSSHLvmnawaaeeFGKRSWRYcvsvn	Not in SFLD
844884046	WP_047953372.1	5.73765e-29	FSLPGAFTPTCSSSHLvmnawaaeeFGKRSWRYcvsvn	Not in SFLD
432217293	ELK73162.1	5.74117e-29	FSLPGAFTPTCSSSHLvmnawaaeeFGKRSWRYcvsvn	Not in SFLD
890071689	WP_048879377.1	5.75531e-29	FAVPGAFTPTCSAKHVvlgawakdqMGIRSQRFclavn	Not in SFLD
488168360	WP_002239568.1	5.76152e-29	FSLPGAFTPTCSSSHLvmnawaaeeFGKRSWRYcvsvn	Not in SFLD
728044383	WP_033910336.1	5.77989e-29	FSLPGAFTPTCSSSHLvmnawaaeeFGKRSWRYcvsvn	Not in SFLD
494880393	WP_007606443.1	5.79227e-29	FSLPGAFTPTCSTFQLvmnawgksqFGLRSWRYcisvn	Unchar
489808373	WP_003712235.1	5.83112e-29	FSLPGAFTPTCSSSHLvmnawaaeeFGKRSWRYcvsvn	Prx5
504395313	WP_014582415.1	5.83112e-29	FSLPGAFTPTCSSSHLvmnawaaeeFGKRSWRYcvsvn	Prx5
754230208	WP_041835851.1	5.83162e-29	FAVPGAFTPTCSAKHVvmgawardqLGLRSNRYclsvn	Not in SFLD
489798709	WP_003702600.1	5.87686e-29	FSLPGAFTPTCSSSHLvmnawaaeeFGKRSWRYcvsvn	Prx5
950290492	WP_057321742.1	5.87686e-29	FSLPGAFTPTCSSSHLvmnawaaeeFGKRSWRYcvsvn	Not in SFLD
636866063	KDN02880.1	5.8862e-29	FSLPGAFTPTCSSSHLvmnawaaeeFGKRSWRYcvsvn	Not in SFLD
751301968	WP_041010479.1	5.90379e-29	FSLPGAFTPTCSTYQLvmnawgkslFGMRSWRYcisvn	Not in SFLD
260222799	CBA32719.1	5.91048e-29	FALPGAFTPTCSAKHVvmgawardqLGLRSNRYcvsvn	Prx5
837855434	WP_047877114.1	5.9666e-29	FAVPGAFTPTCSEAHLvmdawgdaqGGIRSQRYciavn	Not in SFLD
654740248	WP_028196487.1	5.97039e-29	FGLPGAFTPTCSAKHVvmgawgrdqMGIRSQRYcvsvn	Not in SFLD
740342546	WP_038179192.1	5.97999e-29	FSLPGAFTPTCSSSHLvmnawkndqFGQRSWRYcvsvn	Not in SFLD
503566174	WP_013800250.1	5.98265e-29	FAVPGAFTPTCSAKHVvmgawardqLGLRSNRYclsvn	Prx5
933780521	WP_054341112.1	6.01565e-29	FALPGAFTPTCSSTHLvmnswaedqFGKRSWRYclsvn	Not in SFLD
965688060	BAU07202.1	6.04842e-29	FSLPGAFTPTCSSTHVvmnewakaqFGKRSWRYcisvn	Not in SFLD
497070584	WP_009457231.1	6.05749e-29	FSLPGAFTPTCSSTHVvmnewakaqFGKRSWRYcisvn	Unchar
497286667	WP_009600884.1	6.06399e-29	FSLPGAFTPTCSSTHLvmnawkndqFGQRSWRYcvsvn	Prx5
748716705	WP_039974825.1	6.07844e-29	FAVPGAFTPTCSEAHLvmqawgevqGGVRSQRYcvsvn	Not in SFLD
757647918	WP_042887298.1	6.09997e-29	FGLPGAFTPTCSAKHVvmgawgreqLGVRSKRYcvsvn	Not in SFLD
901806374	KMZ63581.1	6.11406e-29	FAVPGAFTPTCSQKHLvmkawkkdlLGIRSRRYcvsvn	Not in SFLD
742885770	WP_039014199.1	6.16624e-29	FGLPGAFTPTCSAKHVvmgawardqMGVRSKRYcvsvn	Not in SFLD
515338741	WP_016858477.1	6.2024e-29	FSLPGAFTPTCSSAHVvmnewakdqFGKRSWRYcisvn	Not in SFLD
775295928	GAN80982.1	6.20299e-29	FAVPGAFTPTCSAKHVvlgawakdqMGIRSQRFclavn	Not in SFLD
512562988	WP_016448512.1	6.25981e-29	FAVPGAFTPTCSAKHVvmgawardqLGLRSNRYclsvn	Not in SFLD
736429034	WP_034451163.1	6.32373e-29	FSLPGAFTPTCSTFQLvmnawkeaqFGMRSWRYclsvn	Not in SFLD
728047333	WP_033912956.1	6.36105e-29	FSLPGAFTPTCSSSHLvmnawaaeeFGKRSWRYcvsvn	Not in SFLD
779960644	WP_045407934.1	6.36532e-29	FAVPGAFTPTCSEAHLvmqawgkvqGGVRSQRYcvsvn	Not in SFLD
737262080	WP_035246023.1	6.46529e-29	FALPGAFTPTCSSTHLvmnawagdqFGPRSWRYclsvn	Not in SFLD
651312608	WP_026437403.1	6.4982e-29	FALPGAFTPTCSAKHVvmgawardqLGLRSNRYcvsvn	Not in SFLD
655018581	WP_028467539.1	6.51297e-29	FAVPGAFTPTCSVQHLvmgawakdqLGMRSQRYctavn	Not in SFLD
500117527	WP_011793532.1	6.53754e-29	FAVPGAFTPTCSAKHVvmgawardqLGLRSNRYclsvn	Prx5
489784496	WP_003688387.1	6.55376e-29	FSLPGAFTPTCSSSHLvmnawaaeeFGKRSWRYcvsvn	Prx5
764504709	WP_044397423.1	6.64238e-29	FALPGAFTPTCSAKHVvmgawardqLGLRSNRYcvsvn	Not in SFLD
517051723	WP_018240541.1	6.66485e-29	FALPGAFTPTCSTYQLvmnawsraqFGMRSWRYclsvn	Not in SFLD
497239784	WP_009554039.1	6.72753e-29	FSLPGAFTPTCSSTHLvmfqwgkqqFGMRSWRYcisvn	Not in SFLD
495447937	WP_008172631.1	6.79132e-29	FAVPGAFTPTCSAAHLvmdawgkahMGIRSQRYctsvn	Prx5
947754688	WP_056416667.1	6.82335e-29	FALPGAFTPTCSAKHVvmgawardqLGLRSNRYcvsvn	Not in SFLD
950152148	WP_057203515.1	6.95301e-29	FALPGAFTPTCSAKHVvmgawardqLGLRSNRYcvsvn	Not in SFLD
950221198	WP_057265573.1	6.98184e-29	FALPGAFTPTCSAKHVvmgawardqLGLRSNRYcvsvn	Not in SFLD
942690312	WP_055394989.1	6.99838e-29	FALPGAFTPTCSAKHVvmgawardqLGLRSNRYcvsvn	Not in SFLD
654759004	WP_028214066.1	7.04714e-29	FGLPGAFTPTCSAKHVvmgawgrdqMGIRSQRYcvsvn	Not in SFLD
551349454	WP_022968840.1	7.08463e-29	FAVPGAFTPTCSAKHLvmgawaksqMGLRAKRFclsvn	Not in SFLD
654535470	WP_028003539.1	7.22986e-29	FSLPGAFTPTCSTYQLvmnawsraqFGMRSWRYclsvn	Not in SFLD
938989275	WP_054766584.1	7.29554e-29	FAVPGAFTPTCSARHLvmkawaesqLGERSQRYclsvn	Not in SFLD
516779122	WP_018097504.1	7.30062e-29	FSLPGAFTPTCSTYQLvmnawsraqFGMRSWRYclsvn	Not in SFLD
779978645	WP_045422003.1	7.30121e-29	FAVPGAFTPTCSEAHLvmqawgevqGGVRSQRYcvsvn	Not in SFLD
748153704	WP_039728031.1	7.31248e-29	FSLPGAFTPTCSSNHLvmfqwgkqqFGMRSWRYclsvn	Not in SFLD
924657926	WP_053540947.1	7.33961e-29	FALPGAFTPTCSSTHLvmfqwgkqqFGMRSWRYclsvn	Not in SFLD
517521267	WP_018691475.1	7.37417e-29	FAVPGAFTPTCSAAHLvmsawgesqGGIRSQRYcisvn	Not in SFLD
928495413	KPD15945.1	7.39473e-29	FGLPGAFTPTCSAKHVvmgawgrdqMGIRSQRYcvsvn	Not in SFLD
485323558	EOB86929.1	7.48641e-29	FSLPGAFTPTCSSSHLvmnawaaeeFGKRSWRYcvsvn	Not in SFLD
737560356	WP_035532935.1	7.49168e-29	FGLPGAFTPTCSAKHVvmgawgrdqMGVRSQRYcvsvn	Not in SFLD
639397404	WP_024611142.1	7.49579e-29	FAVPGAFTPTCSNAHLvmkawgdsqGGIRSARYcvsvn	Not in SFLD
655499509	WP_028880804.1	7.53479e-29	FSLPGAFTPTCSTSHLvmfqwgkaqFGMRSWRYclsvn	Not in SFLD
651238109	WP_026377411.1	7.55313e-29	FSLPGAFTPTCSSSHLvmnawcadqFGKRSWRYcvsvn	Not in SFLD
922992899	WP_053394522.1	7.59285e-29	FAVPGAFTPTCSEAHLvmqawgeaqGGIRSQRYciavn	Not in SFLD
495122980	WP_007847795.1	7.61335e-29	FALPGAFTPTCSAKHVvmgawardqLGLRSNRYcvsvn	Unchar
490999428	WP_004861151.1	7.61647e-29	FSLPGAFTPTCSTFQLvmnawgktqFGMRSWRYclsvn	Unchar
494012209	WP_006954607.1	7.61938e-29	FAVPGAFTPTCSEKHLvmkawgdhlGGIRSKRYcvsvn	Prx5
654752618	WP_028207796.1	7.77083e-29	FGLPGAFTPTCSAKHVvmgawgrdqMGIRSQRYcvsvn	Not in SFLD
756828824	WP_042645944.1	7.83591e-29	FSLPGAFTPTCSTYQLvmnawgkslFGMRSWRYcisvn	Not in SFLD
501279779	WP_012322797.1	7.87046e-29	FAVPGAFTPTCSQSHLvmkawgdsqGGIRSQRYcvsvn	Prx5
498153031	WP_010467187.1	7.94095e-29	FALPGAFTPTCSAKHVvmgawardqLGLRSNRYcvsvn	Prx5
739236383	WP_037099517.1	7.95577e-29	FSLPGAFTPTCSTFQLvmnawgksqFGMRSWRYcisvn	Not in SFLD
493035962	WP_006103824.1	7.96458e-29	FSLPGAFTPTCSSNHLvmfqwgkqqFGMRSWRYclsvn	Prx5
86163270	EAQ64546.1	7.98752e-29	FSLPGAFTPTCSTSHLvmfqwgksqFGMRSWRYcisvn	Prx5
797211611	WP_045872554.1	8.03245e-29	FALPGAFTPTCSSTHLvmfqwgkqqFGMRSWRYclsvn	Not in SFLD
504562117	WP_014749219.1	8.03734e-29	FSLPGAFTPTCSSTHLvmnewkaqqFGKRSWRYcvsvn	Not in SFLD
302762366	XP_002964605.1	8.03797e-29	FAVPGAFTPTCSSKHVvmkswgealLGVRSRRYcvsvn	Prx5
966779889	WP_058546917.1	8.12288e-29	FAVPGAFTPTCSNAHLvmkawgesqGGTRSSRYcvsvn	Not in SFLD
654852049	WP_028304436.1	8.26196e-29	FAVPGAFTPGCSLTHLvmdawgknqFGVRSQRYctsvn	Not in SFLD
754964831	WP_042320750.1	8.31107e-29	FGLPGAFTPTCSAKHVvmgawgrdqMGIRSQRYcvsvn	Not in SFLD
938301318	KPQ34857.1	8.31265e-29	FSLPGAFTPTCSSTHLvmnawaenqFGARSWRYcmsvn	Not in SFLD
543517497	CCQ49990.1	8.38215e-29	FSLPGAFTPTCSSNHLvmfqwgkqqFGMRSWRYcvsvn	Not in SFLD
645052750	WP_025424031.1	8.4099e-29	FSLPGAFTPTCSSSHLvmnawqadqFGPRSWRYclsvn	Not in SFLD
738287715	WP_036241566.1	8.43465e-29	FSLPGAFTPTCSTFQLvmnawgkalFGMRSWRYcvsvn	Not in SFLD
501513179	WP_012521116.1	8.43469e-29	FAVPGAFTPTCSAKHLvmrawaedqMGPRSQRYclsvn	Prx5
800982092	WP_046008367.1	8.46581e-29	FSLPGAFTPTCSSTHLvmnawladqFGKRSWRYcisvn	Not in SFLD
642919219	XP_969254.2	8.47744e-29	FAVPGAFTPGCSKTHLvmaawakdqGGTRSKRYcvsvn	Not in SFLD
505003537	WP_015190639.1	8.52382e-29	FALPGAFTPTCSSTHLvmnewakhqFGKRSWRYcisvn	Not in SFLD
659020392	WP_029848117.1	8.55496e-29	FAVPGAFTPTCSEAHLvmnawgeaqGSVRSQRYcvavn	Not in SFLD
960876576	WP_058348698.1	8.60847e-29	FAVPGAFTPTCSAKHLvmkawgadqMGSRSQRYcisvn	Not in SFLD
258586170	EEW10886.1	8.70538e-29	FAVPGAFTPTCSEAHLvmkawgeahGGIRSQRYcvsvn	Prx5
446537240	WP_000614586.1	8.92662e-29	FAVPGAFTPTCSEAHLvmkawgeahGGIRSQRYcvsvn	Prx5
737170032	WP_035156258.1	8.94903e-29	FALPGAFTPTCSSTHLvmfqwgkqqFGMRSWRYclsvn	Not in SFLD
639165419	WP_024505252.1	8.95972e-29	FSLPGAFTPTCSTFQLvmnawgkslFGMRSWRYcvsvn	Not in SFLD
168019168	XP_001762117.1	8.97047e-29	FAVPGAFTPTCSSKHLvmqawgksaLGIRSRRYcvsvn	Prx5
478259203	ENN79109.1	9.12959e-29	FAVPGAFTPGCSKTHLvmaawakdqGGIRSKRYcvsvn	Not in SFLD
519019424	WP_020175299.1	9.15511e-29	FGVPGAFTPTCSMNHLvmnawakqtLGLRSQRYvvsvn	Not in SFLD
935496784	WP_054422572.1	9.19337e-29	FAVPGAFTPTCSAKHLvmgawgreqMGVRSQRYcvsvn	Not in SFLD
501018877	WP_012071553.1	9.21319e-29	FSLPGAFTPTCSTSHLvmfqwgksqFGMRSWRYcisvn	Not in SFLD
545468019	WP_021704518.1	9.40578e-29	FSLPGAFTPTCSSSHLvmnawkndqFGPRSWRYcvsvn	Not in SFLD
968547186	WP_058574991.1	9.48429e-29	FSLPGAFTPTCSSSHVvmnewaedqFGKRSWRYcisvn	Not in SFLD
652726104	WP_027056550.1	9.48988e-29	FSLPGAFTPTCSTFQLvmnawgkalFGMRSWRYcvsvn	Not in SFLD
728049875	WP_033915300.1	9.51416e-29	FSLPGAFTPTCSSSHLvmnawaaeeFGKRSWRYcvsvn	Not in SFLD
519073598	WP_020229473.1	9.56004e-29	FAVPGAFTPTCSAKHVvmgawardqLGLRSNRYclsvn	Not in SFLD
501325624	WP_012357259.1	9.57469e-29	FALPGAFTPTCSAKHVvmgawgrdqLGVRSDRYcvsvn	Prx5
947959903	WP_056619852.1	9.63148e-29	FAVPGAFTPTCSAKHLvmgawadsqMGERSQRYcvsvn	Not in SFLD
496153664	WP_008878171.1	9.636e-29	FSLPGAFTPTCSTYQLvmnawgkslFGMRSWRYclsvn	Not in SFLD
983349505	WP_060528925.1	9.68894e-29	FSLPGAFTPTCSTFQLvmnawgksqFGMRSWRYcisvn	Not in SFLD
736791913	WP_034794163.1	9.72152e-29	FSLPGAFTPTCSTFQLvmnawgksqFGMRSWRYcisvn	Not in SFLD
985637457	WP_060858379.1	9.77133e-29	FGLPGAFTPTCSARHVvmnawgrdlMGIRSQRYcvsvn	Not in SFLD
947911506	WP_056571722.1	9.78752e-29	FAVPGAFTPTCSAKHLvmgawgreqMGVRSQRYcvsvn	Not in SFLD
738531029	WP_036479443.1	9.90604e-29	FSLPGAFTPTCSTYQLvmnawakqqFGMRSWRYcisvn	Not in SFLD
485373319	EOC33072.1	9.97385e-29	FSLPGAFTPTCSSSHLvmnawaaeeFGKRSWRYcvsvn	Not in SFLD
446482473	WP_000560327.1	9.97784e-29	FAVPGAFTPTCSEAHLvmkawgenqGGIRSQRYcvsvn	Prx5
983567790	WP_060718123.1	9.98895e-29	FSLPGAFTPTCSTFQLvmnawgkqqFGMRSWRYcisvn	Not in SFLD
497523260	WP_009837458.1	9.99461e-29	FSLPGAFTPTCSSTHLvmnawvkdqFGKRSWRYcmsvn	Prx5
503426224	WP_013660885.1	9.99753e-29	FSLPGAFTPTCSTSHLvmfqwgksqFGMRSWRYcisvn	Prx5
488846184	WP_002758590.1	1.00827e-28	FALPGAFTPTCSTSHLvmnewakdqFGQRSWRYclsvn	Not in SFLD
506397183	WP_015916902.1	1.00984e-28	FSLPGAFTPTCSTFQLvmnawgkqqFGMRSWRYcisvn	Prx5
494166103	WP_007105834.1	1.01537e-28	FAVPGAFTPTCSNAHLvmeawgksqGGLRSGRYclsvn	Not in SFLD
490409635	WP_004282665.1	1.03034e-28	FSLPGAFTPTCSSTHLvmnawladqFGDRSWRYcvsvn	Not in SFLD
959965191	KSV74950.1	1.03257e-28	FSLPGAFTPTCSTFQLvmnawgksqFGMRSWRYcisvn	Not in SFLD
111608943	ABH11029.1	1.04002e-28	FGLPGAFTPTCSKSHVvmkawgdslLGLRSKRYcisvn	Prx5
550963360	WP_022711671.1	1.0403e-28	FAVPGAFTPTCTLNHLvmgawakatLGVRSKRYvvsvn	Not in SFLD
935568727	WP_054451571.1	1.04792e-28	FALPGAFTPTCSAKHLvmgawgreqMGVRSQRYcvsvn	Not in SFLD
657245057	WP_029356553.1	1.0535e-28	FSLPGAFTPTCSTFQLvmnawgkslFGMRSWRYcvsvn	Not in SFLD
736438077	WP_034460097.1	1.05413e-28	FSLPGAFTPTCSTFQLvmnawgktqFGMRSWRYclsvn	Not in SFLD
488717408	WP_002641284.1	1.05499e-28	FSLPGAFTPTCSSTHLvmnawladqFGDRSWRYcvsvn	Prx5
503298833	WP_013533494.1	1.06175e-28	FSLPGAFTPTCSTYQLvmnawgkslFGMRSWRYclsvn	Prx5
700670080	WP_033186859.1	1.07053e-28	FAVPGAFTPTCSNTHLvmeawgksqGGLRSGRYclsvn	Not in SFLD
636782064	WP_024318435.1	1.0716e-28	FSLPGAFTPTCSTYQLvmnawgkasFGLRSWRYclsvn	Not in SFLD
748803167	WP_040050505.1	1.07388e-28	FGLPGAFTPTCSARHVvmnawgrdlMGIRSQRYcvsvn	Not in SFLD
874068803	WP_048645693.1	1.07419e-28	FSLPGAFTPTCSTFQLvmnawgktqFGMRSWRYcvsvn	Not in SFLD
654619347	WP_028083842.1	1.07526e-28	FALPGAFTPTCSSTHLvmfqwgkqqFGMRSWRYclsvn	Not in SFLD
495569289	WP_008293868.1	1.08728e-28	FAVPGAFTPGCSMTHLvmdawgkaqMGLRSQRYclsvn	Prx5
652908776	WP_027162768.1	1.09729e-28	FSLPGAFTPTCSTYQLvmnawgkslFGMRSWRYclsvn	Not in SFLD
657606886	WP_029418126.1	1.10132e-28	FAVPGAFTPTCSARHLvmgawaesqMGQRSKRYclsvn	Not in SFLD
518572487	WP_019742694.1	1.10504e-28	FSLPGAFTPTCSSSHLvmnawaaeeFGKRSWRYcvsvn	Not in SFLD
493257651	WP_006222696.1	1.10622e-28	FAVPGAFTPTCSAKHLvmgawgreqMGVRSQRYcvsvn	Not in SFLD
563452841	WP_023678214.1	1.11212e-28	FSLPGAFTPTCSTYQLvmnawgkslFGMRSWRYcvsvn	Not in SFLD
971864715	WP_058933604.1	1.12403e-28	FALPGAFTPTCSAQHVvmgawgrdqMGLRSQRYcvsvn	Not in SFLD
947663880	WP_056326595.1	1.12445e-28	FAVPGAFTPTCSAKHLvmgawgreqMGVRSQRYcvsvn	Not in SFLD
495442830	WP_008167524.1	1.12876e-28	FAVPGAFTPTCSAKHLvmgawgreqMGVRSQRYcvsvn	Unchar
739568990	WP_037427023.1	1.129e-28	FSLPGAFTPTCSTHQLvmnawgkalFGMRSWRYclsvn	Not in SFLD
495313777	WP_008038525.1	1.13152e-28	FSLPGAFTPTCSTFQLvmnawgkqqFGMRSWRYclsvn	Unchar
499493106	WP_011179746.1	1.14132e-28	FSLPGAFTPTCSTFQLvmnawkeaqFGMRSWRYclsvn	Prx5
500123641	WP_011799646.1	1.1458e-28	FAVPGAFTPTCSAKHVvmgawardqLGLRSNRYclsvn	Prx5
736772658	WP_034776073.1	1.14852e-28	FGVPGAFTPTCSEKHLvmdawakdnGGKRAKRYcvsvn	Not in SFLD
516060483	WP_017491066.1	1.14986e-28	FSLPGAFTPTCSSSHLvmnawkaeqFGPRSWRYcvsvn	Not in SFLD
940337808	WP_054963549.1	1.15012e-28	FSLPGAFTPTCSSSHLvmnawksdqFGKRSWRYcmsvn	Not in SFLD
721485375	KGY28960.1	1.15069e-28	FAVPGAFTPTCSAKHLvmgawgreqMGVRSQRYcvsvn	Not in SFLD
489047522	WP_002957742.1	1.15222e-28	FAVPGAFTPTCSNAHLvmkawgdsqGGIRSTRYcvsvn	Prx5
490881312	WP_004743293.1	1.1576e-28	FSLPGAFTPTCSSSHLvmnawksdqFGKRSWRYcmsvn	Not in SFLD
522171706	WP_020680255.1	1.15937e-28	FALPGAFTPTCSNTHLvmrawgesqGGMRSRRYclsvn	Not in SFLD
493564178	WP_006517551.1	1.16327e-28	FSLPGAFTPTCSSNHLvmfqwgkqqFGMRSWRYclsvn	Not in SFLD
515416937	EPJ46325.1	1.1682e-28	FSLPGAFTPTCSSTHLvmnawaisqFGKRSWRYcvsvn	Not in SFLD
665785749	XP_008548862.1	1.19574e-28	FGVPGAFTPGCSKTHLvmsawgkdqGGTRSKRYcvsvn	Not in SFLD
502587284	WP_012825023.1	1.22287e-28	FSLPGAFTPTCSSSHVvmnewaadqFGKRSWRYclsvn	Prx5
738224252	WP_036179827.1	1.23598e-28	FSLPGAFTPTCSTSHLvmfqwgksqFGMRSWRYcisvn	Not in SFLD
495391703	WP_008116404.1	1.23674e-28	FALPGAFTPTCSAKHVvmgawgreqMGVRSQRYclsvn	Unchar
734316781	KHN02263.1	1.23764e-28	FAVPGAFTPTCSQKHVvmkawkedlLGVRSRRYcisvn	Not in SFLD
922346350	XP_013450089.1	1.24263e-28	FAVPGAFTPTCSQKHVvmkawkedlLGVRSRRYcisvn	Not in SFLD
754290416	WP_041849889.1	1.24646e-28	FSLPGAFTPTCSNFQLvmnawgkkqFGMRSWRYclsvn	Not in SFLD
504891550	WP_015078652.1	1.25145e-28	FALPGAFTPTCSSTHLvmfqwgkqqFGMRSWRYclsvn	Not in SFLD
908711425	WP_049842993.1	1.25214e-28	FSLPGAFTPTCSSSHLvmnawksdqFGKRSWRYcmsvn	Not in SFLD
921314084	WP_053248409.1	1.2565e-28	FSLPGAFTPTCSTFQLvmnawgksqFGMRSWRYcisvn	Not in SFLD
805784085	XP_012139973.1	1.26365e-28	FAVPGAFTPGCSKTHLvmaawgkeqGGKRSKRYcvsvn	Unchar
563572959	WP_023778178.1	1.26441e-28	FSLPGAFTPTCSTYQLvmnawgkslFGMRSWRYclsvn	Not in SFLD
494516588	WP_007306046.1	1.27776e-28	FSLPGAFTPTCSSNHLvmfqwgkqqFGMRSWRYcvsvn	Prx5
504983239	WP_015170341.1	1.28651e-28	FALPGAFTPTCSATHLvmnewaksqFGKRSWRYclsvn	Not in SFLD
503161119	WP_013395780.1	1.28717e-28	FALPGAFTPTCSAKHLvmgawgreqMGVRSQRYcvsvn	Prx5
563473332	WP_023698264.1	1.28993e-28	FSLPGAFTPTCSTYQLvmnawgkslFGMRSWRYclsvn	Not in SFLD
780034234	WP_045445271.1	1.30218e-28	FALPGAFTPTCSNQHLvmgawgkqqMGRRSQRYclsvn	Not in SFLD
497209534	WP_009523796.1	1.3041e-28	FGLPGAFTPTCSAKHVvmgawardqMGVRSQRYcvsvn	Unchar
960944388	WP_058356536.1	1.30592e-28	FSLPGAFTPTCSSTHLvmnewkkqqFGDRSWRYcvsvn	Not in SFLD
498061849	WP_010376005.1	1.3076e-28	FSLPGAFTPTCSSTHLvmnawaqyqFGKRSWRYclsvn	Unchar
746455895	WP_039495472.1	1.30888e-28	FSLPGAFTPTCSSTHLvmnawaqyqFGKRSWRYclsvn	Not in SFLD
563478930	WP_023702821.1	1.31128e-28	FSLPGAFTPTCSTYQLvmnawgkslFGMRSWRYclsvn	Not in SFLD
496181924	WP_008906431.1	1.31199e-28	FALPGAFTPTCSAKHVvmgawardqMGLRSNRYclsvn	Unchar
872384554	WP_048516557.1	1.32053e-28	FSLPGAFTPTCSSSHLvmnawkadlFGMRSHRYcvsvn	Not in SFLD
698516087	XP_009802930.1	1.32566e-28	FAVPGAFTPTCSTKHVvmkawaktyLGVRSRRYcisvn	Not in SFLD
929043588	WP_054066592.1	1.32751e-28	FAVPGAFTPTCSERHLvmgawgrdqLGLRSNRYcvavn	Not in SFLD
506353273	WP_015872992.1	1.3287e-28	FSLPGAFTPTCSSSHLvmnawkndqFGPRSWRYcvsvn	Prx5
492164487	WP_005767848.1	1.33162e-28	FSLPGAFTPTCSNFQLvmnawgkkqFGMRSWRYclsvn	Prx5
499892550	WP_011573284.1	1.33179e-28	FAVPGAFTPTCSNTHLvmeawgksqGGLRSGRYclsvn	Prx5
269145974	EEZ72392.1	1.33451e-28	FSLPGAFTPTCSSSHLvmnawaaeeFGKRSWRYcvsvn	Prx5
503873260	WP_014107254.1	1.33718e-28	FAVPGAFTPTCSAAHLvmdawgksqGGIRSIRYclsvn	Prx5
750527678	WP_040809547.1	1.34161e-28	FAVPGAFTPGCSMTHLvmdawgkaqMGLRSQRYclsvn	Not in SFLD
526118093	NP_001268192.1	1.34372e-28	FAVPGAFTPTCSQKHLvmkawkadlLGVRSRRYcisvn	Prx5
827204493	WP_047196706.1	1.34447e-28	FALPGAFTPTCSAQHVvmgawgrdqMGVRSQRYcvsvn	Not in SFLD
563549979	WP_023755847.1	1.34653e-28	FSLPGAFTPTCSTYQLvmnawgkslFGMRSWRYclsvn	Not in SFLD
740471222	WP_038302516.1	1.35007e-28	FSLPGAFTPTCSSTHLvmnawladqFGDRSWRYcisvn	Not in SFLD
1000878028	WP_061135434.1	1.35693e-28	FGLPGAFTPTCSARHVvmnawgrdlMGIRSQRYcvsvn	Not in SFLD
760155786	WP_043836882.1	1.35735e-28	FGVPGAFTPTCSAKHLvmqawakdqLGVRAQRFcvavn	Not in SFLD
736449832	WP_034471682.1	1.36745e-28	FGLPGAFTPTCSARHVvmnawgrdlMGIRSQRYcvsvn	Not in SFLD
489894551	WP_003798001.1	1.38524e-28	FSLPGAFTPTCSSTHLvmnawladqFGDRSWRYcisvn	Prx5
319406170	CBI79807.1	1.38633e-28	FSLPGAFTPTCSTFQLvmnawgknqFGMRSWRYcisvn	Prx5
488885169	WP_002797394.1	1.38725e-28	FALPGAFTPTCSTSHLvmnewakdqFGQRSWRYclsvn	Prx5
563520775	WP_023727157.1	1.3959e-28	FSLPGAFTPTCSTYQLvmnawgkslFGMRSWRYclsvn	Not in SFLD
639317282	WP_024594812.1	1.40214e-28	FAVPGAFTPTCSNAHLvmkawgdsqGGIRSTRYcvsvn	Not in SFLD
563469326	WP_023694335.1	1.40896e-28	FSLPGAFTPTCSTYQLvmnawgkslFGMRSWRYclsvn	Not in SFLD
159462450	XP_001689455.1	1.41241e-28	FAVPGAFTPTCSLKHVvmaawgkdlLGLRSRRYcvsvn	Prx5
551334947	WP_022954384.1	1.41247e-28	FALPGAFTPTCSKAHLvmqawakdqGGVRAQRFclsvn	Not in SFLD
758932600	WP_043059590.1	1.41837e-28	FAVPGAFTPTCSARHLvmgawaksqMGLRSQRYctsvn	Not in SFLD
563561305	WP_023766875.1	1.42479e-28	FSLPGAFTPTCSTYQLvmnawgkslFGMRSWRYclsvn	Not in SFLD
500232426	WP_011902019.1	1.43101e-28	FALPGAFTPTCSAKHVvmgawgrdqLGVRSDRYcisvn	Not in SFLD
948003008	WP_056662467.1	1.43206e-28	FAVPGAFTPTCSAKHVvmgawardqLGLRSNRYclsvn	Not in SFLD
896261014	WP_049252161.1	1.43446e-28	FSLPGAFTPTCSSTHLvmnawladqFGDRSWRYcvsvn	Not in SFLD
913718366	WP_050468995.1	1.44415e-28	FALPGAFTPTCSAKHVvmgawgreqMGIRSQRYclsvn	Not in SFLD
496409920	WP_009118784.1	1.44556e-28	FSLPGAFTPTCSSTHLvmnawladqFGDRSWRYcisvn	Not in SFLD
739584279	WP_037442091.1	1.45838e-28	FAVPGAFTPTCSNAHLvmkawgeqqGGVRSRRYcvsvn	Not in SFLD
652655766	WP_027016414.1	1.45907e-28	FAVPGAFTPTCSAQHVvmgawardqLGLRSNRYclsvn	Not in SFLD
896271254	WP_049260223.1	1.46097e-28	FSLPGAFTPTCSSTHLvmnawladqFGDRSWRYcvsvn	Not in SFLD
489880586	WP_003784050.1	1.4613e-28	FSLPGAFTPTCSSTHLvmnawladqFGDRSWRYcisvn	Prx5
754567960	WP_041961307.1	1.46203e-28	FSLPGAFTPTCSSTHLvmnawladqFGDRSWRYcvsvn	Not in SFLD
563530104	WP_023736335.1	1.46997e-28	FSLPGAFTPTCSTYQLvmnawgkslFGMRSWRYclsvn	Not in SFLD
800962829	WP_045989824.1	1.47648e-28	FSLPGAFTPTCSSTHLvmnawaqyqFGKRSWRYclsvn	Not in SFLD
498291466	WP_010605622.1	1.51344e-28	FSLPGAFTPTCSSTHLvmnawaqyqFGKRSWRYclsvn	Not in SFLD
505233251	WP_015420353.1	1.51948e-28	FALPGAFTPTCSAKHVvmgawgrdqLGVRSDRYcisvn	Not in SFLD
495871815	WP_008596394.1	1.52393e-28	FSLPGAFTPTCSTFQLvmnawgktqFGMRSWRYcvsvn	Not in SFLD
948151538	WP_056809771.1	1.52395e-28	FALPGAFTPTCSAQHVvmgawgrdqMGVRSQRYclsvn	Not in SFLD
645056851	WP_025428132.1	1.533e-28	FSLPGAFTPTCSTFQLvmnawgksqFGMRSWRYcisvn	Not in SFLD
896257497	WP_049248900.1	1.53594e-28	FSLPGAFTPTCSSSHLvmnawladqFGDRSWRYcvsvn	Not in SFLD
489884761	WP_003788211.1	1.53838e-28	FSLPGAFTPTCSSTHLvmnawladqFGDRSWRYcisvn	Not in SFLD
255575353	XP_002528579.1	1.53912e-28	FAVPGAFTPTCSQKHLvmkawkenlLGVRSRRYcvsvn	Prx5
836698507	WP_047845295.1	1.5452e-28	FGLPGAFTPTCSARHVvmnawgrdlMGIRSQRYcvsvn	Not in SFLD
931407834	KPJ95608.1	1.55005e-28	FSLPGAFTPTCSSSHVvmnewkkdqFGKRSWRYcmsvn	Not in SFLD
567435379	WP_024024723.1	1.55043e-28	FAVPGAFTPTCSASHLvmnawgqanMGIRSLRYclsvn	Not in SFLD
563462260	WP_023687326.1	1.55617e-28	FSLPGAFTPTCSTYQLvmnawgkslFGMRSWRYclsvn	Not in SFLD
563554652	WP_023760414.1	1.56875e-28	FSLPGAFTPTCSTYQLvmnawgkslFGMRSWRYclsvn	Not in SFLD
759853051	WP_043544410.1	1.56911e-28	FAVPGAFTPTCSAKHLvmgawgreqMGVRSQRYcvsvn	Not in SFLD
800992797	WP_046018919.1	1.5834e-28	FSLPGAFTPTCSTSHLvmfqwgksqFGMRSWRYclsvn	Not in SFLD
20269863	AAM18076.1	1.59084e-28	FAVPGAFTPGCSKTHLvmeawgkdqGNIRSKRYcvsvn	Prx5
947675774	WP_056338379.1	1.59702e-28	FGLPGAFTPTCSAKHVvmgawgrdqMGTRSQRYcisvn	Not in SFLD
651250197	WP_026385101.1	1.6051e-28	FALPGAFTPTCSAKHLvmgawgreqMGVRSQRYcvsvn	Not in SFLD
491003335	WP_004865056.1	1.62341e-28	FSLPGAFTPTCSTFQLvmnawgktqFGMRSWRYclsvn	Unchar
740296631	WP_038134639.1	1.62789e-28	FSLPGAFTPTCSSSHLvmnewaadqFGKRSWRYcmsvn	Not in SFLD
771580831	WP_045204766.1	1.63276e-28	FGLPGAFTPTCSARHVvmgawaraqMGVRSQRYcvsvn	Not in SFLD
950240441	WP_057284150.1	1.64518e-28	FAVPGAFTPTCSAKHLvmgawgreqMGVRSQRYcvsvn	Not in SFLD
657195482	WP_029311196.1	1.64667e-28	FAVPGAFTPTCSAKHLvmgawaasqLGVRSQRFclavn	Not in SFLD
488862621	WP_002774860.1	1.64808e-28	FALPGAFTPTCSTSHLvmnewakdqFGQRSWRYclsvn	Not in SFLD
18654477	AAL35363.2	1.65493e-28	FAVPGAFTPTCSTKHVvmkawaktfLGVRSRRYcvsvn	Prx5
494576694	WP_007341864.1	1.65579e-28	FSLPGAFTPTCSSTHLvmnawladqFGDRSWRYcvsvn	Not in SFLD
493431064	WP_006386665.1	1.65876e-28	FALPGAFTPTCSAKHLvmgawgreqMGVRSQRYcvsvn	Prx5
935640913	WP_054484861.1	1.66175e-28	FALPGAFTPTCSAKHLvmgawgreqMGVRSQRYcvsvn	Not in SFLD
654279265	WP_027794408.1	1.66325e-28	FGLPGAFTPTCSAKHVvmgawgrdlMGIRSQRYcvsvn	Not in SFLD
491683454	WP_005539592.1	1.66494e-28	FSLPGAFTPTCSSSHLvmnawkedeFGKRSWRYvisvn	Prx5
951174736	WP_057653614.1	1.66993e-28	FAVPGAFTPTCSAKHLvmgawgreqMGVRSQRYcvavn	Not in SFLD
491154761	WP_005013152.1	1.67223e-28	FALPGAFTPTCSAKHLvmgawgreqMGVRSQRYcvavn	Not in SFLD
896010881	WP_049075637.1	1.67472e-28	FALPGAFTPTCSAKHLvmgawgreqMGVRSQRYcvsvn	Not in SFLD
946908444	WP_055831099.1	1.67779e-28	FAVPGAFTPTCSAKHLvmgawadsqMGERSQRYcvsvn	Not in SFLD
502613314	WP_012850271.1	1.69418e-28	FSLPGAFTPTCSSSHLvmnawkndqFGPRSWRYcvsvn	Prx5
518219843	WP_019390051.1	1.70305e-28	FSLPGAFTPTCSSTHLvmnawladqFGDRSWRYcisvn	Not in SFLD
504962657	WP_015149759.1	1.70525e-28	FSLPGAFTPTCSSTHVvmnewkkeqFGKRSWRYcvsvn	Not in SFLD
503560883	WP_013794959.1	1.71163e-28	FSLPGAFTPTCSTSHLvmfqwgksqFGMRSWRYcisvn	Prx5
504877235	WP_015064337.1	1.71775e-28	FAVPGAFTPTCSAKHLvmgawgreqMGVRSQRYcvavn	Not in SFLD
998228488	WP_061093922.1	1.72565e-28	FAVPGAFTPTCSQAHLvmdawgkasGGLRSLRYclsvn	Not in SFLD
759642099	WP_043359795.1	1.72858e-28	FGVPGAFTPTCSAKHLvmaawgkdqLGVRSQRFcmavn	Not in SFLD
517971774	WP_019141982.1	1.73974e-28	FGLPGAFTPTCSAQHVvmgawgrdqMGIRSQRYcisvn	Not in SFLD
740484156	WP_038315090.1	1.74002e-28	FSLPGAFTPTCSSTHLvmnawladqFGDRSWRYcisvn	Not in SFLD
489905924	WP_003809348.1	1.74889e-28	FAVPGAFTPTCSAKHLvmgawgreqMGVRSQRYcvavn	Prx5
495447170	WP_008171864.1	1.75008e-28	FAVPGAFTPTCSNAHLvmkawgdsqGGIRSSRYcvsvn	Unchar
563524943	WP_023731271.1	1.75391e-28	FSLPGAFTPTCSTYQLvmnawgkslFGMRSWRYclsvn	Not in SFLD
752694382	WP_041342141.1	1.75489e-28	FAVPGAFTPTCSAAHLvmdawgkahMGIRSQRYctsvn	Not in SFLD
589088470	AHK45226.1	1.76987e-28	FSLPGAFTPTCSTFQLvmnawgksqFGMRSWRYcisvn	Not in SFLD
735672986	WP_034165424.1	1.7782e-28	FSLPGAFTPTCSSSHLvmnawkndqFGPRSWRYcvsvn	Not in SFLD
654846499	WP_028299004.1	1.77856e-28	FALPGAFTPTCSSTHLvmdawagdqFGERSWRYclsvn	Not in SFLD
769914975	WP_045049615.1	1.77859e-28	FSLPGAFTPTCSSSHLvmnawkaeqFGPRSWRYcvsvn	Not in SFLD
998622253	BAU58185.1	1.78062e-28	FALPGAFTPTCSSTHLvmeewkrdqFGKRSWRYclsvn	Not in SFLD
654624278	WP_028088596.1	1.78168e-28	FALPGAFTPTCSSTHLvmfqwgkqqFGMRSWRYclsvn	Not in SFLD
499233553	WP_010931093.1	1.78438e-28	FAVPGAFTPTCSAKHLvmgawgreqMGVRSQRYcvavn	Prx5
517121802	WP_018310620.1	1.7903e-28	FGLPGAFTPTCSARHVvmgawgreqLGVRSKRYcvsvn	Not in SFLD
492936806	WP_006051820.1	1.79744e-28	FGLPGAFTPTCSAKHVvmgawgrdlMGIRSQRYcvsvn	Prx5
666665229	WP_031377636.1	1.8035e-28	FSLPGAFTPTCSSSHLvmnawkaeqFGPRSWRYcvsvn	Not in SFLD
671626926	WP_031591828.1	1.80372e-28	FSLPGAFTPTCSSSHLvmnawkaeqFGPRSWRYcvsvn	Not in SFLD
656057043	WP_029095400.1	1.80805e-28	FSLPGAFTPTCSSSHLvmnawksdqFGPRSWRYcvsvn	Not in SFLD
341947585	EGT74231.1	1.81174e-28	FSLPGAFTPTCSSSHLvmnawkedeFGKRSWRYvvsvn	Not in SFLD
501508745	WP_012516682.1	1.81576e-28	FAVPGAFTPTCSQAHLvmdawgkanGGLRSLRYclsvn	Prx5
757703588	WP_042933120.1	1.82048e-28	FSLPGAFTPTCSSTHLvmnawladqFGDRSWRYcisvn	Not in SFLD
489258044	WP_003165964.1	1.82683e-28	FAVPGAFTPTCSARHLvmgawakanMGERSQRYcvsvn	Prx5
167997559	XP_001751486.1	1.83105e-28	FAVPGAFTPTCSSKHLvmqawaksvLGIRSRRYcvsvn	Prx5
748794648	WP_040042659.1	1.83594e-28	FGLPGAFTPTCSAQHVvmgawgrdqMGIRSQRYcisvn	Not in SFLD
503291730	WP_013526391.1	1.83709e-28	FSLPGAFTPTCSSSHLvmnawkedeFGKRSWRYvvsvn	Prx5
496379012	WP_009088002.1	1.84454e-28	FSLPGAFTPTCSSSHLvmnawkaeqFGPRSWRYcvsvn	Not in SFLD
515373653	WP_016872777.1	1.85214e-28	FALPGAFTPTCSSTHVvmsewakdqFGKRSWRYcisvn	Not in SFLD
636745897	WP_024310525.1	1.86442e-28	FAVPGAFTPTCSARHLvmgawaksqMGLRSQRYctsvn	Not in SFLD
640714042	WP_025137301.1	1.86934e-28	FALPGAFTPTCSAKHLvmgawgreqMGVRSQRYcvsvn	Not in SFLD
985416734	XP_015373818.1	1.87291e-28	FAVPGAFTPGCSKTHLvmaawaqdqGGTRSKRYcvsvn	Not in SFLD
406976311	EKD98797.1	1.8742e-28	FALPGAFTPTCSAKHVvmgawardqMGLRSNRYcvsvn	Not in SFLD
515594914	WP_017027538.1	1.884e-28	FAVPGAFTPTCSEAHLvldawaksqGGVRSQRYcisvn	Not in SFLD
947514818	WP_056178838.1	1.88647e-28	FGLPGAFTPTCSAKHVvmgawardqMGLRSNRYcvsvn	Not in SFLD
639336317	WP_024599884.1	1.88778e-28	FAVPGAFTPTCSNAHLvmkawgdsqGGIRSTRYcvsvn	Not in SFLD
563579488	WP_023784630.1	1.89637e-28	FSLPGAFTPTCSTYQLvmnawgkslFGMRSWRYclsvn	Not in SFLD
491955895	WP_005690210.1	1.92615e-28	FSLPGAFTPTCSSSHLvmnawkedeFGKRSWRYvvsvn	Prx5
497489002	WP_009803200.1	1.93183e-28	FAVPGAYTPTCSAKHLvmgawgkdqMGKRSQRYctsvn	Prx5
759620431	WP_043338496.1	1.93424e-28	FGVPGAFTPTCSAKHLvmaawgkdqLGIRSQRFcmavn	Not in SFLD
923071206	WP_053454620.1	1.93712e-28	FSLPGAFTPTCSSAHVvmnewakdqFGKRSWRYcmsvn	Not in SFLD
493217403	WP_006199568.1	1.93926e-28	FSLPGAFTPTCSTYQVvmnawakslFGMRSWRYcvsvn	Unchar
801981726	CFO31775.1	1.94221e-28	FAVPGAFTPTCSAKHLvmgawgreqMGVRSQRYcvavn	Not in SFLD
738626074	WP_036535657.1	1.94234e-28	FSLPGAFTPTCSSTHLvmfqwgkhqFGMRSWRYcisvn	Not in SFLD
652383978	WP_026779906.1	1.94831e-28	FSLPGAYTPTCSSTHLvmnewgkaqFGKRSWRYclsvn	Not in SFLD
518775907	WP_019933196.1	1.94882e-28	FSLPGAFTPTCSSTHLvmnawladqFGKRSWRYcmsvn	Not in SFLD
738207131	WP_036163042.1	1.95761e-28	FSLPGAFTPTCSTSHLvmyqwgksqFGMRSWRYcisvn	Not in SFLD
499713415	WP_011394149.1	1.96332e-28	FALPGAFTPTCSSTHLvmnswkadqFGKRSWRYclsvn	Prx5
495149227	WP_007874034.1	1.96839e-28	FAVPGAFTPTCSLNHLvmgawaqstLGIRSKRYvvavn	Not in SFLD
895835054	WP_048953383.1	1.97003e-28	FSLPGAFTPTCSSSHLvmnawkedeFGKRSWRYvvsvn	Not in SFLD
972245975	WP_058957346.1	1.9739e-28	FSLPGAFTPTCSSSHLvmnawkaeqFGPRSWRYcvsvn	Not in SFLD
984289904	CVI95115.1	1.97983e-28	FGLPGAFTPTCSARHVvmnawgrdlMGIRSQRYcvsvn	Not in SFLD
809889808	CKL30223.1	1.98766e-28	FSLPGAFTPTCSSSHLvmnawaaeeFGKRSWRYcvsvn	Not in SFLD
499216040	WP_010913580.1	1.993e-28	FSLPGAFTPTCSTLQLvmnawgkalFGMRSWRYcvsvn	Prx5
503282668	WP_013517329.1	2.00049e-28	FAVPGAFTPTCSAKHVvmgawardqLGLRSNRYclavn	Prx5
491949646	WP_005687084.1	2.0051e-28	FSLPGAFTPTCSSSHLvmnawkedeFGKRSWRYvvsvn	Prx5
501317353	WP_012348988.1	2.00911e-28	FALPGAFTPTCSAQHVvmgawgrdqMGLRSQRYclsvn	Prx5
639201617	WP_024540044.1	2.0193e-28	FAVPGAFTPTCSNQHLvmgawgrdqLGLRSERYclsvn	Not in SFLD
503486585	WP_013721246.1	2.03094e-28	FAVPGAFTPTCSAKHVvmgawardqLGLRSNRYclavn	Prx5
661277589	WP_029971513.1	2.03486e-28	FGLPGAFTPTCSAKHVvmgawgrdlMGIRSQRYcvsvn	Not in SFLD
671396179	KFF42089.1	2.03655e-28	FSLPGAFTPTCSSNHLvmfqwgkqqFGMRSWRYclsvn	Not in SFLD
930004756	WP_054109806.1	2.04734e-28	FAVPGAFTPTCSARHLvmgawaesqMGHRSKRYclsvn	Not in SFLD
656006654	WP_029048079.1	2.06342e-28	FGLPGAFTPTCSAKHVvmgawgreqMGVRSKRYcvsvn	Not in SFLD
505211320	WP_015398422.1	2.06756e-28	FSLPGAFTPTCSTFQLvmnawgrqqFGMRSWRYclsvn	Not in SFLD
495404243	WP_008128942.1	2.07198e-28	FAVPGAFTPTCSMNHLvmgawakatMGIRSKRYvvavn	Unchar
505737501	WP_015699171.1	2.07454e-28	FSLPGAFTPTCSSSHLvmnawkaeqFGPRSWRYcvsvn	Not in SFLD
653741698	WP_027671698.1	2.07663e-28	FAVPGAFTPTCSAAHLvmsawaksqGGVRSQRYctavn	Not in SFLD
517233064	WP_018421882.1	2.07675e-28	FGLPGAFTPTCSAKHVvmgawgrdqMGIRSLRYcvsvn	Not in SFLD
504760708	WP_014947810.1	2.08105e-28	FAVPGAFTPTCSQAHLvmdawgkasGGLRSLRYclsvn	Prx5
731345378	XP_010683890.1	2.08469e-28	FAVPGAFTPTCSQKHLvmkawkenlLGVRSKRYcisvn	Not in SFLD
736792412	WP_034794657.1	2.09452e-28	FSLPGAFTPTCSSSHLvmnawkaeqFGPRSWRYcvsvn	Not in SFLD
498357904	WP_010672060.1	2.09739e-28	FSLPGAFTPTCSSSHLvmnawkaeqFGPRSWRYcvsvn	Not in SFLD
736077350	WP_034210924.1	2.09752e-28	FAVPGAFTPTCSAKHLvmdawaksqMGLRAKRFclsvn	Not in SFLD
692423308	WP_032137241.1	2.11228e-28	FSLPGAFTPTCSSTHLvmnawladqFGDRSWRYcisvn	Not in SFLD
749457751	GAM60814.1	2.12119e-28	FAVPGAFTPTCSEAHLvmhawgeaqGGIRSQRYcvavn	Not in SFLD
947601549	WP_056264777.1	2.12924e-28	FALPGAFTPTCSAKHVvmgawgreqMGVRSQRYcvsvn	Not in SFLD
654287270	WP_027802320.1	2.13843e-28	FGLPGAFTPTCSAKHVvmgawgrdlMGIRSQRYcvsvn	Not in SFLD
505070539	WP_015257641.1	2.14116e-28	FALPGAFTPTCSSAHVvmeawqadqFGKRSWRYcisvn	Not in SFLD
991999481	WP_060986772.1	2.14243e-28	FALPGAFTPTCSAKHVvmgawardqMGLRSNRYcvsvn	Not in SFLD
504825091	WP_015012193.1	2.146e-28	FALPGAFTPTCSAKHVvmgawardqMGLRSNRYcvsvn	Not in SFLD
1001192426	KXO79850.1	2.14606e-28	FAVPGAFTPTCSLNHLvmgawaqstLGIRSKRYvvavn	Not in SFLD
491895308	WP_005657922.1	2.15214e-28	FSLPGAFTPTCSSSHLvmnawkedeFGKRSWRYvvsvn	Prx5
497943978	WP_010258134.1	2.15874e-28	FSLPGAFTPTCSSSHLvmnawkaeqFGPRSWRYcvsvn	Not in SFLD
495547963	WP_008272542.1	2.16549e-28	FSLPGAFTPTCSSNHLvmfqwgrqqFGMRSWRYcisvn	Prx5
491958561	WP_005692022.1	2.1683e-28	FSLPGAFTPTCSSSHLvmnawkedeFGKRSWRYvvsvn	Prx5
504923992	WP_015111094.1	2.18857e-28	FSLPGAFTPTCSTSHLvmfqwgkqqFGMRSWRYcisvn	Not in SFLD
820899132	WP_046805231.1	2.19133e-28	FALPGAFTPTCSAKHLvmgawgreqMGVRSQRYcvavn	Not in SFLD
491901080	WP_005660946.1	2.20819e-28	FSLPGAFTPTCSSSHLvmnawkedeFGKRSWRYvvsvn	Prx5
495405486	WP_008130185.1	2.20935e-28	FAVPGAFTPTCSNAHLvmkawgdsqGGMRSSRYcvsvn	Not in SFLD
914732199	WP_050692847.1	2.21175e-28	FSLPGAFTPTCSSSHLvmnawkedeFGKRSWRYvvsvn	Not in SFLD
740869302	WP_038654552.1	2.2198e-28	FSLPGAFTPTCSTYQLvmnawgkslFGMRSWRYclsvn	Not in SFLD
541486853	ERH28675.1	2.22551e-28	FSLPGAFTPTCSSSHLvmnawkedeFGKRSWRYvvsvn	Not in SFLD
653280288	WP_027476199.1	2.23901e-28	FALPGAFTPTCSAKHVvmgawardqMGLRSNRYclsvn	Not in SFLD
947820794	WP_056482135.1	2.24166e-28	FAVPGAFTPTCSAKHLvmgawgksaMGIRSQRYcvsvn	Not in SFLD
506337011	WP_015856730.1	2.24469e-28	FSLPGAFTPTCSTFQLvmnawgktqFGMRSWRYclsvn	Prx5
493511920	WP_006466242.1	2.25407e-28	FAVPGAFTPTCSLNHLvmgawaqstLGIRSKRYvvavn	Prx5
860492600	WP_048440993.1	2.2614e-28	FALPGAFTPTCSAKHVvmgawardqMGVRSARYclsvn	Not in SFLD
550356257	WP_022612654.1	2.26191e-28	FAVPGAFTPTCSEAHLvmkswgdaqGGVRSQRYcvsvn	Not in SFLD
652325431	WP_026722749.1	2.26439e-28	FSLPGAFTPTCSSAHVvmnewakdqFGKRSWRYcmsvn	Not in SFLD
657874784	WP_029579323.1	2.27753e-28	FALPGAFTPTCSAKHLvmgawgreqMGVRSQRYcvavn	Not in SFLD
923028635	WP_053422660.1	2.27872e-28	FAVPGAFTPTCSAAHLvmdawgkshGGVRSKRYctsvn	Not in SFLD
495539117	WP_008263696.1	2.27917e-28	FAVPGAFTPTCSARHLvmkawaesqLGQRSQRYcisvn	Prx5
947983145	WP_056642804.1	2.27938e-28	FALPGAFTPTCSAKHVvmgawardqMGLRSNRYcvsvn	Not in SFLD
826413821	XP_012521562.1	2.28043e-28	FALPGAFTPTCSAKHLvmgawgreqMGVRSQRYcvsvn	Not in SFLD
503292740	WP_013527401.1	2.28627e-28	FSLPGAFTPTCSSSHLvmnawkedeFGKRSWRYvvsvn	Prx5
648216237	NP_001280420.1	2.28691e-28	FAVPGAFTPGCSKTHLvmaawaqdqGGTRSKRYcvsvn	Prx5
497180838	WP_009499556.1	2.28758e-28	FSLPGAFTPTCSSSHLvmnawkedeFGKRSWRYvvsvn	Not in SFLD
516368354	WP_017758387.1	2.29219e-28	FALPGAFTPTCSAKHVvmgawardqMGLRSNRYclsvn	Not in SFLD
518801061	WP_019957015.1	2.29814e-28	FSLPGAFTPTCSSTHLvmnewkkqqFGDRSWRYcvsvn	Not in SFLD
696425629	WP_032995393.1	2.33111e-28	FSLPGAFTPTCSSSHLvmnawkedeFGKRSWRYvisvn	Not in SFLD
696503239	WP_033041057.1	2.33423e-28	FAVPGAFTPTCSNAHLvmkawgdsqGGIRSSRYcvsvn	Not in SFLD
913649721	WP_050448243.1	2.34216e-28	FALPGAFTPTCSAKHLvmgawgreqMGVRSQRYcvavn	Not in SFLD
493800424	WP_006748344.1	2.35307e-28	FALPGAFTPTCSSAHVvmeawqadqFGKRSWRYcisvn	Not in SFLD
498344252	WP_010658408.1	2.36265e-28	FAVPGAFTPTCSLNHLvmgawaqstLGIRSKRYvvavn	Prx5
648255377	WP_026036526.1	2.37445e-28	FALPGAFTPTCSAKHVvmgawardqLGLRSNRYcvsvn	Not in SFLD
640547043	WP_024979176.1	2.37949e-28	FGLPGAFTPTCSARHVvmgawaraqMGVRSQRYcvsvn	Not in SFLD
402335197	EJU70468.1	2.3857e-28	FSLPGAFTPTCSSSHLvmnawsaeeFGKRSWRYcvsvn	Not in SFLD
759493673	WP_043214516.1	2.39121e-28	FAVPGAFTPTCSAKHLvmgawgreqMGVRSQRYcvavn	Not in SFLD
491962896	WP_005694168.1	2.39257e-28	FSLPGAFTPTCSSSHLvmnawkedeFGKRSWRYvvsvn	Prx5
948116122	WP_056774638.1	2.39628e-28	FSLPGAFTPTCSSSHLvmnawkaeqFGPRSWRYcvsvn	Not in SFLD
494078544	WP_007020594.1	2.39934e-28	FALPGAFTPTCSASHLvmkawaevqGGTRSQRYclsvn	Prx5
491880680	WP_005649562.1	2.40396e-28	FSLPGAFTPTCSSSHLvmnawkedeFGKRSWRYvvsvn	Prx5
502718893	WP_012953877.1	2.41251e-28	FSLPGAFTPTCSSNHLvmfqwgkqqFGMRSWRYclsvn	Prx5
494859978	WP_007586078.1	2.4195e-28	FAVPGAFTPTCSNAHLvmkawgdsqGGLRSTRYcvsvn	Not in SFLD
749450301	GAM74746.1	2.42248e-28	FAVPGAFTPTCSEAHLvmhawgeaqGGIRSQRYcvavn	Not in SFLD
835438732	WP_047506371.1	2.42374e-28	FALPGAFTPTCSAQHVvmgawgrdqMGVRSQRYcisvn	Not in SFLD
503342907	WP_013577568.1	2.42492e-28	FSLPGAFTPTCSSSHLvmnawkaeqFGPRSWRYcvsvn	Prx5
727276264	WP_033734438.1	2.42793e-28	FSLPGAFTPTCSSSHLvmnawkaeqFGPRSWRYcvsvn	Not in SFLD
727317713	WP_033773130.1	2.43089e-28	FSLPGAFTPTCSSSHLvmnawkaeqFGPRSWRYcisvn	Not in SFLD
563459880	WP_023684990.1	2.43374e-28	FSLPGAFTPTCSTYQLvmnawgkslFGMRSWRYcvsvn	Not in SFLD
817445345	WP_046558194.1	2.43458e-28	FAVPGAFTPTCSAAHLvmsawgksqGGVRSQRYctavn	Not in SFLD
770862364	WP_045139515.1	2.43484e-28	FSLPGAFTPTCSSSHLvmnawkaeqFGPRSWRYcvsvn	Not in SFLD
983529556	WP_060681296.1	2.44211e-28	FSLPGAFTPTCSSSHLvmnawkaeqFGPRSWRYcvsvn	Not in SFLD
737859620	WP_035826756.1	2.46306e-28	FGLPGAFTPTCSAKHVvmgawgreqMGVRSKRYcvsvn	Not in SFLD
641842109	KDO61017.1	2.46406e-28	FAVPGAFTPTCSQKHLvmkawkenlLGVRSRRYcisvn	Not in SFLD
518405440	WP_019575647.1	2.47295e-28	FALPGAFTPTCSAKHVvmgawardqMGLRSNRYclsvn	Not in SFLD
763237035	WP_044107116.1	2.47927e-28	FSLPGAFTPTCSSNHLvmfqwgkqqFGMRSWRYclsvn	Not in SFLD
749471619	GAM53989.1	2.48235e-28	FAVPGAFTPTCSEAHLvmhawgeaqGGIRSQRYcvavn	Not in SFLD
652685576	WP_027033182.1	2.48693e-28	FSLPGAFTPTCSTLQLvmnawgkalFGMRSWRYcvsvn	Prx5
917762239	WP_052276244.1	2.48697e-28	FALPGAFTPTCSTSHLvmnewakdqFGQRSWRYclsvn	Not in SFLD
503105809	WP_013340573.1	2.52932e-28	FGLPGAFTPTCSAKHVvmgawgrdlMGIRSQRYcvsvn	Prx5
491864226	WP_005640312.1	2.53134e-28	FSLPGAFTPTCSSSHLvmnawkedeFGKRSWRYvvsvn	Not in SFLD
946850596	WP_055773630.1	2.537e-28	FSLPGAFTPTCSSSHLvmnawkaeqFGPRSWRYcvsvn	Not in SFLD
497323533	WP_009637746.1	2.53755e-28	FSLPGAFTPTCSSSHLvmnawkaeqFGPRSWRYcvsvn	Unchar
518203684	WP_019373892.1	2.54108e-28	FAVPGAFTPTCSAQHVvmgawaedqLGLRSNRYcvsvn	Not in SFLD
550247162	WP_022596113.1	2.54725e-28	FAVPGAFTPTCSEAHLvmkswgdaqGGVRSQRYcvsvn	Not in SFLD
931421657	KPK07939.1	2.54969e-28	FSLPGAFTPTCSSTHLvmsewardqFGKRSWRYcvsvn	Not in SFLD
654264419	WP_027779633.1	2.54971e-28	FGLPGAFTPTCSAKHVvmgawgrdlMGIRSQRYcvsvn	Not in SFLD
817163558	WP_046518890.1	2.55074e-28	FAVPGAFTPTCSAAHLvmdawgkahGGVRSRRYctsvn	Not in SFLD
518915351	WP_020071226.1	2.55529e-28	FGLPGAFTPTCSAKHVvmgawgrdlMGIRSQRYcvsvn	Not in SFLD
491847463	WP_005630531.1	2.55597e-28	FSLPGAFTPTCSSSHLvmnawkedeFGKRSWRYvvsvn	Not in SFLD
822503817	WP_046938773.1	2.55597e-28	FSLPGAFTPTCSSSHLvmnawkedeFGKRSWRYvvsvn	Not in SFLD
503926417	WP_014160411.1	2.5701e-28	FGVPGAFTPTCSERHLvmkawgeslMGLRSRRYcvavn	Unchar
493210749	WP_006196076.1	2.58246e-28	FSLPGAFTPTCSTSHLvmfqwgkqqFGLRSWRYcvsvn	Prx5
696492768	WP_033031288.1	2.59243e-28	FAVPGAFTPTCSNAHLvmkawgdsqGGIRSSRYcvsvn	Not in SFLD
504816703	WP_015003805.1	2.61089e-28	FGLPGAFTPTCSAKHVvmgawgrdlMGIRSQRYcvsvn	Not in SFLD
502855629	WP_013090605.1	2.61392e-28	FGLPGAFTPTCSAKHVvmgawgrdqMGIRSLRYcvsvn	Prx5
740368253	WP_038203699.1	2.6203e-28	FALPGAFTPTCSAKHVvmgawardqMGLRSNRYclsvn	Not in SFLD
498514344	WP_010814763.1	2.62217e-28	FGLPGAFTPTCSAKHVvmgawgreqMGVRSKRYcvsvn	Prx5
490541842	WP_004406967.1	2.62562e-28	FAVPGAFTPTCSEAHLvmkswgdaqGGVRSQRYcvsvn	Prx5
494618535	WP_007376767.1	2.62648e-28	FAVPGAFTPTCSNAHLvmkawgdsqGGVRSSRYcvsvn	Not in SFLD
659878752	WP_029925502.1	2.6265e-28	FAVPGAFTPTCSLNHLvmgawaqstLGIRSKRYvvavn	Not in SFLD
940387726	WP_054982284.1	2.62723e-28	FAVPGAFTPTCSNAHLvmkawgesqGGTRSTRYcvsvn	Not in SFLD
496976011	WP_009425346.1	2.63361e-28	FSLPGAFTPTCSSTHLvmnawladqFGDRSWRYcvsvn	Not in SFLD
948008171	WP_056667629.1	2.64321e-28	FALPGAFTPTCSAKHVvmgawardqMGLRSNRYcvsvn	Not in SFLD
493435379	WP_006390907.1	2.64504e-28	FALPGAFTPTCSAKHLvmgawgreqMGVRSQRYcvsvn	Prx5
921296898	WP_053232166.1	2.65266e-28	FGLPGAFTPTCSTSHVvmeawgrdqFGPRSWRYcisvn	Not in SFLD
502976417	WP_013211393.1	2.65349e-28	FGLPGAFTPTCSARHVvmgawaraqMGVRSQRYcvsvn	Not in SFLD
728047171	WP_033912802.1	2.66035e-28	FSLPGAFTPTCSSSHLvmnawsaeeFGKRSWRYcvsvn	Not in SFLD
460042634	YP_007518064.1	2.66289e-28	FSLPGAFTPTCSSEQLvmnawardlFGMRSWRYcvsvn	Not in SFLD
496315385	WP_009024563.1	2.66303e-28	FSLPGAFTPTCSSNHLvmfkwgqdqFGMRSWRYcvsvn	Prx5
755067201	WP_042418913.1	2.66471e-28	FAVPGAFTPTCSAKHLvmgawgreqLGLRSNRYcvsvn	Not in SFLD
490842486	WP_004704558.1	2.66602e-28	FSLPGAFTPTCSSSHLvmnawksdqFGPRSWRYcvsvn	Prx5
740874919	WP_038660167.1	2.66668e-28	FAVPGAFTPTCSAKHLvmgawaksaMGKRSQRYcisvn	Not in SFLD
772620142	WP_045265663.1	2.67059e-28	FAVPGAFTPTCSAKHLvmgawgreqLGLRSNRYcvsvn	Not in SFLD
698824431	XP_009845244.1	2.68089e-28	FAVPGAFTPTCSNSHVvmgawgtaqLGVRSQRYcvsvn	Not in SFLD
759669804	WP_043387297.1	2.69415e-28	FAVPGAFTPTCSAKHLvmgawgreqLGLRSNRYcvsvn	Not in SFLD
935596441	WP_054464227.1	2.69712e-28	FSLPGAFTPTCSSTHLvmfqwgkhqFGMRSWRYclsvn	Not in SFLD
992363483	WP_061061091.1	2.70452e-28	FSLPGAFTPTCSSSHLvmnawkaeqFGPRSWRYcvsvn	Not in SFLD
928731489	CUI66691.1	2.71544e-28	FALPGAFTPTCSAKHLvmgawgreqMGVRSQRYcvsvn	Not in SFLD
503723994	WP_013958070.1	2.71819e-28	FGLPGAFTPTCSAKHVvmgawgreqMGVRSKRYcvsvn	Prx5
696448572	WP_033002419.1	2.72178e-28	FSLPGAFTPTCSSSHLvmnawkedeFGKRSWRYvvsvn	Not in SFLD
651636600	WP_026622552.1	2.76279e-28	FSLPGAFTPTCSTLQLvmnawgkalFGMRSWRYclsvn	Not in SFLD
931404877	KPJ92958.1	2.7636e-28	FSLPGAFTPTCSSSHVvmnewkkdqFGKRSWRYcmsvn	Not in SFLD
511774226	AGN92481.1	2.76959e-28	FAVPGAFTPTCSTKHVvmkawkktyLGVRSRRYcisvn	Not in SFLD
948243810	WP_056901430.1	2.77319e-28	FALPGAFTPTCSAKHVvmgawardqMGLRSNRYcvsvn	Not in SFLD
635655937	WP_024302804.1	2.77479e-28	FSLPGAFTPTCSSTHLvmsewaqdqFGKRSWRYcvsvn	Not in SFLD
696381646	WP_032955596.1	2.77999e-28	FALPGAFTPTCSAKHLvmgawgreqMGVRSQRYcvavn	Not in SFLD
491977832	WP_005702438.1	2.78643e-28	FSLPGAFTPTCSSSHLvmnawkedeFGKRSWRYvvsvn	Prx5
491871637	WP_005644349.1	2.80421e-28	FSLPGAFTPTCSSSHLvmnawkedeFGKRSWRYvvsvn	Not in SFLD
497169985	WP_009495344.1	2.82001e-28	FSLPGAFSPTCSTYQLvmnawgkalFGMRSWRYcisvn	Unchar
549797540	WP_022560969.1	2.82246e-28	FAVPGAFTPTCSEAHLvmkswgdaqGGVRSQRYcvsvn	Not in SFLD
969984126	WP_058643268.1	2.8471e-28	FALPGAFTPTCSAKHVvmgawardqMGLRSNRYclsvn	Not in SFLD
1000094359	KXJ61144.1	2.84891e-28	FAVPGAFTPTCSQAHLvmdawgkanGGLRSLRYclsvn	Not in SFLD
504997314	WP_015184416.1	2.85176e-28	FSLPGAFTPTCSSTHVvmnewkktqFGKRSWRYcvsvn	Not in SFLD
815698637	WP_046431988.1	2.85309e-28	FAVPGAFTPTCSARHLvmkawaadqMGMRSRRFcvavn	Not in SFLD
659886910	WP_029933595.1	2.85405e-28	FSLPGAFTPTCSSTHLvmnewaqdqFGKRSWRYcmsvn	Not in SFLD
763175860	WP_044055507.1	2.87641e-28	FAVPGAFTPTCSQAHLvmdawgkanGGLRSLRYclsvn	Not in SFLD
499800504	WP_011481238.1	2.88578e-28	FALPGAFTPTCSAKHVvmgawardqMGLRSNRYcvsvn	Prx5
940340039	WP_054965152.1	2.89042e-28	FALPGAFTPTCSASHVvmnawqadqFGKRSWRYcisvn	Not in SFLD
764658457	WP_044445907.1	2.89221e-28	FAVPGAFTPTCSQAHLvmdawgkanGGLRSLRYclsvn	Not in SFLD
496159245	WP_008883752.1	2.89577e-28	FSLPGAFTPTCSTYQLvmnqwakaqFGPRSWRYclsvn	Prx5
961099289	XP_014774824.1	2.90607e-28	FGVPGAFTPTCSESHLvmkawgeahGNVRSKRYcvavn	Not in SFLD
947790660	WP_056452284.1	2.90845e-28	FAVPGAFTPTCSARHLvmgawadsqMGERSQRYcvsvn	Not in SFLD
504790835	WP_014977937.1	2.91655e-28	FAVPGAFTPTCSQAHLvmdawgkanGGLRSLRYclsvn	Not in SFLD
356572518	XP_003554415.1	2.91913e-28	FAVPGAFTPTCSQKHVvmkawkedlLGVRSRRYcisvn	Unchar
501207547	WP_012250565.1	2.93152e-28	FAVPGAFTPTCSAKHLvmgawgreqMGVRSQRYcvsvn	Prx5
640412935	WP_024896206.1	2.9353e-28	FAVPGAFTPTCSLNHLvmgawaqstLGIRSKRYvvavn	Not in SFLD
652960026	WP_027213234.1	2.95895e-28	FGLPGAFTPTCSAKHVvmgawgrdlMGIRSQRYcvsvn	Not in SFLD
492866419	WP_006015570.1	2.9595e-28	FSLPGAFTPTCSSTHLvmnawladqFGKRSWRYcmavn	Not in SFLD
503355026	WP_013589687.1	2.97255e-28	FGLPGAFTPTCSAKHVvmgawgrdlMGIRSQRYcvsvn	Prx5
727338551	WP_033792986.1	2.97829e-28	FSLPGAFTPTCSSSHLvmnawkaeqFGARSWRYcvsvn	Not in SFLD
881067831	WP_048784870.1	2.97829e-28	FSLPGAFTPTCSSSHLvmnawkaeqFGARSWRYcvsvn	Not in SFLD
976923648	KVI07946.1	2.98098e-28	FAVPGAFTPTCSQKHLvmkawkadlLGVRSRRYcisvn	Not in SFLD
495414685	WP_008139383.1	2.98214e-28	FAVPGAFTPTCSNAHLvmkawgdsqGGVRSSRYcvsvn	Unchar
38488593	BAD02311.1	2.98835e-28	FSLPGAFTPTCSSSHLvmnawkedeFGKRSWRYvisvn	Prx5
822512040	WP_046942923.1	2.99628e-28	FSLPGAFTPTCSSSHLvmnawkedeFGKRSWRYvvsvn	Not in SFLD
325200369	ADY95824.1	2.99977e-28	FSLPGAFTPTCSSSHLvmnawsaeeFGKRSWRYcvsvn	Prx5
378964007	CCF98243.1	3.00506e-28	FGLPGAFTPTCSARHVvmgawaraqMGVRSQRYcvsvn	Unchar
83724594	EAP71757.1	3.00506e-28	FGLPGAFTPTCSARHVvmgawaraqMGVRSQRYcvsvn	Prx5
914800493	WP_050731137.1	3.00961e-28	FALPGAFTPTCSAKHLvmgawgreqMGVRSQRYcvavn	Not in SFLD
696408530	WP_032979689.1	3.02465e-28	FALPGAFTPTCSAKHLvmgawgreqMGVRSQRYcvavn	Not in SFLD
902534787	WP_049604263.1	3.0268e-28	FSLPGAFTPTCSSSHLvmnawksdqFGPRSWRYcvsvn	Not in SFLD
493254017	WP_006221236.1	3.02911e-28	FALPGAFTPTCSAKHLvmgawgreqMGVRSQRYcvavn	Prx5
881031319	WP_048750799.1	3.03006e-28	FSLPGAFTPTCSSSHLvmnawkedeFGKRSWRYvvsvn	Not in SFLD
947440306	WP_056104811.1	3.03279e-28	FAVPGAFTPTCSARHLvmgawaqsqMGERSQRYcvsvn	Not in SFLD
754171381	WP_041790993.1	3.03361e-28	FALPGAFTPTCSAKHVvmgawardqMGLRSNRYcvsvn	Not in SFLD
896500143	WP_049408230.1	3.03956e-28	FAVPGAFTPTCSARHLvmkawaadqMGMRSRRFcvavn	Not in SFLD
742319739	WP_038824307.1	3.06119e-28	FSLPGAFTPTCSSSHLvmnawksdqFGPRSWRYcvsvn	Not in SFLD
553730761	WP_023065444.1	3.06868e-28	FALPGAFTPTCSSAHLvmnewskdqFGQRSWRYclsvn	Not in SFLD
343393170	EGV05729.1	3.07533e-28	FSLPGAFTPTCSSSHLvmnawkedeFGKRSWRYvisvn	Not in SFLD
646860046	WP_025602195.1	3.07758e-28	FGLPGAFTPTCSAKHVvmgawgrdlMGIRSQRYcvsvn	Not in SFLD
727728124	WP_033849219.1	3.08216e-28	FSLPGAFTPTCSSSHLvmnawksdqFGPRSWRYcvsvn	Not in SFLD
973774003	KUM53373.1	3.08957e-28	FAVPGAFTPTCSAAHLvmsawaksqGGVRSQRYctavn	Not in SFLD
736181481	WP_034296710.1	3.09519e-28	FALPGAFTPTCSAKHVvmgawgreqMGIRSQRYclsvn	Not in SFLD
501114619	WP_012164057.1	3.09578e-28	FSLPGAFTPTCSSTHLvmfqwgkhqFGMRSWRYclsvn	Prx5
503830566	WP_014064560.1	3.10517e-28	FSLPGAFTPTCSSSHLvmnawkeaeFGKRSWRYvvsvn	Prx5
563445347	WP_023672183.1	3.1324e-28	FSLPGAFTPTCSTYQLvmnawgkslFGMRSWRYcvsvn	Not in SFLD
924455807	WP_053495212.1	3.14432e-28	FAVPGAFTPTCSARHLvmkawaadqMGMRSRRFcvavn	Not in SFLD
564003495	WP_023829757.1	3.14434e-28	FSLPGAFTPTCSTYQLvmnawgkslFGMRSWRYclsvn	Not in SFLD
504460933	WP_014648035.1	3.14955e-28	FAVPGAFTPTCSARHLvmkawaadqMGMRSRRFcvavn	Unchar
736175395	WP_034293946.1	3.15216e-28	FSLPGAFTPTCSSTHLvmnawladqFGNRSWRYcisvn	Not in SFLD
945005191	KQQ61246.1	3.15794e-28	FSLPGAFTPTCSTYQLvmnawakgqFGMRSWRYclsvn	Not in SFLD
643753709	WP_025257007.1	3.17299e-28	FAVPGAFTPTCSQAHLvmdawgkanGGLRSLRYclsvn	Not in SFLD
902761698	WP_049634453.1	3.18917e-28	FSLPGAFTPTCSSSHLvmnawksdqFGPRSWRYcvsvn	Not in SFLD
948035704	WP_056694899.1	3.18962e-28	FAVPGAFTPTCSMNHLvmaawakstLGVRSKRYvvavn	Not in SFLD
518506955	WP_019677162.1	3.2032e-28	FAVPGAFTPTCSAAHLvmsawgksqGGVRSQRYctavn	Not in SFLD
563916819	WP_023808256.1	3.21047e-28	FSLPGAFTPTCSTYQLvmnawgkslFGMRSWRYclsvn	Not in SFLD
516247416	WP_017651379.1	3.21081e-28	FSLPGAFTPTCSTSHLvmfqwgkqqFGLRSWRYcisvn	Not in SFLD
946923170	WP_055845758.1	3.22544e-28	FAVPGAFTPTCSAKHLvmqawgraqMGLRSRRYctavn	Not in SFLD
746160610	WP_039221054.1	3.23733e-28	FAVPGAFTPTCSQAHLvmdawgkanGGLRSLRYclsvn	Not in SFLD
950949607	XP_014495197.1	3.24993e-28	FAVPGAFTPTCSQKHVvmkawkedlLGVRSRRYcisvn	Not in SFLD
563535764	WP_023741921.1	3.25663e-28	FSLPGAFTPTCSTYQLvmnawgkslFGMRSWRYclsvn	Not in SFLD
527114556	WP_020914821.1	3.25922e-28	FAVPGAFTPTCSEAHLvmkawgvaqGGTRSQRYcvsvn	Prx5
478252407	ENN72832.1	3.26892e-28	FAVPGAFTPGCSKTHLvmaawakdqGGIRSKRYcvsvn	Not in SFLD
896422760	WP_049357231.1	3.3049e-28	FSLPGAFTPTCSSSHLvmnawkeaeFGKRSWRYvvsvn	Not in SFLD
780835895	KJS37918.1	3.30858e-28	FSLPGAFTPTCSTSHLvmfqwgksqFGMRSWRYcvsvn	Not in SFLD
488154113	WP_002225321.1	3.32515e-28	FSLPGAFTPTCSSSHLvmnawsaeeFGKRSWRYcvsvn	Prx5
940641309	WP_055014267.1	3.34266e-28	FAVPGAFTPTCSNAHLvmkawgesqGGTRSTRYcvsvn	Not in SFLD
489900287	WP_003803725.1	3.36795e-28	FAVPGAFTPTCSEQHLvmgawgkslLGVRSKRFcvavn	Unchar
959207385	CUV14143.1	3.38033e-28	FGLPGAFTPTCSARHVvmgawaraqMGVRSQRYcvsvn	Not in SFLD
550953266	WP_022701661.1	3.40969e-28	FAVPGAYTPTCSAKHLvmgawgkdqMGKRSQRYctsvn	Not in SFLD
692226133	WP_032108056.1	3.42553e-28	FSLPGAFTPTCSSTHLvmnawradeFGKRSWRYcvsvn	Not in SFLD
941965825	WP_055252698.1	3.43043e-28	FAVPGAFTPTCSNAHLvmkawgesqGGTRSTRYcvsvn	Not in SFLD
518361347	WP_019531554.1	3.44345e-28	FAVPGAFTPGCSKTHLvmgawgeaqMGERSQRYctsvn	Not in SFLD
941481599	WP_055137988.1	3.44484e-28	FGLPGAFTPTCSARHVvmgawgrdlMGIRSQRYcvsvn	Not in SFLD
896535347	WP_049437969.1	3.45263e-28	FAVPGAFTPTCSARHLvmkawaadqMGIRSRRFcvavn	Not in SFLD
504809759	WP_014996861.1	3.46953e-28	FAVPGAFTPTCSQAHLvmdawgkanGGLRSLRYclsvn	Not in SFLD
495141722	WP_007866529.1	3.46983e-28	FALPGAFTPTCSAKHVvmgawardqMGLRSNRYclsvn	Unchar
896451974	WP_049380315.1	3.48798e-28	FSLPGAFTPTCSSSHLvmnawkeaeFGKRSWRYvvsvn	Not in SFLD
514991684	WP_016679176.1	3.49353e-28	FSLPGAFTPTCSSSHLvmnawksdqFGPRSWRYcvsvn	Not in SFLD
492848403	WP_006002357.1	3.49918e-28	FAVPGAFTPTCSESHLvmdawgkasGGQRSQRYclsvn	Not in SFLD
966783654	WP_058550660.1	3.50779e-28	FAVPGAFTPTCSNAHLvmkawgdsqGGIRSSRYcvsvn	Not in SFLD
746520385	WP_039556302.1	3.50987e-28	FGLPGAFTPTCSARHVvmgawaraqMGVRSQRYcvsvn	Not in SFLD
762970897	WP_043892404.1	3.50987e-28	FGLPGAFTPTCSARHVvmgawaraqMGVRSQRYcvsvn	Not in SFLD
488138271	WP_002209479.1	3.51066e-28	FSLPGAFTPTCSSSHLvmnawksdqFGPRSWRYcvsvn	Prx5
984187788	CVI80599.1	3.5166e-28	FGLPGAFTPTCSAKHVvmsawgrdlMGIRSQRYcvsvn	Not in SFLD
493771245	WP_006719770.1	3.53295e-28	FSLPGAFTPTCSSSHLvmnawkedeFGKRSWRYvvsvn	Prx5
665876528	WP_031243734.1	3.55663e-28	FSLPGAFTPTCSTYQLvmnawgkslFGMRSWRYclsvn	Not in SFLD
563518119	WP_023724551.1	3.5607e-28	FSLPGAFTPTCSTYQLvmnawgkslFGMRSWRYclsvn	Not in SFLD
515080315	WP_016710081.1	3.56145e-28	FAVPGAFTPTCSNAHLvmkawgeahGGVRSTRYcvsvn	Not in SFLD
551334408	WP_022953845.1	3.62088e-28	FSLPGAFTPTCSSAHVvmnewsadqFGKRSWRYcvsvn	Not in SFLD
334194787	AEG67972.1	3.64615e-28	FGLPGAFTPTCSARHVvmgawaraqMGVRSQRYcvsvn	Prx5
983055114	KWT97831.1	3.65771e-28	FGLPGAFTPTCSAKHVvmgawardqMGVRSNRYcvsvn	Not in SFLD
739676015	WP_037530998.1	3.6776e-28	FAVPGAFTPTCSAKHLvmaawakasMGKRSQRYcisvn	Not in SFLD
302849676	XP_002956367.1	3.68312e-28	FAVPGAFTPTCSLKHVvmaawgkdlLGTRSRRYcvsvn	Prx5
738294541	WP_036248226.1	3.68678e-28	FGLPGAFTPTCSAQHVvmgawgrdqMGTRSQRYcisvn	Not in SFLD
299070631	CBJ41926.1	3.68885e-28	FGLPGAFTPTCSARHVvmgawaraqMGVRSQRYcvsvn	Prx5
896435628	WP_049368063.1	3.69451e-28	FSLPGAFTPTCSSSHLvmnawkeaeFGKRSWRYvvsvn	Not in SFLD
944264095	KQL28335.1	3.69976e-28	FAVPGAFTPTCSQKHLvmkawkealLGVRSRRYcvsvn	Not in SFLD
518450964	WP_019621171.1	3.71006e-28	FALPGAFTPTCSTTHLvmnawqgdqFGKRSWRYclsvn	Not in SFLD
692175213	WP_032093907.1	3.75616e-28	FSLPGAFTPTCSSTHLvmnawradeFGKRSWRYcvsvn	Not in SFLD
759632081	WP_043349795.1	3.76117e-28	FGLPGAFTPTCSAKHVvmgawgreqMGIRSKRYcvsvn	Not in SFLD
501189122	WP_012232140.1	3.783e-28	FSLPGAFTPTCSNFQLvmnawgkeqFGMRSWRYclsvn	Prx5
737504776	WP_035484306.1	3.79506e-28	FGLPGAFTPTCSAKHVvmgawgrdlMGIRSQRYcvsvn	Not in SFLD
514708712	XP_004951605.1	3.81447e-28	FAVPGAFTPTCSQKHLvmkawkealLGVRSRRYcvsvn	Not in SFLD
896439977	WP_049371299.1	3.81456e-28	FSLPGAFTPTCSSSHLvmnawkeaeFGKRSWRYvvsvn	Not in SFLD
494665449	WP_007423393.1	3.82848e-28	FAVPGAFTPTCSAKHVvmtawaesqLGVRSQRYciavn	Prx5
497083426	WP_009463866.1	3.86361e-28	FAVPGAFTPTCSEQHLvmgawgkslLGVRSKRFcvavn	Not in SFLD
557917175	WP_023474016.1	3.87606e-28	FAVPGAFTPTCSARHVvmgawgrdqLGLRSNRYclsvn	Not in SFLD
33565872	CAE36419.1	3.92404e-28	FAVPGAFTPTCSAKHLvmgawgreqMGVRSQRYcvavn	Prx5
499311969	WP_011002744.1	3.9535e-28	FGLPGAFTPTCSARHVvmgawaraqMGVRSQRYcvsvn	Prx5
160361434	ABX33047.1	3.96793e-28	FAVPGAFTPTCSAKHVvmgawardqLGLRSNRYclsvn	Prx5
497355778	WP_009669991.1	3.98169e-28	FALPGAFTPTCSSTHLvmnswaadqFGNRSWRYclsvn	Not in SFLD
654901659	WP_028353053.1	4.04105e-28	FAVPGAFTPTCSAKHLvmgawgreqMGVRSQRYcvavn	Not in SFLD
654857510	WP_028309845.1	4.04402e-28	FAVPGAFTPGCSKTHLvmgawgreqLGVRSQRYcvavn	Not in SFLD
556751983	XP_005971389.1	4.05902e-28	FAVPGAFTPTCSAKHVvmgawardqLGLRSNRYclsvn	Not in SFLD
756182112	WP_042623777.1	4.06903e-28	FGLPGAFTPTCSARHVvmgawgrdlMGIRSQRYcvsvn	Not in SFLD
493844974	WP_006792034.1	4.09029e-28	FAVPGAFTPTCSNAHLvmkawgdsqGGIRSSRYcvsvn	Prx5
802562695	XP_012066504.1	4.10259e-28	FAVPGAFTPTCSQKHLvmkawkenlLGVRSRRYcisvn	Not in SFLD
896446057	WP_049375516.1	4.10643e-28	FSLPGAFTPTCSSSHLvmnawkeaeFGKRSWRYvvsvn	Not in SFLD
502214607	WP_012734556.1	4.11105e-28	FGLPGAFTPTCSARHVvmgawgrdlMGIRSQRYcvsvn	Prx5
514397633	WP_016558484.1	4.11598e-28	FALPGAFTPTCSTFQVvmnawgkslFGMRSWRYclavn	Not in SFLD
947530316	WP_056194236.1	4.12078e-28	FALPGAYTPTCSAKHVvmgawgrdqMGVRSQRYcvsvn	Not in SFLD
658512613	WP_029708127.1	4.12476e-28	FALPGAFTPTCSAKHVvmgawardqMGLRSNRYcvsvn	Not in SFLD
941920235	ALK90028.1	4.13653e-28	FALPGAFTPTCSAKHVvmgawardqMGVRSNRYcvsvn	Not in SFLD
644961336	WP_025382091.1	4.15691e-28	FSLPGAFTPTCSSSHLvmnawksdqFGPRSWRYcvsvn	Not in SFLD
503875687	WP_014109681.1	4.15759e-28	FSLPGAFTPTCSSTHLvmnawladqFGKRSWRYcmsvn	Not in SFLD
515420546	EPJ48995.1	4.161e-28	FAVPGAFTPTCSAAHLvmsawgksaMGTRSKRYcisvn	Not in SFLD
739212642	WP_037076030.1	4.17639e-28	FALPGAFTPTCSTFQVvmnawgkslFGMRSWRYclavn	Not in SFLD
646617465	WP_025564295.1	4.18572e-28	FAVPGAFTPTCSEAHLvmkawgevhGGIRSQRYcvavn	Not in SFLD
969888899	WP_058615892.1	4.2004e-28	FAVPGAFTPTCSAQHVvmgawardqLGLRSNRYcvsvn	Not in SFLD
515356744	WP_016865770.1	4.21106e-28	FSLPGAFTPTCSSTHVvmnewaknqFGKRSWRYcisvn	Not in SFLD
515796699	WP_017227548.1	4.21516e-28	FGLPGAFTPTCSAKHVvmgawgreqMGVRSKRYcvsvn	Not in SFLD
947603536	WP_056266764.1	4.25321e-28	FALPGAFTPTCSAKHVvmgawardqMGLRSNRYclsvn	Not in SFLD
746510527	WP_039547253.1	4.26669e-28	FGLPGAFTPTCSARHVvmgawaraqMGVRSQRYcvsvn	Not in SFLD
504945145	WP_015132247.1	4.33123e-28	FSLPGAFTPTCSTSHLvmfqwgkqqFGLRSWRYcisvn	Not in SFLD
545306845	WP_021586108.1	4.3375e-28	FAVPGAFTPTCSLNHLvmaawaqstLGIRSKRYvvavn	Not in SFLD
755838126	WP_042592175.1	4.378e-28	FGLPGAFTPTCSARHVvmgawaraqMGVRSQRYcvsvn	Not in SFLD
889979700	WP_048870219.1	4.40407e-28	FSLPGAFTPTCSSTHVvmnewakeqFGKRSWRYcisvn	Not in SFLD
966354905	WP_058403299.1	4.41809e-28	FAVPGAFTPTCSNAHLvmkawgdsqGGIRSSRYcvsvn	Not in SFLD
498155548	WP_010469704.1	4.42735e-28	FSLPGAFTPTCSSTHLvmfqwgkhqFGMRSWRYclsvn	Unchar
896457718	WP_049384346.1	4.44117e-28	FSLPGAFTPTCSSSHLvmnawkeaeFGKRSWRYvvsvn	Not in SFLD
655157307	WP_028603968.1	4.46652e-28	FAVPGAFTPTCSAKHVvmgawardqMGVRSNRYclsvn	Not in SFLD
684617217	GAL31243.1	4.46953e-28	FAVPGAFTPTCSEAHLvmkawgevhGGVRSQRYcvsvn	Not in SFLD
491964450	WP_005695068.1	4.46993e-28	FSLPGAFTPTCSSSHLvmnawkeaeFGKRSWRYvvsvn	Prx5
769114785	AJW31583.1	4.47777e-28	FSLPGAFTPTCSTSHLvmfqwgkqqFGLRSWRYcvsvn	Not in SFLD
491007087	WP_004868805.1	4.50412e-28	FALPGAFTPTCSSSHLvmeawakelFGRRSWRYcisvn	Prx5
503665563	WP_013899639.1	4.5265e-28	FGLPGAFTPTCSAKHVvmgawardqMGLRSTRYclsvn	Prx5
799153203	WP_045930893.1	4.54147e-28	FAVPGAFTPTCSEQHLvmgawgkslLGVRSKRFcvavn	Not in SFLD
743922736	XP_011005442.1	4.56745e-28	FAVPGAFTPTCSQKHLvmrawkedlLGVRSRRYcisvn	Not in SFLD
651372867	WP_026485098.1	4.58728e-28	FAVPGAFTPTCSEQHLvmgawgkslLGVRSKRFcvavn	Not in SFLD
504562801	WP_014749903.1	4.6015e-28	FAVPGAFTPTCTTKHVvmgawgrdtLGVRSRRYcvavn	Prx5
665963779	WP_031329741.1	4.60488e-28	FGLPGAFTPTCSARHVvmgawaqaqMGVRSQRYcvsvn	Not in SFLD
947916341	WP_056576545.1	4.62623e-28	FALPGAFTPTCSAKHVvmgawardqMGLRSNRYcvsvn	Not in SFLD
748189400	WP_039760519.1	4.63368e-28	FSLPGAFTPTCSNFQLvmnawgkeqFGMRSWRYclsvn	Not in SFLD
557037768	ESQ14752.1	4.64491e-28	FSLPGAFTPTCSSTHVvmnawqqeqFGKRSWRYcvsvn	Not in SFLD
930456823	WP_054204822.1	4.68993e-28	FAVPGAFTPTCSNAHLvmkawgeahGGVRSTRYcvsvn	Not in SFLD
896431317	WP_049364685.1	4.69058e-28	FSLPGAFTPTCSSSHLvmnawkeaeFGKRSWRYvvsvn	Not in SFLD
640182033	WP_024813781.1	4.71456e-28	FALPGAFTPTCSAKHVvmgawardqMGLRSNRYcvsvn	Not in SFLD
947513712	WP_056177732.1	4.71536e-28	FALPGAFTPTCSASHVvmgawardqMGVRSSRYclsvn	Not in SFLD
491971415	WP_005698862.1	4.76983e-28	FSLPGAFTPTCSSSHLvmnawkeaeFGKRSWRYvvsvn	Not in SFLD
567928977	WP_024031382.1	4.77588e-28	FAVPGAFTPTCSNAHLvmkawgesqGGTRSTRYcvsvn	Not in SFLD
951417563	WP_057790838.1	4.80974e-28	FAVPGAFTPTCHSAHVvmnawgkdtLITRSKRYcvsvn	Not in SFLD
499618384	WP_011299118.1	4.82236e-28	FALPGAFTPTCSAKHVvmgawgreqMGVRSKRYcvsvn	Prx5
497262652	WP_009576869.1	4.83656e-28	FAVPGAFTPGCSMTHLvmgawgkaqLGTRSQRFcmavn	Prx5
656307705	WP_029240315.1	4.84794e-28	FGLPGAFTPTCSARHVvmgawaraqMGVRSQRYcvsvn	Not in SFLD
654774165	WP_028228649.1	4.84935e-28	FGLPGAFTPTCSAKHVvmgawgrdlMGIRSQRYcvsvn	Not in SFLD
518487467	WP_019657674.1	4.85859e-28	FALPGAFTPTCSAKHVvmgawardqMGLRSNRYcvsvn	Not in SFLD
499174819	WP_010872406.1	4.89729e-28	FSLPGAFTPTCSSNHLvmfqwgkqiFGMRSWRYclsvn	Prx5
984206291	CVJ88585.1	4.959e-28	FGLPGAFTPTCSAKHVvmsawgrdlMGIRSQRYcvsvn	Not in SFLD
500986118	WP_012039709.1	4.96772e-28	FAVPGAFTPTCSAKHVvmtawaesqLGVRSQRYciavn	Prx5
921310488	WP_053245170.1	4.96921e-28	FAVPGAFTPTCSAKHLvmgawgreqMGVRSQRYcvavn	Not in SFLD
255640689	ACU20629.1	4.99915e-28	FAVPGAFTPTCSQKHVvmkawkedlLGVRSRRYcisvn	Prx5
495113326	WP_007838146.1	5.06527e-28	FALPGAFTPTCSAKHVvmgawardqMGLRSNRYcvsvn	Unchar
503309276	WP_013543937.1	5.08752e-28	FALPGAFTPTCSAKHVvmgawardqMGLRSNRYcvsvn	Prx5
966381361	WP_058428308.1	5.14617e-28	FAVPGAFTPTCSNAHLvmkawgdsqGGIRSSRYcvsvn	Not in SFLD
743518998	WP_039036334.1	5.15537e-28	FAVPGAFTPTCSNAHLvmkawgdsqGGMRSSRYcvsvn	Not in SFLD
515278416	WP_016835716.1	5.15775e-28	FALPGAFTPTCSAKHVvmgawgreqMGVRSQRYcisvn	Not in SFLD
505030155	WP_015217257.1	5.15864e-28	FSLPGAFTPTCSTSHLvmfqwgkqqFGMRSWRYcvsvn	Not in SFLD
996068290	KXG86279.1	5.16619e-28	FSLPGAFTPTCSTYQLvmnawakgqFGMRSWRYclsvn	Not in SFLD
670472952	WP_031421467.1	5.19121e-28	FAVPGAFTPTCSAKHLvmqawgrsqMGLRSRRYctavn	Not in SFLD
837772663	WP_047876310.1	5.20177e-28	FAVPGAFTPTCSEAHLvmhawgdaqGGIRSQRYcvavn	Not in SFLD
946918703	WP_055841329.1	5.20296e-28	FAVPGAFTPTCSAKHVvmgawardqMGLRSNRYclsvn	Not in SFLD
490725396	WP_004587927.1	5.20908e-28	FAVPGAFTPTCSNAHLvmkawgesqGGTRSTRYcvsvn	Not in SFLD
920682449	KOM29221.1	5.23699e-28	FAVPGAFTPTCSQKHVvmkawkedlLGVRSRRYcisvn	Not in SFLD
492276614	WP_005796979.1	5.24824e-28	FALPGAFTPTCSAKHVvmgawardqMGLRSNRYcvsvn	Prx5
497226673	WP_009540935.1	5.33731e-28	FSLPGAFTPTCSTSHLvmfqwgkqqFGMRSWRYclsvn	Not in SFLD
652809065	WP_027103442.1	5.34178e-28	FSLPGAFTPTCSSTHLvmeewaksqFGKRSWRYciavn	Not in SFLD
503425122	WP_013659783.1	5.3419e-28	FAVPGAFTPTCSISHLvmdawgkanLGIRSRRYclsvn	Prx5
739531325	WP_037390204.1	5.36517e-28	FSLPGAFTPTCSTYQLvmnaweraqFGMRSWRYclsvn	Not in SFLD
474660448	CCV13761.1	5.40941e-28	FSLPGAFTPTCSTFQLvmnawgkalFGMRSWRYcvsvn	Not in SFLD
771664731	WP_045237181.1	5.43571e-28	FGLPGAFTPTCSAKHVvmgawgreqMGVRSKRYcvsvn	Not in SFLD
666643174	WP_031360700.1	5.43914e-28	FGLPGAFTPTCSAKHVvmsawgrdlMGIRSQRYcvsvn	Not in SFLD
902205184	KNA15111.1	5.44747e-28	FAVPGAFTPTCSQKHLvmkawkenlLGVRSKRYcisvn	Not in SFLD
504900863	WP_015087965.1	5.47012e-28	FAVPGAFTPTCSDKHLvmyawgknqLGVRSQRYclavn	Not in SFLD
242064344	XP_002453461.1	5.48911e-28	FAVPGAFTPTCSQKHLvmkawkealLGVRSRRYcvsvn	Prx5
78035156	CAJ22801.1	5.54477e-28	FAVPGAFTPTCSAKHLvmqawgrsqMGLRSRRYctavn	Prx5
495569478	WP_008294057.1	5.55815e-28	FSLPGAFTPTCSSNHLvmfkwgqeqFGMRSWRYcvsvn	Prx5
737909405	WP_035875599.1	5.56169e-28	FGLPGAFTPTCSAKHVvmgawgreqMGVRSKRYcvsvn	Not in SFLD
495303996	WP_008028746.1	5.56882e-28	FALPGAFTPTCSTYQLvmnqwakaqFGLRSWRYclsvn	Prx5
515872450	WP_017303033.1	5.59331e-28	FSLPGAFTPTCSSNHLvmfqwgkqiFGMRSWRYcvsvn	Not in SFLD
493638737	WP_006590487.1	5.60036e-28	FSLPGAFTPTCSIFQLvmnawgktqLGMRSWRYclsvn	Unchar
755792540	WP_042578711.1	5.60131e-28	FALPGAFTPTCSAKHVvmgawardqMGLRSNRYcvsvn	Not in SFLD
495846999	WP_008571578.1	5.60951e-28	FAVPGAFTPTCSAKHLvmqawgrsqMGLRSRRYctavn	Prx5
408746321	CCM80374.1	5.61396e-28	FALPGAFTPTCSTFQVvmnawgkslFGMRSWRYclavn	Not in SFLD
738228509	WP_036183945.1	5.6685e-28	FAVPGAFTPGCTITHLvmdawgksqLGIRSQRYclavn	Not in SFLD
493320097	WP_006277427.1	5.71474e-28	FSLPGAFTPTCSTSHLvmyqwgkqqFGMRSWRYcvsvn	Prx5
779886749	WP_045364680.1	5.71811e-28	FSLPGAFTPTCSTYQLvmnkwakdqFGMRSWRYclsvn	Not in SFLD
503769374	WP_014003450.1	5.72792e-28	FALPGAFTPTCSSSHLvmeawakelFGRRSWRYcisvn	Prx5
496701255	WP_009342798.1	5.74314e-28	FSLPGAFTPTCSTSHLvmyqwgkqqFGMRSWRYcvsvn	Prx5
951106423	WP_057596157.1	5.74889e-28	FALPGAFTPTCSAKHVvmgawardqMGLRSNRYcvsvn	Not in SFLD
493576092	WP_006529226.1	5.76197e-28	FSLPGAFTPTCSSNHLvmfqwgkqiFGMRSWRYcvsvn	Not in SFLD
563233392	ESZ55927.1	5.80587e-28	FSLPGAFTPTCSTYQLvmnawgkslFGMRSWRYclsvn	Not in SFLD
737235658	WP_035219989.1	5.81152e-28	FSLPGAFTPTCSTYQLvmnawakgqFGMRSWRYclsvn	Not in SFLD
495878535	WP_008603114.1	5.81657e-28	FAVPGAFTPTCSAKHLvmdawgksaMGKRSQRYcvsvn	Not in SFLD
493151458	WP_006162526.1	5.94005e-28	FGLPGAFTPTCSAKHVvmgawgreqMGVRSKRYcvsvn	Unchar
498241457	WP_010555613.1	6.01892e-28	FAVPGAFTPTCSNAHLvmkawgdsqGGIRSSRYcvsvn	Not in SFLD
496272700	WP_008984738.1	6.05042e-28	FAVPGAFTPTCSAAHLvmkawadsqGGLRSQRYctavn	Unchar
502111694	XP_004494137.1	6.05435e-28	FAVPGAFTPTCSQKHVvmkawkedlLGVRSRRYcisvn	Not in SFLD
754657930	WP_042040674.1	6.09596e-28	FAVPGAFTPTCSNAHLvmkawgeaqGGVRAQRFclsvn	Not in SFLD
639313253	WP_024593606.1	6.16014e-28	FAVPGAFTPTCSNAHLvmqawgdsqGGLRSTRYcvsvn	Not in SFLD
984243743	CVJ00518.1	6.17891e-28	FGLPGAFTPTCTAKHVvmnawgrdlMGIRSQRYcvsvn	Not in SFLD
739298389	WP_037161029.1	6.18787e-28	FAVPGAFTPTCSLNHLvmgawaqssLGLRSKRYvvsvn	Not in SFLD
981095682	WP_059413475.1	6.21853e-28	FGLPGAFTPTCSAKHVvmgawgreqMGVRSKRYcvsvn	Not in SFLD
654858143	WP_028310472.1	6.23065e-28	FSLPGAFTPTCSSSHVvmsewakdqFGKRSWRYcisvn	Not in SFLD
567435116	WP_024024672.1	6.23386e-28	FSLPGAFTPTCSTSHLvmyqwgksqFGMRSWRYcvsvn	Not in SFLD
655087155	WP_028535152.1	6.31388e-28	FSLPGAFTPTCSSTHLvmnewaldqFGKRSWRYcvsvn	Not in SFLD
655726544	WP_028948635.1	6.34898e-28	FSLPGAFTPTCSSNHLvmfqwgkqiFGMRSWRYclsvn	Not in SFLD
737629753	WP_035599879.1	6.37064e-28	FSLPGAFTPTCSSSHLvmeawkeaqFGPRAWRYcvsvn	Not in SFLD
503310788	WP_013545449.1	6.37816e-28	FSLPGAFTPTCSTFQLvmnawgknqFGMRSWRYciavn	Prx5
506347942	WP_015867661.1	6.389e-28	FALPGAFTPTCSAKHVvmgawardqMGLRSNRYcvsvn	Prx5
492591179	WP_005897144.1	6.46391e-28	FAVPGAFTPTCSNAHLvmkawgeaqGGVRAQRFclsvn	Not in SFLD
494742338	WP_007477746.1	6.49571e-28	FSLPGAFTPTCSTFQLvmnawgqkqFGMRSWRYclsvn	Unchar
502735551	WP_012970535.1	6.51201e-28	FSLPGAFTPTCSSSHVvmnewqkaqFGKRSWRYcvsvn	Prx5
489587280	WP_003491725.1	6.5572e-28	FSLPGAFTPTCSTYQLvmnawakgqFGMRSWRYclsvn	Prx5
644866889	WP_025373560.1	6.61349e-28	FAVPGAFTPTCTNKHVvmgawgrdtLGIRSRRYcvavn	Not in SFLD
654852998	WP_028305363.1	6.62456e-28	FALPGAFTPTCSSTHLvmeawagdqFGERSWRYclsvn	Not in SFLD
565805773	WP_023902975.1	6.6653e-28	FAVPGAFTPTCSAKHLvmqawgrsqMGLRSRRYctavn	Not in SFLD
820891688	WP_046797821.1	6.73775e-28	FSLPGAFTPTCSTYQLvmnawakgqFGMRSWRYclsvn	Not in SFLD
496214996	WP_008929492.1	6.82533e-28	FALPGAFTPTCSSTHLvmnawsgdqFGPRSWRYclsvn	Not in SFLD
528185466	EPX96397.1	6.82808e-28	FGLPGAFTPTCSARHVvmgawaqaqMGVRSQRYcvsvn	Not in SFLD
501075602	WP_012126438.1	6.83159e-28	FSLPGAFTPTCSSSHQvmnawkadqFGKRSWRYcvsvn	Prx5
653369545	WP_027507694.1	6.84899e-28	FAVPGAFTPTCSLNHLvmgawaeqsLGVRSKRYvlsvn	Not in SFLD
500779646	WP_011995597.1	6.86727e-28	FALPGAFTPTCSNQHLvmgawgkqqMGVRSSRYclsvn	Prx5
971515361	GAQ82843.1	6.93775e-28	FAVPGAFTPTCSLKHLvmqawgksvLGIRSRRYciavn	Not in SFLD
657915255	WP_029617110.1	6.94549e-28	FAVPGAFTPTCSLNHLvmgawaqssLGLRSKRYvvsvn	Not in SFLD
945909975	KQZ63265.1	6.94658e-28	FAVPGAFTPTCSLNHLvmgawaektLGIRSKRYvvavn	Not in SFLD
504226257	WP_014413359.1	6.99477e-28	FALPGAFTPTCSTSHLvmyqwgkaqFGMRSWRYclsvn	Unchar
946885080	WP_055807935.1	7.01398e-28	FALPGAFTPTCSAKHVvmgawardqMGLRSNRYcvsvn	Not in SFLD
946972749	WP_055893807.1	7.02235e-28	FALPGAFTPTCSAKHVvmgawardqMGTRSTRYcvsvn	Not in SFLD
518855695	WP_020011585.1	7.03668e-28	FSLPGAFTPTCSTYQLvmnawakgqFGMRSWRYclsvn	Not in SFLD
493497331	WP_006451905.1	7.06231e-28	FAVPGAFTPTCSAKHLvmqawgrsqMGLRSRRYctavn	Prx5
801377145	XP_012064441.1	7.07267e-28	FGVPGAFTPGCSKTHLvmaawgkeqGGKRSKRYcisvn	Not in SFLD
652977461	WP_027230066.1	7.10394e-28	FAVPGAFTPTCSMNHLvmgawakatMGVRSKRYvvavn	Not in SFLD
505284708	WP_015471810.1	7.10625e-28	FAVPGAFTPTCSAKHLvmqawgrsqMGLRSRRYctavn	Not in SFLD
951529382	XP_014468603.1	7.10704e-28	FAVPGAFTPGCSKTHLvmeawgkehGGKRSKRYcisvn	Not in SFLD
689493267	KGE53059.1	7.12988e-28	FAVPGAFTPTCSAKHLvmqawgrsqMGLRSRRYctavn	Not in SFLD
736491352	WP_034508248.1	7.13283e-28	FAVPGAFTPTCSLNHLvmgawaqssLGIRSKRYvisvn	Not in SFLD
736087175	WP_034220548.1	7.15995e-28	FAVPGAFTPTCSAKHMvmgawakdqMGLRAKRFclsvn	Not in SFLD
913454189	WP_050433598.1	7.16859e-28	FALPGAFTPTCSTAHVvmdawkqdqFGKRSWRYcvsvn	Not in SFLD
515723167	WP_017155767.1	7.18134e-28	FAVPGAFTPTCSAKHLvmqawgrsqMGLRSRRYctavn	Not in SFLD
489579478	WP_003483924.1	7.18134e-28	FAVPGAFTPTCSAKHLvmqawgrsqMGLRSRRYctavn	Prx5
497205033	WP_009519295.1	7.35789e-28	FALPGAFTPTCSAKHVvmgawardqMGLRSNRYcisvn	Not in SFLD
948223278	WP_056880985.1	7.37172e-28	FAVPGAFTPTCSEKHLvmqawgktqMGVRAKRFcvsvn	Not in SFLD
493339804	WP_006296719.1	7.40582e-28	FAVPGAFTPTCSAKHVvmgawardqLGLRSNRYclavn	Prx5
654373592	WP_027852760.1	7.42452e-28	FALPGAYTPTCSSTHLvmgawagdqFGKRSWRYclsvn	Not in SFLD
951212071	WP_057684766.1	7.42795e-28	FAVPGAFTPTCSAKHLvmqawgrsqMGLRSRRYctavn	Not in SFLD
805784082	XP_003703049.2	7.4559e-28	FAVPGAFTPGCSKTHLvmaawgkeqGGKRSKRYcvsvn	Not in SFLD
491422823	WP_005280619.1	7.47512e-28	FSLPGAFTPTCSSSHLvmeawkeaqFGPRAWRYcvsvn	Prx5
984151061	CVJ72884.1	7.48917e-28	FGLPGAFTPTCSARHVvmsawgrdlMGIRSQRYcvsvn	Not in SFLD
654796996	WP_028250940.1	7.50003e-28	FALPGAFTPTCSAKHVvmgawardqMGVRSNRYcvsvn	Not in SFLD
684614731	GAL19059.1	7.52381e-28	FAVPGAFTPTCSEAHLvmkawgevhGGVRSQRYcvsvn	Not in SFLD
573921634	XP_006648407.1	7.54342e-28	FAVPGAFTPTCSQKHLvmrawkeslLGVRSRRYcvsvn	Not in SFLD
495783730	WP_008508309.1	7.56719e-28	FAVPGAFTPTCSLNHLvmgawaqstLGVRSKRYvvavn	Prx5
470134390	XP_004303036.1	7.59313e-28	FAVPGAFTPTCSQKHVvmkawkeslLGVRSRRYcisvn	Not in SFLD
954577512	XP_014613218.1	7.60817e-28	FAVPGAFTPGCSKTHLvmaawgkeqGGKRSKRYcvsvn	Not in SFLD
757785984	WP_043003824.1	7.61617e-28	FAVPGAFTPTCSEKHLvmgawgrdqLGLRANRFclsvn	Not in SFLD
657939173	WP_029640271.1	7.62804e-28	FALPGAFTPTCSNQHLvmdawgksqMGTRSLRYclsvn	Not in SFLD
938892046	WP_054676648.1	7.63965e-28	FAVPGAFTPTCSESHLvmkawgdsqGGLRSQRFclavn	Not in SFLD
945208937	KQS67829.1	7.65996e-28	FGVPGAFTPTCSLNHLvmgawatasLGLRSKRYvvavn	Not in SFLD
498054284	WP_010368440.1	7.70578e-28	FAVPGAFTPTCSAKHLvmqawgrsqMGLRSRRYctavn	Prx5
946896320	WP_055819106.1	7.70578e-28	FAVPGAFTPTCSAKHLvmqawgrsqMGLRSRRYctavn	Not in SFLD
945114980	KQR77415.1	7.74743e-28	FGVPGAFTPTCSLNHLvmgawatasLGLRSKRYvvavn	Not in SFLD
947853092	WP_056513810.1	7.7782e-28	FALPGAFTPTCSAKHVvmgawardqMGLRSNRYcvsvn	Not in SFLD
969840590	WP_058602130.1	7.78828e-28	FAVPGAFTPTCTMNHLvmkawakatLGLRSKRYvvsvn	Not in SFLD
947801326	WP_056462858.1	7.80089e-28	FSLPGAFTPTCSSTHLvmeewaksqFGKRSWRYciavn	Not in SFLD
949666974	WP_057049635.1	7.81513e-28	FSLPGAFTPTCSSTHLvmnerakdqFGKRSWRYcvsvn	Not in SFLD
518391467	WP_019561674.1	7.85439e-28	FGVPGAFTPTCSAKHLvmgawgreqMGVRSQRYcvavn	Not in SFLD
556740691	XP_005965889.1	7.85955e-28	FSLPGAFTPTCSTYQLvmnawakgqFGMRSWRYclsvn	Not in SFLD
946955922	WP_055877594.1	7.8611e-28	FAVPGAFTPTCSAKHLvmgawgksaMGTRSQRYcvsvn	Not in SFLD
489609453	WP_003513894.1	7.86505e-28	FSLPGAFTPTCSTYQLvmnawakgqFGMRSWRYclsvn	Unchar
935490854	WP_054418427.1	7.86661e-28	FSLPGAFTPTCSSSHLvmnawkdaeFGKRSWRYvvsvn	Not in SFLD
496441741	WP_009150586.1	7.86805e-28	FSLPGAFTPTCSSTHVvmnawkedeFGKRSWRYcmsvn	Not in SFLD
550968150	WP_022716452.1	7.91239e-28	FAVPGAFTPTCSLNHLvmgawaeqsLGVRSKRYvlsvn	Not in SFLD
947392469	WP_056058446.1	7.93376e-28	FAVPGAFTPTCSAKHLvmgawgksaMGTRSQRYcvsvn	Not in SFLD
922346352	XP_013450090.1	7.94375e-28	FAVPGAFTPTCSQKHVvmkawkedlLGVRSRRYcisvn	Not in SFLD
551647032	XP_005826301.1	7.94941e-28	FAVPGAFTPTCSEKHLvmaawaeqqMGMRSERYclsvn	Not in SFLD
326488016	BAJ89847.1	7.95131e-28	FAVPGAFTPTCSQKHLvmkawkeslLGVRSRRYcvsvn	Prx5
498387661	WP_010701624.1	8.08151e-28	FSLPGAFTPTCSTFQLvmnawgqkqFGMRSWRYclsvn	Not in SFLD
951204317	WP_057679229.1	8.09176e-28	FAVPGAFTPTCSAKHLvmqawgrsqMGLRSRRYctavn	Not in SFLD
332018975	EGI59514.1	8.09723e-28	FGVPGAFTPGCSKTHLvmaawgkehGGKRSKRYcisvn	Prx5
491364599	WP_005222511.1	8.11644e-28	FSLPGAFTPTCSSSHVvmnewqksqFGKRSWRYcvsvn	Prx5
947382632	WP_056048648.1	8.14447e-28	FAVPGAFTPTCSAKHLvmgawgksaMGTRSQRYcvsvn	Not in SFLD
502430603	WP_012783889.1	8.15692e-28	FAVPGAFTPTCSLNHLvmgawaqstLGVRSKRYvvavn	Prx5
540274938	WP_021012787.1	8.1766e-28	FALPGAFTPTCSAKHVvmgawardqMGLRSNRYcvsvn	Not in SFLD
519030701	WP_020186576.1	8.19187e-28	FAVPGAFTPTCHKNHLvmnawaeatLGVRSKRYvtsvn	Not in SFLD
738920219	WP_036807016.1	8.27563e-28	FAVPGAFTPTCSAKHVvmgawareqLGLRSNRYclsvn	Not in SFLD
503402049	WP_013636710.1	8.28937e-28	FSLPGAFTPTCSTYQLvmnawakgqFGMRSWRYclsvn	Prx5
501263403	WP_012306421.1	8.30436e-28	FSLPGAFTPTCSSNHLvmfkwgkeiFGMRSWRYclsvn	Prx5
948009085	WP_056668543.1	8.33138e-28	FALPGAFTPTCSAQHVvmgawgreqMGVRSQRYcvsvn	Not in SFLD
736346505	WP_034372503.1	8.3675e-28	FAVPGAFTPTCSEKHLvmgawgrdqLGLRANRFclsvn	Not in SFLD
648662585	WP_026354332.1	8.39155e-28	FSLPGAFTPTCSSTHLvmnqwkagqFGKRSWRYcisvn	Not in SFLD
655326617	WP_028734858.1	8.4128e-28	FAVPGAFTPTCSLNHLvmgawaqssLGLRSKRYvvsvn	Not in SFLD
657730001	WP_029526552.1	8.41291e-28	FAVPGAFTPTCSARHVvmgawardqLGLRSNRYclsvn	Not in SFLD
499232990	WP_010930530.1	8.42406e-28	FSLPGAFTPTCSSTHLvmnerakdqFGKRSWRYcvsvn	Prx5
498390347	WP_010704267.1	8.4898e-28	FSLPGAFTPTCSTFQLvmnawgqkqFGMRSWRYclsvn	Not in SFLD
502834001	WP_013068977.1	8.54678e-28	FSLPGAFTPTCSTYQLvmnqwakaqFGLRSWRYclsvn	Prx5
7469151	0	8.55126e-28	FSLPGAFTPTCSTYQLvmnqwakaqFGLRSWRYclsvn	Prx5
644860523	WP_025371088.1	8.57855e-28	FSLPGAFTPTCSSTHLvmnewksqqFGKRSWRYcvsvn	Not in SFLD
736466356	WP_034488050.1	8.58595e-28	FAVPGAFTPTCSLNHLvmgawaqssLGLRSKRYvisvn	Not in SFLD
517827981	WP_018998189.1	8.59075e-28	FSVPGAFTPTCSVSHLvmdawgksaMGPRSKRYcvsvn	Not in SFLD
489605692	WP_003510133.1	8.72923e-28	FSLPGAFTPTCSTYQLvmnawakgqFGMRSWRYclsvn	Unchar
566134083	WP_024004699.1	8.79296e-28	FSLPGAFTPTCSSTHLvmnewksqqFGKRSWRYcvsvn	Not in SFLD
489616159	WP_003520599.1	8.79309e-28	FSLPGAFTPTCSTYQLvmnawakgqFGMRSWRYclsvn	Not in SFLD
502956853	WP_013191829.1	8.83753e-28	FSLPGAFTPTCSTSHLvmyqwgkqqFGMRSWRYcisvn	Prx5
515426641	WP_016903926.1	8.86687e-28	FAVPGAFTPTCSAKHLvmqawgrsqMGLRSRRYctavn	Not in SFLD
639208216	WP_024546471.1	8.89768e-28	FSLPGAFTPTCSSNHLvmfkwgkeiFGMRSWRYcisvn	Not in SFLD
515519508	WP_016952762.1	8.89796e-28	FSLPGAFTPTCSTSHLvmyqwgkqqFGLRSWRYcisvn	Not in SFLD
941855971	WP_055209287.1	8.93043e-28	FSLPGAFTPTCSTYQLvmnqwakaqFGLRSWRYclsvn	Not in SFLD
566136017	WP_024006514.1	9.02158e-28	FAVPGAFTPTCTNKHVvmgawgrdtLGVRSRRYcvavn	Not in SFLD
654479031	WP_027949122.1	9.03985e-28	FSLPGAFTPTCSSNHLvmfqwgkqiFGMRSWRYcisvn	Not in SFLD
494100881	WP_007041675.1	9.05953e-28	FSLPGAFTPTCSSSHVvmnawkeaeFGKRSWRYcvsvn	Not in SFLD
978158052	KVK59676.1	9.10127e-28	FSLPGAFTPTCSTYQLvmnawakgqFGMRSWRYclsvn	Not in SFLD
499274901	WP_010972294.1	9.13469e-28	FSLPGAFTPTCSTYQLvmnawakgqFGMRSWRYclsvn	Prx5
495323557	WP_008048303.1	9.16889e-28	FALPGAFTPTCSAAHLvmhawgeqqMGVRSQRYclsvn	Prx5
836632599	WP_047782214.1	9.17027e-28	FSLPGAFTPTCSSSHLvmnawkseqFGPRSWRYcvsvn	Not in SFLD
495580636	WP_008305215.1	9.1786e-28	FAVPGAFTPTCSNAHLvmqawgqsqGGVRSGRYclsvn	Not in SFLD
489172282	WP_003081838.1	9.18598e-28	FAVPGAFTPTCSEKHLvmgawgrdqLGLRANRFclsvn	Not in SFLD
648407696	WP_026099447.1	9.19789e-28	FSLPGAFTPTCSSTHLvmfqwgkgqFGMRSWRYclsvn	Not in SFLD
571030935	WP_024125732.1	9.22766e-28	FALPGAFTPTCSSTHLvmnewgktqFGQRSWRYcisvn	Not in SFLD
489652719	WP_003557102.1	9.23519e-28	FAVPGAFTPTCSLNHLvmgawaqssLGLRSKRYvvsvn	Unchar
515315021	WP_016849844.1	9.30529e-28	FAVPGAFTPTCSAKHLvmqawgrsqMGLRSRRYctavn	Not in SFLD
498388940	WP_010702867.1	9.32558e-28	FSLPGAFTPTCSTFQLvmnawgqkqFGMRSWRYclsvn	Not in SFLD
330721674	EGG99683.1	9.34959e-28	FSLPGAFTPTCSTSHLvmyqwgksqFGQRSWRYclsvn	Prx5
769879281	WP_045021023.1	9.40059e-28	FAVPGAFTPTCSLNHLvmgawaqssLGVRSKRYvvsvn	Not in SFLD
497104445	WP_009471635.1	9.48049e-28	FALPGAFTPGCSMAHLvmgawgdaqMGKRSQRYclsvn	Unchar
493750605	WP_006699556.1	9.51043e-28	FSLPGAFTPTCSTYQLvmnawakgqFGMRSWRYclsvn	Not in SFLD
820892381	WP_046798514.1	9.54531e-28	FAVPGAFTPTCSLNHLvmgawaqssLGVRSKRYviavn	Not in SFLD
500198968	WP_011872175.1	9.63963e-28	FAVPGAFTPTCSETHAvmgawgrdqLGVRSQRYcisvn	Prx5
496105163	WP_008829670.1	9.73771e-28	FAVPGAFTPTCSAKHLvmgawgkaaMGTRSQRYctsvn	Not in SFLD
496221397	WP_008935432.1	9.75412e-28	FAVPGAFTPTCSLNHLvmgawaqstLGVRSKRYvvavn	Prx5
490211692	WP_004110090.1	9.81989e-28	FAVPGAFTPTCSLNHLvmgawaqssLGVRSKRYvisvn	Not in SFLD
739331075	WP_037193438.1	9.82556e-28	FAVPGAFTPTCSLNHLvmgawaqssLGIRSKRYvisvn	Not in SFLD
951180011	WP_057657762.1	9.85337e-28	FAVPGAFTPTCSEKHLvmqawgkqqMGVRAKRFclsvn	Not in SFLD
489149676	WP_003059399.1	9.91554e-28	FAVPGAFTPTCSEKHLvmgawgrdqLGLRANRFclsvn	Prx5
499273750	WP_010971143.1	9.94046e-28	FAVPGAFTPTCSLNHLvmgawaqssLGVRSKRYvvsvn	Prx5
42565527	AAS21026.1	9.95497e-28	LAVPGAFTPTCSEKHLvmkawkedlLGVRSRRYcisvn	Not in SFLD
946921408	WP_055843996.1	9.98332e-28	FAVPGAFTPTCSMNHLvmsawaksaLGVRSKRYvvsvn	Not in SFLD
490578268	WP_004443288.1	9.98962e-28	FSLPGAFTPTCSTYQLvmnawakgqFGMRSWRYclsvn	Unchar
493072937	WP_006121845.1	9.99032e-28	FAVPGAFTPTCSLNHLvmgawaqstLGVRSKRYvvavn	Not in SFLD
746486236	WP_039523934.1	9.99782e-28	FAVPGAFTPTCSAKHLvmqawgrsqMGLRSRRYctavn	Not in SFLD
517209295	WP_018398113.1	1.00551e-27	FSLPGAFTPTCSSNHLvmfqwgkqiFGMRSWRYcvsvn	Not in SFLD
515685900	WP_017118500.1	1.00572e-27	FAVPGAFTPTCSAKHLvmqawgrsqMGLRSRRYctavn	Not in SFLD
195055428	XP_001994621.1	1.00642e-27	FGVPGAFTPGCSKTHLvmsawgkqhGGVRSKRYcvsvn	Prx5
494361219	WP_007195098.1	1.00915e-27	FSLPGAFTPTCSSSHVvmnewkkaqFGKRSWRYcmsvn	Prx5
499346707	WP_011036246.1	1.01144e-27	FAVPGAFTPTCSAKHLvmqawgrsqMGLRSRRYctavn	Prx5
552846170	XP_005851545.1	1.01188e-27	FAVPGAFTPTCSLKHLvmdawgksvLGVRSRRYcvsvn	Prx5
319409223	CBI82867.1	1.01318e-27	FSLPGAFTPTCSTFQLvmnawgqkqFGMRSWRYclsvn	Prx5
769876491	WP_045018246.1	1.02047e-27	FAVPGAFTPTCSLNHLvmgawaqssLGVRSKRYvvsvn	Not in SFLD
746064856	WP_039132948.1	1.02498e-27	FSLPGAFTPTCSTYQLvmnawaraqFGNRSWRYcmsvn	Not in SFLD
896430254	WP_049363942.1	1.02983e-27	FSLPGAFTPTCSSSHLvmnawkdaeFGKRSWRYvvsvn	Not in SFLD
740583532	WP_038369142.1	1.03205e-27	FSLPGAFTPTCSATHLvmnawlanqFGKRSWRYcisvn	Not in SFLD
748586027	WP_039844207.1	1.03217e-27	FAVPGAFTPTCSLNHLvmgawaeqsLGVRSKRYvlsvn	Not in SFLD
760017792	WP_043700973.1	1.03594e-27	FAVPGAFTPTCSAQHVvmgawardqLGLRSNRYcvsvn	Not in SFLD
974657420	WP_059242815.1	1.0362e-27	FAVPGAFTPTCSLNHLvmgawaqstLGVRSKRYvvavn	Not in SFLD
671572752	WP_031552410.1	1.04108e-27	FAVPGAFTPTCSARHLvmrawgeqsMGKRSQRYcvsvn	Not in SFLD
489053447	WP_002963636.1	1.04862e-27	FAVPGAFTPTCSLNHLvmgawaqstLGVRSKRYvvavn	Prx5
669784704	CDS52443.1	1.05375e-27	FAVPGAFTPTCSAKHVvmgawareqLGLRSNRYclsvn	Not in SFLD
307207876	EFN85437.1	1.05434e-27	FAVPGAFTPGCSKTHLvmeawgkehGGKRSKRYcisvn	Prx5
746548031	WP_039580110.1	1.05478e-27	FAVPGAFTPTCSAKHLvmqawgrsqMGLRSRRYctavn	Not in SFLD
826001915	WP_047158818.1	1.05681e-27	FAVPGAFTPTCSAKHLvmdawaksqMGVRAQRFclsvn	Not in SFLD
504319815	WP_014506917.1	1.05693e-27	FAVPGAFTPTCSAKHLvmqawgrsqMGLRSRRYctavn	Prx5
516884753	WP_018147099.1	1.05841e-27	FAVPGAFTPTCSAKHLvmnawgeqaMGERSKRYctsvn	Not in SFLD
489607362	WP_003511803.1	1.06036e-27	FAVPGAFTPTCSLNHLvmgawaqssLGVRSKRYvvsvn	Unchar
835339343	WP_047463435.1	1.07234e-27	FAVPGAFTPTCSLNHLvmgawaqssLGVRSKRYvisvn	Not in SFLD
697131670	XP_009619889.1	1.07311e-27	FAVPGAFTPTCSTKHVvmrawaktyLGVRSRRYcisvn	Not in SFLD
558695536	AHA84121.1	1.07374e-27	FAVPGAFTPTCSQKHVvmkawkddlLGVRSRRYcisvn	Not in SFLD
221159967	ACM00947.1	1.08039e-27	FALPGAFTPTCSTYQLvmnqwakaqFGLRSWRYclsvn	Prx5
500156336	WP_011831007.1	1.08138e-27	FALPGAFTPTCSAQHVvmgawgreqMGLRSQRYclsvn	Prx5
822533407	WP_046963149.1	1.08185e-27	FAVPGAFTPTCSAKHLvmqawgrsqMGLRSRRYctavn	Not in SFLD
739102549	WP_036973141.1	1.08274e-27	FAVPGAFTPTCSNAHLvmkawgeahGGIRSTRYcvsvn	Not in SFLD
565344012	XP_006339113.1	1.08881e-27	FAVPGAFTPTCSQKHLvmkawkenlLGVRSRRYcisvn	Not in SFLD
493353179	WP_006309830.1	1.09994e-27	FAVPGAFTPTCSLNHLvmgawaqssLGVRSKRYvvsvn	Prx5
915573834	WP_050853160.1	1.1005e-27	FSLPGAFTPTCSSTHLvmnerakdqFGKRSWRYcvsvn	Not in SFLD
493358498	WP_006315010.1	1.10104e-27	FSLPGAFTPTCSTYQLvmnawakgqFGMRSWRYclsvn	Prx5
1000931109	WP_061177795.1	1.10433e-27	FGLPGAFTPTCSARHVvmsawgrdlMGIRSQRYcvsvn	Not in SFLD
738005329	WP_035966856.1	1.10445e-27	FGLPGAFTPTCSGRHVvmnawgrdlMGIRSQRYcvsvn	Not in SFLD
495804641	WP_008529220.1	1.10779e-27	FAVPGAFTPTCSLNHLvmgawaqssLGLRSKRYviavn	Not in SFLD
518671379	WP_019833072.1	1.11015e-27	FAVPGAFTPTCSARHLvmgawgkanMGTRSQRYctsvn	Not in SFLD
170044203	XP_001849745.1	1.11586e-27	FAVPGAFTPGCSKTHLvmsawgkqhGGLRSKRYcvsvn	Prx5
593799620	XP_007162848.1	1.12632e-27	FAVPGAFTPTCSQKHVvmkawkddlLGVRSRRYcisvn	Not in SFLD
738217412	WP_036173054.1	1.12973e-27	FGLPGAFTPGCSIQHLvmgawgrdqLGVRSQRYcvsvn	Not in SFLD
629124833	KCW89258.1	1.12987e-27	FAVPGAFTPTCSQKHLvmrawkenlLGVRSRRYcvsvn	Not in SFLD
889910773	WP_048860133.1	1.13574e-27	FAVPGAFTPTCSAKHLvmqawarsqLGVRSQRFcmavn	Not in SFLD
651868619	WP_026639732.1	1.13821e-27	FAVPGAFTPTCSAKHLvmgawgreqMGVRSQRYcvavn	Not in SFLD
495831827	WP_008556406.1	1.14306e-27	FSLPGAFTPTCSTYQLvmnawardqFGNRSWRYcmsvn	Prx5
756145894	WP_042595059.1	1.14795e-27	FAVPGAFTPTCSAKHLvmqawgrsqMGLRSRRYctavn	Not in SFLD
984674109	CVK28259.1	1.14976e-27	FGLPGAFTPTCSARHVvmsawgrdlMGIRSQRYcvsvn	Not in SFLD
644330924	WP_025300290.1	1.17636e-27	FAVPGAFTPTCSDKHLvmyawgevqLGIRSQRYclavn	Not in SFLD
636828569	WP_024354618.1	1.19513e-27	FAVPGAFTPTCSARHLvmgawaqanMGERSQRYcvsvn	Not in SFLD
647729117	WP_025977911.1	1.20424e-27	FAVPGAFTPTCSARHLvmgawaqanMGERSQRYcvsvn	Not in SFLD
998762742	KXI27102.1	1.20778e-27	FSLPGAFTPTCSSTHLvmnawaseqFGKRSWRYcmsvn	Not in SFLD
494441541	WP_007234820.1	1.20941e-27	FAVPGAFTPGCSMTHLvmgawgqahLGTRSQRYclsvn	Prx5
490823389	WP_004685479.1	1.2158e-27	FAVPGAFTPTCSLNHLvmgawaqstLGVRSKRYvvavn	Prx5
553746872	WP_023080318.1	1.2158e-27	FAVPGAFTPTCSLNHLvmgawaqstLGVRSKRYvvavn	Not in SFLD
763388725	WP_044245852.1	1.23127e-27	FALPGAFTPTCSTAHVvmdawkqdqFGKRSWRYcvsvn	Not in SFLD
655259833	WP_028670326.1	1.23256e-27	FAVPGAFTPTCSQSHLvmaawgkqqMGVRSRRFclsvn	Not in SFLD
499584529	WP_011265312.1	1.23714e-27	FAVPGAFTPTCSLNHLvmgawaqstLGVRSKRYvvavn	Prx5
960394674	WP_058286787.1	1.2379e-27	FSLPGAFTPTCSTYQLvmnawaraqFGNRSWRYcmsvn	Not in SFLD
951413640	WP_057787099.1	1.23997e-27	FAVPGAFTPTCSAAHLvmkawadsqGGLRSQRYctavn	Not in SFLD
645274937	XP_008242575.1	1.24089e-27	FGVPGAFTPTCSLKHVvmkawaksfLGTRSRRFclsvn	Not in SFLD
656273685	WP_029219341.1	1.24539e-27	FAVPGAFTPTCSAKHLvmqawgrsqMGLRSRRYctavn	Not in SFLD
495882100	WP_008606679.1	1.24627e-27	FAVPGAFTPTCSAAHLvmkawadsqGGLRSQRYctavn	Unchar
338825135	EGP59102.1	1.25584e-27	FAVPGAFTPTCSLNHLvmgawaqssLGVRSKRYvvavn	Prx5
55233150	AAV48533.1	1.26154e-27	FAVPGAFTPGCSKTHLvmsawgkqhGGLRSKRYcvsvn	Prx5
503400961	WP_013635622.1	1.26287e-27	FAVPGAFTPTCSLNHLvmgawaqssLGVRSKRYvvsvn	Prx5
357139104	XP_003571125.1	1.26449e-27	FAVPGAFTPTCSQKHLvmkawkeslLGVRSRRYcvsvn	Unchar
746094850	WP_039161360.1	1.26668e-27	FSLPGAFTPTCSTYQLvmnawardqFGNRSWRYcmsvn	Not in SFLD
260837161	XP_002613574.1	1.27345e-27	FAVPGAFTPGCSKTHLvmeawgrdqGNIRSKRYcvsvn	Prx5
89347282	ABD71485.1	1.2811e-27	FALPGAFTPTCSAKHVvmgawardqMGLRSNRYcvsvn	Prx5
947883719	WP_056544077.1	1.28546e-27	FAVPGAFTPTCSLNHLvmgawaqssLGVRSKRYvlavn	Not in SFLD
788200623	WP_045785931.1	1.28915e-27	FGLPGAFTPTCSARHVvmgawaraqMGIRSLRYcvsvn	Not in SFLD
652984902	WP_027237491.1	1.29131e-27	FSLPGAFTPTCSTYQLvmnawardqFGARSWRYcmsvn	Not in SFLD
740069389	WP_037918911.1	1.29481e-27	FSLPGAFTPTCSTYQLvmnkwaadqFGLRSWRYclsvn	Not in SFLD
835714233	WP_047627690.1	1.30366e-27	FAVPGAFTPTCSLNHLvmgawaqssLGVRSKRYvvavn	Not in SFLD
674810460	AIL30482.1	1.30392e-27	FAVPGAFTPTCSTKHVvmrawaktyLGVRSRRYcisvn	Not in SFLD
1000917465	WP_061164505.1	1.30454e-27	FGLPGAFTPTCSARHVvmsawgrdlMGIRSQRYcvsvn	Not in SFLD
[truncated: 3,435 more rows]

## Sheet: Sct4_Prx1
GI	Accession/Version	DASP Search Score	PseudoSig	SFLD Annotation
896157793	WP_049173901.1	2.32188e-29	FFYPADFTFVCPTEfthkawhdtsEGLADRaggigEVLIvstd	Not in SFLD
475926075	EMT95169.1	2.34908e-29	FFYPADFTFVCPTEfthkawhdtsEGLADRaggigDVLIvstd	Not in SFLD
491133059	WP_004991486.1	2.83672e-29	FFYPADFTFVCPTEfthkawhdtsEGLADRaggigEVLIvstd	Not in SFLD
491058670	WP_004920306.1	2.83672e-29	FFYPADFTFVCPTEfthkawhdtsEGLADRaggigEVLIvstd	Prx1
491111728	WP_004970191.1	3.09652e-29	FFYPADFTFVCPTEfthkawhdtsEGLADRaggigEVLIvstd	Not in SFLD
736693310	WP_034699006.1	3.09862e-29	FFYPADFTFVCPTEfthkawhdtsEGLADRaggigEVLIvstd	Not in SFLD
491249924	WP_005108116.1	3.58159e-29	FFYPADFTFVCPTEfthkawhdtsEGLADRaggigEVLIvstd	Not in SFLD
939694196	XP_014291181.1	3.83404e-29	FFYPLDFTFVCPTEfshlawintpDGVALRagglgEVLRvscd	Not in SFLD
491247181	WP_005105379.1	4.12535e-29	FFYPADFTFVCPTEfthkawhdtsEGLADRaggigEVLIvstd	Not in SFLD
490785110	WP_004647278.1	4.17529e-29	FFYPADFTFVCPTEfthkawhdtsEGLADRaggigEVLIvstd	Not in SFLD
490404401	WP_004278673.1	4.41245e-29	FFYPADFTFVCPTEfthkawhdtsEGLADRaggigEVLIvstd	Prx1
939690132	XP_014289028.1	4.53634e-29	FFYPLDFTFVCPTEfshlawintpDGVALRagglgEVLRvscd	Not in SFLD
388611476	EIM40578.1	4.56643e-29	FFYPADFTFVCPTEfthkawhdtsEGLADRaggigEVLIvstd	Not in SFLD
518675464	WP_019837157.1	4.80891e-29	FFYPADFTFVCPTEfthkawhdtsEGLADRaggigDVLIvstd	Not in SFLD
835179899	WP_047381341.1	5.17541e-29	FFYPADFTFVCPTEfvhkawhdtsEGLALRdlgigGVLIvstd	Not in SFLD
491236923	WP_005095146.1	5.18583e-29	FFYPADFTFVCPTEfthkawhdtsEGLADRaggigEVLIvstd	Not in SFLD
491362722	WP_005220634.1	5.25429e-29	FFYPADFTFVCPTEfthkawhdtsEGLADRaggigEVLIvstd	Not in SFLD
514970123	WP_016658414.1	5.33803e-29	FFYPADFTFVCPTEfthkawhdtsEGLADRaggigEVLIvstd	Not in SFLD
491315206	WP_005173184.1	5.62226e-29	FFYPADFTFVCPTEfthkawhdtsEGLADRaggigEVLIvstd	Not in SFLD
490951848	WP_004813667.1	5.6424e-29	FFYPADFTFVCPTEfthkawhdtsEGLADRaggigEVLIvstd	Not in SFLD
491322695	WP_005180661.1	5.6732e-29	FFYPADFTFVCPTEfthkawhdtsEGLADRaggigEVLIvstd	Not in SFLD
890093452	WP_048882204.1	6.25467e-29	FFYPADFTFVCPTEfthkawhdtsEGLADRaggigEVLIvstd	Not in SFLD
490788571	WP_004650722.1	6.52109e-29	FFYPADFTFVCPTEfthkawhdssEGLADRaggigEVLIvstd	Not in SFLD
332728680	EGJ60045.1	6.7358e-29	FFYPADFTFVCPTEfthkawhdtsEGLADRaggigDVLIvstd	Prx1
690985180	WP_031957384.1	7.11063e-29	FFYPADFTFVCPTEfthkawhdtsEGLADRaggigDVLIvstd	Not in SFLD
322507818	ADX03272.1	7.79952e-29	FFYPADFTFVCPTEfthkawhdtsEGLADRaggigDVLIvstd	Prx1
691079524	WP_032016834.1	8.73288e-29	FFYPADFTFVCPTEfthkawhdtsEGLADRaggigDVLIvstd	Not in SFLD
739731610	WP_037585012.1	9.01041e-29	FFYPADFTFVCPTEfthkawhdtsEGLADRaggigDVLIvstd	Not in SFLD
445974939	WP_000052794.1	9.36227e-29	FFYPADFTFVCPTEfthkawhdtsEGLADRaggigDVLIvstd	Prx1
491270953	WP_005129082.1	9.72724e-29	FFYPADFTFVCPTEfthkawhdtsEGLADRaggigDVLIvstd	Not in SFLD
746593953	WP_039620167.1	1.07061e-28	FFYPADFTFVCPTEfthkawhdssEGLADRaggigEVLIvstd	Not in SFLD
652853828	WP_027128027.1	1.09289e-28	VFYPADFTFVCPTEfvhkawhdtsEGLALRangigELLRvstd	Not in SFLD
743951892	GAM32462.1	1.11778e-28	FFYPADFTFVCPTEfthkawhdtsEGLADRaggigDVLIvstd	Not in SFLD
445974938	WP_000052793.1	1.15199e-28	FFYPADFTFVCPTEfthkawhdtsEGLADRaggigDVLIvstd	Prx1
553305256	WP_023050769.1	1.16041e-28	FFYPADFTFVCPTEfvhkawhdtsEGLALRdlgigGVLIvstd	Not in SFLD
503972212	WP_014206206.1	1.163e-28	FFYPADFTFVCPTEfthkawhdtsEGLADRaggigDVLIvstd	Prx1
491543946	WP_005401564.1	1.17861e-28	FFYPADFTFVCPTEfthkawhdtsEGLADRaggigDVLIvstd	Prx1
740520808	WP_038348774.1	1.22881e-28	FFYPADFTFVCPTEfthkawhdtsEGLADRaggigDVLIvstd	Not in SFLD
496855687	WP_009386638.1	1.30914e-28	FFYPADFTFVCPTEfthkawhdtsEGLADRaggigDVLIvstd	Not in SFLD
515189511	WP_016805482.1	1.41557e-28	FFYPADFTFVCPTEfthkawhdtsEGLADRaggigDVLIvstd	Not in SFLD
971009333	WP_058870458.1	1.46359e-28	FFYPADFTFVCPTEfthkawhdtsEGLADRaggigDVLIvstd	Not in SFLD
487976705	WP_002049519.1	1.48016e-28	FFYPADFTFVCPTEfthkawhdtsEGLADRaggigDVLIvstd	Prx1
491119741	WP_004978183.1	1.48515e-28	FFYPADFTFVCPTEfthkawhdtsEGLADRaggigDVLIvstd	Not in SFLD
735680999	WP_034170217.1	1.49533e-28	FFYPADFTFVCPTEfthkawhdtsDGLADRaggigEVLIvstd	Not in SFLD
490829541	WP_004691631.1	1.54617e-28	FFYPADFTFVCPTEfthkawhdtsEGLADRaggigDVLIvstd	Not in SFLD
507067980	WP_016138759.1	1.56801e-28	FFYPADFTFVCPTEfthkawhdtsEGLADRaggigDVLIvstd	Not in SFLD
491183526	WP_005041888.1	1.56994e-28	FFYPADFTFVCPTEfthkawhdtsEGLADRaggigDVLIvstd	Not in SFLD
489748640	WP_003652649.1	1.63122e-28	FFYPADFTFVCPTEfthkawhdtsEGLADRaggigDVLIvstd	Prx1
737284258	WP_035267594.1	1.64788e-28	FFYPADFTFVCPTEfthkawhdtsEGLADRaggigDVLIvstd	Not in SFLD
495485482	WP_008210168.1	1.64969e-28	FFYPADFTFVCPTEfshkawhdtsAGLADRaggigELLRvstd	Unchar
491374716	WP_005232609.1	1.8019e-28	FFYPADFTFVCPTEfthkawhdtsDGLADRaggigEVLIvstd	Not in SFLD
488048524	WP_002119921.1	1.88585e-28	FFYPADFTFVCPTEfthkawhdtsEGLADRaggigDVLIvstd	Not in SFLD
490919696	WP_004781568.1	1.94806e-28	FFYPADFTFVCPTEfthkawhdtsDGLADRaggigEVLIvstd	Not in SFLD
908706127	WP_049837795.1	2.15945e-28	FFYPADFTFVCPTEfthkawhdtsEGLADRaggigDVLIvstd	Not in SFLD
921154938	WP_053101035.1	2.19178e-28	FFYPADFTFVCPTEfthkawhdtsAGLADRaggigELLRvstd	Not in SFLD
492386267	WP_005827833.1	2.4384e-28	CFYPADFTFVCPTEfthkawhdtsEGLADRaggigDVLIvstd	Not in SFLD
736572134	WP_034583775.1	2.46271e-28	FFYPADFTFVCPTEfthkawhdtsDGLADRaggigEVLIvstd	Not in SFLD
914675691	WP_050666115.1	2.63754e-28	FFYPADFTFVCPTEfthkawhdtsAGLADRaggigELLRvstd	Not in SFLD
937361624	WP_054580842.1	2.91371e-28	FFYPADFTFVCPTEfthkawhdtsEGLADRaggigEVLIvstd	Not in SFLD
507098151	WP_016168784.1	2.98669e-28	FFYPADFTFVCPTEfthkawhdssEGLADRaggvgEVLIvstd	Not in SFLD
491065939	WP_004927570.1	3.05899e-28	FFYPADFTFVCPTEfthkawhdtsAGLADRaggigEVLIvstd	Prx1
517400836	WP_018573812.1	3.12589e-28	FFYPADFTFVCPTEfthkawhdtsDGLADRaggigELLRvstd	Not in SFLD
226836511	EEH68894.1	3.30658e-28	FFYPADFTFVCPTEfthkawhdtsAGLADRaggigDVLIvstd	Prx1
926765132	XP_013891618.1	3.33568e-28	FFYPLDFTFVCPTEfshlawvntpAGVALRagglgEVLIasvd	Not in SFLD
651332559	WP_026456610.1	3.37633e-28	FFYPADFTFVCPTEfthkawhdtsAGLADRaggigELLRvstd	Not in SFLD
491479594	WP_005337335.1	3.39557e-28	FFYPADFTFVCPTEfthkawhdtsAGLADRaggigELLRvstd	Prx1
491486933	WP_005344674.1	3.49603e-28	FFYPADFTFVCPTEfthkawhdtsAGLADRaggigELLRvstd	Not in SFLD
515283840	WP_016838485.1	3.55486e-28	CFYPADFTFVCPTEfthkawhdtsEGLADRaegigEVLRvstd	Not in SFLD
492601454	WP_005900002.1	3.57547e-28	FFYPADFTFVCPTEfthkawhdtsAGLADRaggigELLRvstd	Not in SFLD
491441934	WP_005299724.1	3.60212e-28	FFYPADFTFVCPTEfthkawhdtsAGLADRaggigELLRvstd	Not in SFLD
489426354	WP_003332014.1	3.61924e-28	CFYPADFTFVCPTEfthkawhdtsDGLADRaggigDVLIvstd	Not in SFLD
522190306	WP_020698854.1	3.67403e-28	FFYPADFTFVCPTEfshkawhdtsAGLADRaggigELLRvstd	Not in SFLD
515980809	WP_017411392.1	3.70617e-28	FFYPADFTFVCPTEfthkawhdtsAGLADRaggigELLRvstd	Not in SFLD
914777151	WP_050719873.1	3.71638e-28	FFYPADFTFVCPTEfthkawhdtsAGLADRaggigELLRvstd	Not in SFLD
500024903	WP_011705621.1	3.74348e-28	FFYPADFTFVCPTEfthkawhdtsAGLADRaggigELLRvstd	Prx1
752535889	WP_041207404.1	3.74348e-28	FFYPADFTFVCPTEfthkawhdtsAGLADRaggigELLRvstd	Not in SFLD
754632292	WP_042018986.1	3.88349e-28	FFYPADFTFVCPTEfthkawhdtsAGLADRaggigELLRvstd	Not in SFLD
754650140	WP_042034429.1	3.88366e-28	FFYPADFTFVCPTEfthkawhdtsAGLADRaggigELLRvstd	Not in SFLD
765531697	WP_044738920.1	3.89212e-28	FFYPADFTFVCPTEfthkawhdssEGLADRaggvgEVLIvstd	Not in SFLD
756823402	WP_042640682.1	3.89777e-28	FFYPADFTFVCPTEfthkawhdtsAGLADRaggigELLRvstd	Not in SFLD
696588444	WP_033114482.1	3.92295e-28	FFYPADFTFVCPTEfthkawhdtsAGLADRaggigELLRvstd	Not in SFLD
908364654	KND54746.1	4.06208e-28	VFYPADFTFVCPTEfthkawhdtsEGLALRdngigDVLIvstd	Not in SFLD
498047982	WP_010362138.1	4.19836e-28	FFYPADFTFVCPTEfthkawhdtsEGLALRdlgigELLRvstd	Unchar
754662639	WP_042044724.1	4.23337e-28	FFYPADFTFVCPTEfthkawhdtsAGLADRaggigELLRvstd	Not in SFLD
755001085	WP_042354490.1	4.4195e-28	CFYPADFTFVCPTEfthkawhdtsEGVADRaggigDVLIvstd	Not in SFLD
544883028	WP_021295289.1	4.44101e-28	CFYPADFTFVCPTEfthkawhdtsEGVADRaggigDVLIvstd	Not in SFLD
491384134	WP_005242015.1	4.4445e-28	FFYPADFTFVCPTEfthkawhdtsAGLADRaggigEVLIvstd	Not in SFLD
491076702	WP_004938324.1	4.45178e-28	FFYPADFTFVCPTEfthkawhdtsAGLADRaggigDVLIvstd	Not in SFLD
759598374	WP_043316691.1	4.49835e-28	FFYPADFTFVCPTEfthkawhdtsEGIADRaggigDLLRvstd	Not in SFLD
756839339	WP_042652416.1	4.52804e-28	FFYPADFTFVCPTEfthkawhdtsAGLADRaggigELLRvstd	Not in SFLD
491232699	WP_005090931.1	4.58029e-28	FFYPADFTFVCPTEfthkawhdtsAGLADRaggigDVLIvstd	Not in SFLD
498360918	WP_010675074.1	4.71041e-28	FFYPADFTFVCPTEfthkawhdtsAGLADRaggigELLRvstd	Prx1
696297552	WP_032873107.1	4.72506e-28	FFYPADFTFVCPTEfthkawhdtsAGLADRaggigDVLIvstd	Not in SFLD
937362634	WP_054581852.1	4.73168e-28	FFYPADFTFVCPTEfthkawhdtsAGLADRaggigEVLIvstd	Not in SFLD
696626309	WP_033129082.1	4.78254e-28	FFYPADFTFVCPTEfthkawhdtsAGLADRaggigELLRvstd	Not in SFLD
517859765	WP_019029973.1	4.83574e-28	FFYPADFTFVCPTEfthkawhdtsEGLALRdlgigELLRvstd	Not in SFLD
498170833	WP_010484989.1	4.88231e-28	FFYPADFTFVCPTEfthkawhdtsAGLADRaggigELLRvstd	Unchar
491466566	WP_005324327.1	4.88581e-28	FFYPADFTFVCPTEfthkawhdtsAGLADRaggigELLRvstd	Not in SFLD
556748725	XP_005969804.1	4.96058e-28	FFYPADFTFVCPTEfthkawhdssAGLADRaggigEVLIvstd	Not in SFLD
754700272	WP_042076637.1	5.07315e-28	FFYPADFTFVCPTEfthkawhdtsAGLADRaggigELLRvstd	Not in SFLD
518214454	WP_019384662.1	5.08411e-28	FFYPADFTFVCPTEfthkawhdtsAGLADRaggigEVLIvstd	Not in SFLD
896429956	WP_049363646.1	5.09605e-28	FFYPLDFTFVCPSEfthnawrntpEGVALRnggigMVLVvsid	Not in SFLD
514347626	WP_016539767.1	5.15108e-28	FFYPADFTFVCPTEfthkawhdtsAGLADRaggigEVLIvstd	Not in SFLD
655309172	WP_028717759.1	5.189e-28	FFYPADFTFVCPTEfthkawhdssEGLADRaegigGVLRvstd	Not in SFLD
644518730	WP_025327255.1	5.31196e-28	FFYPADFTFVCPTEfthkawhdtsAGLADRaggigELLRvstd	Not in SFLD
496077025	WP_008801532.1	5.43232e-28	VFYPADFTFVCPTEfvhkawhdtsEGLALRdngigELLRvscd	Prx1
760077237	WP_043759863.1	5.48007e-28	FFYPADFTFVCPTEfthkawhdtsAGLADRaggigELLRvstd	Not in SFLD
736575524	WP_034586972.1	5.534e-28	FFYPADFTFVCPTEfthkawhdssDGLADRaggigEVLIvstd	Not in SFLD
492774360	WP_005960511.1	5.58342e-28	VFYPADFTFVCPTEfvhkawhdtsEGLALRdngigELLRvscd	Not in SFLD
980943077	WP_059366782.1	5.59808e-28	FFYPLDFTFVCPSEfthnawrntpEGVALRnggigMVLVvsid	Not in SFLD
491114601	WP_004973058.1	5.71836e-28	FFYPADFTFVCPTEfthkawhdssAGLADRaggigEVLIvstd	Not in SFLD
889785757	WP_048846458.1	5.76298e-28	FFYPADFTFVCPTEfshkawhdtsAGLADRaggigDVLIvstd	Not in SFLD
518676326	WP_019838019.1	5.81215e-28	FFYPADFTFVCPTEfthkawhdssDGLADRaggigEVLIvstd	Not in SFLD
780801578	KJS07341.1	5.94499e-28	FFYPADFTFVCPTEfthkawhdtsAGLAERaggigELLRvstd	Not in SFLD
655206724	WP_028628221.1	5.95796e-28	FFYPADFTFVCPTEfthkawhdtsAGLADRaggigEVLIvstd	Not in SFLD
491295832	WP_005153847.1	5.96395e-28	FFYPADFTFVCPTEfthkawhdtsAGLADRaggigDVLIvstd	Not in SFLD
737951373	WP_035915222.1	5.97863e-28	VFYPADFTFVCPTEfvhkawhdtsEGLALRdngigELLRvscd	Not in SFLD
515804510	WP_017235263.1	5.98602e-28	VFYPADFTFVCPTEfthkawhdtsEGLALRdngigDVLIvstd	Not in SFLD
970897860	XP_015114510.1	6.02723e-28	FFYPLDFTFVCPTEfshlawintpPGVALRqgglgGVLRvstd	Not in SFLD
492768257	WP_005958408.1	6.14066e-28	VFYPADFTFVCPTEfvhkawhdtsEGLALRdngigELLRvscd	Prx1
490953709	WP_004815527.1	6.1715e-28	FFYPADFTFVCPTEfthkawhdtsDGLADRaggigEVLIvstd	Unchar
746355748	WP_039400416.1	6.20961e-28	VFYPADFTFVCPTEfthkawhdtsEGLALRdngigDVLIvstd	Not in SFLD
503831094	WP_014065088.1	6.22839e-28	FFYPLDFTFVCPSEfthnawrntpEGVALRnggigMVLVvsid	Prx1
514970837	WP_016659125.1	6.23109e-28	FFYPADFTFVCPTEfthkawhdssDGLADRaggigEVLIvstd	Not in SFLD
491018454	WP_004880160.1	6.33288e-28	FFYPADFTFVCPTEfthkawhdtsAGLADRaggigEVLIvstd	Unchar
738229076	WP_036184509.1	6.39041e-28	CFYPADFTFVCPTEfvhkawhdssEGVADRaggigDVLIvstd	Not in SFLD
740514433	WP_038343727.1	6.71906e-28	FFYPADFTFVCPTEfthkawhdtsAGLADRaggigDVLIvstd	Not in SFLD
754604663	WP_041994485.1	6.72664e-28	FFYPADFTFVCPTEfthkawhdtsAGLADRaggigELLRvstd	Not in SFLD
737286914	WP_035270191.1	6.77401e-28	FFYPADFTFVCPTEfthkawhdtsAGLADRaggigEVLIvstd	Not in SFLD
896438325	WP_049370140.1	6.95061e-28	FFYPLDFTFVCPSEfthnawrntpEGVALRnggigMVLVvsid	Not in SFLD
502189574	WP_012728793.1	7.05338e-28	FFYPADFTFVCPTEfthkawhdtsEGLALRdngigELLRvstd	Prx1
491320868	WP_005178834.1	7.1e-28	FFYPADFTFVCPTEfthkawhdssDGLADRaggigEVLIvstd	Not in SFLD
490999901	WP_004861624.1	7.11173e-28	FFYPADFTFVCPTEfthkawhdssDGLADRaggigEVLIvstd	Not in SFLD
491152330	WP_005010724.1	7.11922e-28	FFYPADFTFVCPTEfthkawhdssAGLADRaggigDVLIvstd	Not in SFLD
517533868	WP_018704076.1	7.2009e-28	CFYPADFTFVCPTEfthkawhdtsAGLADRaggigEVLIvstd	Not in SFLD
735012663	KHO46730.1	7.25713e-28	FFYPADFTFVCPTEfvhkawhdtsEGIALRdnsigELLRvstd	Not in SFLD
560180700	WP_023597298.1	7.276e-28	VFYPADFTFVCPTEfthkawhdtsEGLALRdngigDVLIvstd	Not in SFLD
746325609	WP_039372199.1	7.35546e-28	VFYPADFTFVCPTEfthkawhdtsEGLALRdngigDVLIvstd	Not in SFLD
675192161	XP_008904965.1	7.36444e-28	FFYPMDFTFVCPTEfthlawintpEGVAFRkgglgGVLRcsid	Not in SFLD
490834215	WP_004696299.1	7.37151e-28	FFYPADFTFVCPTEfthkawhdtsAGLADRaggigDVLIvstd	Not in SFLD
490791903	WP_004654049.1	7.41873e-28	FFYPADFTFVCPTEfthkawhdtsAGLADRaggigDVLIvstd	Not in SFLD
491123749	WP_004982189.1	7.4754e-28	FFYPADFTFVCPTEfthkawhdtsAGLADRaggigDVLIvstd	Prx1
861559183	KMQ80637.1	7.65007e-28	VFYPADFTFVCPTEfthkawhdtsEGLALRdngigDVLIvstd	Not in SFLD
902716346	WP_049631775.1	7.68187e-28	FFYPADFTFVCPTEfthkawhdssAGLADRaggigELLRvstd	Not in SFLD
648523610	WP_026215361.1	7.78369e-28	FFYPLDFTFVCPSEfthnawrntpEGVALRnggigMVLVvsid	Not in SFLD
489548952	WP_003453589.1	7.79283e-28	FFYPADFTFVCPTEfthkawhdtsAGLADRaggigEVLIvstd	Not in SFLD
555504090	WP_023271948.1	7.8183e-28	FFYPADFTFVCPTEfthkawhdssEGIADRaggigEVLIvstd	Not in SFLD
507096802	WP_016167444.1	7.84355e-28	FFYPADFTFVCPTEfthkawhdssAGLADRaggigEVLIvstd	Not in SFLD
494919287	WP_007645324.1	7.86861e-28	FFYPADFTFVCPTEfthkawhdssAGLADRaggigELLRvstd	Unchar
497803326	WP_010117510.1	7.91088e-28	FFYPADFTFVCPTEfthkawhdssAGLADRaggigEVLIvstd	Unchar
491148440	WP_005006836.1	8.08432e-28	FFYPADFTFVCPTEfthkawhdssDGLADRaggigDVLIvstd	Not in SFLD
766996513	WP_044871822.1	8.10392e-28	FFYPADFTFVCPTEfthkawhdtsAGLADRaggigEVLIvstd	Not in SFLD
961661693	WP_058374897.1	8.24495e-28	FFYPADFTFVCPTEfthkawhdtsEGLALRdlgigDVLGvstd	Not in SFLD
490910760	WP_004772679.1	8.36046e-28	FFYPADFTFVCPTEfthkawhdtsAGLADRaggigDVLIvstd	Not in SFLD
301098703	XP_002898444.1	8.3703e-28	FFYPMDFTFVCPTEfthlawintpEGVAFRkgglgGVLRcsid	Prx1
490859781	WP_004721823.1	8.40683e-28	FFYPADFTFVCPTEfthkawhdssAGLADRaggigEVLIvstd	Not in SFLD
913436746	WP_050416346.1	8.59732e-28	FFYPADFTFVCPTEfthkawhdssEGLADRaggigELLRvstd	Not in SFLD
490890584	WP_004752537.1	8.63382e-28	FFYPADFTFVCPTEfthkawhdssAGLADRaggigEVLIvstd	Not in SFLD
407001156	EKE18233.1	8.69632e-28	FFYPADFTFVCPTEfthkawhdtsEGLALRdlgigELLRvstd	Not in SFLD
23394396	AAN31487.1	8.74286e-28	FFYPMDFTFVCPTEfthlawintpEGVAFRkgglgGVLRcsid	Prx1
501462612	WP_012486057.1	8.81113e-28	FFYPADFTFVCPTEfthkawhdssAGLADRaggigELLRvstd	Prx1
491161220	WP_005019607.1	8.91484e-28	FFYPADFTFVCPTEfthkawhdssDGLADRaggigEVLIvstd	Prx1
499649161	WP_011329895.1	8.99365e-28	FFYPADFTFVCPTEfthkawhdtsEGLALRdlgigDVLGvstd	Prx1
493989205	WP_006931963.1	8.99614e-28	FFYPADFTFVCPTEfthkawhdssEGLADRaegigEVLRvstd	Not in SFLD
490034306	WP_003936729.1	9.03371e-28	FFYPADFTFVCPTEfthkawhdssEGLADRaegigEVLRvstd	Not in SFLD
928498211	KPD18711.1	9.0397e-28	VFYPADFTFVCPTEfthkawhdtsEGLALRdngigDVLIvstd	Not in SFLD
498241131	WP_010555287.1	9.1001e-28	FFYPADFTFVCPTEfthkawhdtsEGLALRdlgigDVLGvstd	Unchar
808996629	WP_046291017.1	9.2082e-28	VFYPADFTFVCPTEfthkawhdtsEGLALRdngigDVLIvstd	Not in SFLD
501395703	WP_012427269.1	9.30618e-28	VFYPADFTFVCPTEfthkawhdtsEGLALRdngigDVLIvstd	Prx1
491239147	WP_005097370.1	9.32832e-28	FFYPADFTFVCPTEfthkawhdssDGLADRaggigDVLIvstd	Not in SFLD
665800516	XP_008548226.1	9.44376e-28	FFYPLDFTFVCPTEfshlawintpQGIALRqgglgGVLIvstd	Not in SFLD
984522589	CUK50039.1	9.44464e-28	FFYPMDFTFVCPTEhshlawtntpEGVALReggigEVLRastd	Not in SFLD
746596503	WP_039622717.1	9.47881e-28	FFYPADFTFVCPTEfthkawhdssAGLADRaggigEVLIvstd	Not in SFLD
424013662	CCO64202.1	9.47896e-28	FFYPMDFTFVCPTEhshlawtntpEGVALReggigEVLRastd	Not in SFLD
490404708	WP_004278916.1	9.54702e-28	FFYPADFTFVCPTEfthkawhdssDGLADRaggigDVLIvstd	Prx1
492751321	WP_005949472.1	9.55591e-28	VFYPADFTFVCPTEfvhkawhdtsEGLALRdngigELLRvstd	Prx1
653079529	WP_027330113.1	9.66746e-28	FFYPADFTFVCPTEfthkawhdssEGIADRaggigELLRvstd	Not in SFLD
961445547	ALS23748.1	9.71921e-28	CFYPADFTFVCPTEfthkawhdssEGLADRaggigDVLIvstd	Not in SFLD
511297198	WP_016355099.1	9.72246e-28	VFYPADFTFVCPTEfthkawhdtsEGLALRdngigDVLIvstd	Not in SFLD
496202462	WP_008922299.1	9.9266e-28	VFYPADFTFVCPTEfthkawhdtsEGLALRdngigDVLIvstd	Prx1
984153150	CVJ43692.1	9.9364e-28	VFYPADFTFVCPTEfthkawhdtsEGLALRdngigDVLIvstd	Not in SFLD
498503817	WP_010804507.1	1.0196e-27	VFYPADFTFVCPTEfthkawhdtsEGLALRdngigDVLIvstd	Not in SFLD
748657235	WP_039915377.1	1.02595e-27	FFYPADFTFVCPTEfthkawhdssEGLAERaggigELLRvstd	Not in SFLD
589620054	EXI91204.1	1.03966e-27	FFYPADFTFVCPTEfthkawhdtsEGLALRdlgigELLRvstd	Not in SFLD
489819759	WP_003723569.1	1.05065e-27	FFYPMDFTFVCPTEhshlawtntpEGVALReggigEVLRastd	Prx1
764676698	WP_044454499.1	1.06387e-27	VFYPADFTFVCPTEfthkawhdtsEGLALRdngigDVLIvstd	Not in SFLD
755924063	XP_011313697.1	1.07492e-27	FFYPLDFTFVCPTEfshlawintpPGVALRqgglgGVLRvstd	Not in SFLD
984249727	CVJ46303.1	1.07705e-27	VFYPADFTFVCPTEfthkawhdtsEGLALRdngigDVLIvstd	Not in SFLD
738254932	WP_036210044.1	1.08362e-27	VFYPADFTFVCPTEfshkawhdtsEGLALRdngigELLRvstd	Not in SFLD
926239808	WP_053578101.1	1.08482e-27	FFYPADFTFVCPTEfthkawhdssAGLADRaggigEVLIvstd	Not in SFLD
796845886	WP_045793542.1	1.09007e-27	FFYPADFTFVCPTEfthkawhdssAGLADRaggigEVLIvstd	Not in SFLD
498248096	WP_010562252.1	1.09681e-27	FFYPADFTFVCPTEfthkawhdtsEGLALRdlgigDVLGvstd	Unchar
149037813	EDL92173.1	1.11167e-27	FFYPLDFTFVCPTEfthlawintpEGIAYRegglgGVLRvsvd	Prx1
972929827	KUJ80258.1	1.12866e-27	FFYPADFTFVCPTEfthkawhdtsEGIADRaggigDLLRvstd	Not in SFLD
489825867	WP_003729642.1	1.13119e-27	FFYPMDFTFVCPTEhshlawtntpEGVALReggigEVLRastd	Prx1
910229291	WP_050034622.1	1.14842e-27	FFYPADFTFVCPTEfthkawhdssEGLADRaegigEVLRvstd	Not in SFLD
654738359	WP_028194612.1	1.15376e-27	VFYPADFTFVCPTEfthkawhdtsEGLALRdngigDVLIvstd	Not in SFLD
491128453	WP_004986882.1	1.15989e-27	FFYPADFTFVCPTEfthkawhdssAGLADRaggigEVLIvstd	Not in SFLD
966356202	WP_058404596.1	1.17274e-27	FFYPADFTFVCPTEfthkawhdtsEGLALRdlgigDVLGvstd	Not in SFLD
500021686	WP_011702404.1	1.17493e-27	FFYPMDFTFVCPTEhshlawtntpEGVALReggigEVLRastd	Prx1
902811387	WP_049680009.1	1.19631e-27	CFYPADFTFVCPTEfthkawhdssDGLADRaggigDVLIvstd	Not in SFLD
194375974	BAG57331.1	1.19635e-27	FFYPLDFTFVCPTEfthlawintpEGIAYRegglgGVLRvsvd	Prx1
399163546	AFP33291.1	1.19914e-27	FFYPLDFTFVCPTEfshlawinasAGIALRsgglgEVLRvstd	Not in SFLD
497579631	WP_009893815.1	1.20329e-27	VFYPADFTFVCPTEfthkawhdtsEGLALRdngigDVLIvstd	Prx1
515077109	WP_016706903.1	1.21084e-27	FFYPADFTFVCPTEfthkawhdtsEGLALRdlgigDVLGvstd	Not in SFLD
930457033	WP_054205032.1	1.21084e-27	FFYPADFTFVCPTEfthkawhdtsEGLALRdlgigDVLGvstd	Not in SFLD
984436667	CUM29535.1	1.21425e-27	FFYPMDFTFVCPTEhshlawtntpEGVALReggigEVLRastd	Not in SFLD
491006170	WP_004867890.1	1.21636e-27	FFYPADFTFVCPTEfthkawhdssEGLADRaggvgEVLIvstd	Not in SFLD
494855722	WP_007581822.1	1.21745e-27	FFYPADFTFVCPTEfthkawhdtsEGLALRdlgigDVLGvstd	Unchar
497793948	WP_010108132.1	1.23324e-27	VFYPADFTFVCPTEfthkawhdtsEGLALRdngigDVLIvstd	Prx1
494617386	WP_007375625.1	1.24133e-27	FFYPADFTFVCPTEfthkawhdtsEGLALRdlgigDVLGvstd	Not in SFLD
497586871	WP_009901055.1	1.24176e-27	VFYPADFTFVCPTEfthkawhdtsEGLALRdngigDVLIvstd	Prx1
766755676	WP_044836395.1	1.24328e-27	FFYPADFTFVCPTEfthkawhdtsEGLALRdlgigDLLGvstd	Not in SFLD
490922171	WP_004784041.1	1.2496e-27	FFYPADFTFVCPTEfthkawhdssDGLADRaggigDVLIvstd	Not in SFLD
517249343	WP_018438161.1	1.25372e-27	VFYPADFTFVCPTEfthkawhdtsEGLALRdngigDVLIvstd	Not in SFLD
737364759	WP_035346923.1	1.26434e-27	CFYPADFTFVCPTEfthkawhdssAGLADRaggigEVLDvstd	Not in SFLD
499383670	WP_011071237.1	1.29183e-27	FFYPADFTFVCPTEfthkawhdtsEGLALRdlgigDLLGvstd	Prx1
489822714	WP_003726508.1	1.30047e-27	FFYPMDFTFVCPTEhshlawtntpEGVALReggigEVLRastd	Prx1
662152644	WP_030100468.1	1.30334e-27	VFYPADFTFVCPTEfthkawhdtsEGLALRdngigDVLIvstd	Not in SFLD
913698778	WP_050454419.1	1.30529e-27	VFYPADFTFVCPTEfthkawhdtsEGLALRdngigDVLIvstd	Not in SFLD
45826512	AAS77881.1	1.3088e-27	FFYPADFTFVCPTEfthkawhdssDGLADRaggigEVLIvstd	Prx1
495409728	WP_008134426.1	1.32093e-27	FFYPADFTFVCPTEfthkawhdtsEGLALRdlgigDVLGvstd	Unchar
936688217	XP_014222088.1	1.32497e-27	FFYPLDFTFVCPTEfshlawlntpQGIALRegglgEVLRvsid	Not in SFLD
514076967	WP_016529542.1	1.32912e-27	FFWPMDFTFVCPSEfvhnawrntpEGVALRqggigMVLVvsfd	Not in SFLD
640348509	WP_024872548.1	1.33039e-27	FFYPADFTFVCPTEfthkawhdtsEGLALRdngigELLRvstd	Not in SFLD
521082314	WP_020413221.1	1.33422e-27	FFYPADFTFVCPTEfthkawhdasEGIADRaggigELLRvstd	Not in SFLD
635657443	WP_024304310.1	1.34439e-27	FFYPADFTFVCPTEfthkawhdtsAGLADRaggvgGVLIvstd	Not in SFLD
502856818	WP_013091794.1	1.35285e-27	VFYPADFTFVCPTEfthkawhdtsEGLALRdngigDVLIvstd	Prx1
739101588	WP_036972239.1	1.35922e-27	FFYPADFTFVCPTEfthkawhdtsEGLALRdlgigDVLGvstd	Not in SFLD
937116429	WP_054553958.1	1.3828e-27	FFYPADFTFVCPTEfthkawhdtsEGLALRdlgigDVLGvstd	Not in SFLD
966792322	WP_058559160.1	1.39049e-27	FFYPADFTFVCPTEfthkawhdtsEGLALRdlgigDVLGvstd	Not in SFLD
491039699	WP_004901368.1	1.39146e-27	FFYPADFTFVCPTEfthkawhdssAGLADRaggigEVLIvstd	Not in SFLD
521082312	WP_020413219.1	1.40633e-27	FFYPADFTFVCPTEfthkawhdssEGIADRaggigELLRvstd	Not in SFLD
491364652	WP_005222564.1	1.41865e-27	FFYPADFTFVCPTEfthkawhdssDGLADRaggigDVLIvstd	Not in SFLD
648416283	WP_026108034.1	1.42234e-27	FFYPADFTFVCPTEfthkawhdtsAGLADRaggvgGVLIvstd	Not in SFLD
847181789	WP_047965683.1	1.42615e-27	FFYPADFTFVCPTEfthkawhdtsAGLADRaggvgGVLIvstd	Not in SFLD
763077210	WP_043958623.1	1.43415e-27	FFYPANFTFVCPTEfshkawhdtsAGLADRaggigELLRvstd	Not in SFLD
490786556	WP_004648718.1	1.43458e-27	FFYPADFTFVCPTEfthkawhdssAGLADRaggigEVLIvstd	Not in SFLD
391331174	XP_003740025.1	1.44045e-27	FFYPLDFTFVCPTEfshlawintpAGLALRqgglgGVLLvstd	Unchar
492898147	WP_006028553.1	1.44244e-27	VFYPADFTFVCPTEfthkawhdtsEGLALRdngigDVLIvstd	Prx1
976477756	KVD81000.1	1.45151e-27	VFYPADFTFVCPTEfthkawhdtsEGLALRdngigDVLIvstd	Not in SFLD
343392738	EGV05300.1	1.45162e-27	FFYPLDFTFVCPSEfthnawrntpAGVALRqggigMVLVvsid	Prx1
503858961	WP_014092955.1	1.4645e-27	FFYPMDFTFVCPTEhshlawtntpEGVALReggigEVLRastd	Not in SFLD
497803864	WP_010118048.1	1.47104e-27	VFYPADFTFVCPTEfthkawhdtsEGLALRdngigDVLIvstd	Prx1
345497841	XP_003428081.1	1.4757e-27	FFYPLDFTFVCPTEfshlawlntpQGIALRegglgGVLRvsid	Not in SFLD
12837636	BAB23893.1	1.47813e-27	FFYPLDFTFVCPTEfthlawintpEGVAYRegglgGVLRvsvd	Prx1
740979116	WP_038762998.1	1.4802e-27	VFYPADFTFVCPTEfthkawhdtsEGLALRdngigDVLIvstd	Not in SFLD
503510115	WP_013744713.1	1.49363e-27	VFYPADFTFVCPTEfshkawhdtsEGVALRdngigEVLIvstd	Prx1
491872646	WP_005645124.1	1.50466e-27	FFYPLDFTFVCPSEfthnawrntpAGVALRnggigMVLVvsid	Unchar
944118120	KQK45311.1	1.51305e-27	FFYPADFTFVCPTEfthkawhdtsEGLADRklgveDVLIvstd	Not in SFLD
512733342	WP_016491203.1	1.52506e-27	FFYPADFTFVCPTEfthkawhdtsAGLADRaggigDVLIvstd	Not in SFLD
495442820	WP_008167514.1	1.52508e-27	FFYPADFTFVCPTEfthkawhdtsEGLALRdlgigDVLGvstd	Unchar
551345969	WP_022965381.1	1.52566e-27	FFYPADFTFVCPTEfthkawhdtsAGLADRaggvgELLRvstd	Not in SFLD
489858829	WP_003762484.1	1.52735e-27	FFYPMDFTFVCPTEhshlawtntpEGVALReggigEVLRastd	Prx1
749664225	WP_040263395.1	1.53784e-27	FFYPADFTFVCPTEfthkawhdtsAGIADRdggigDVLIvstd	Not in SFLD
655004291	WP_028453453.1	1.53813e-27	FFYPADFTFVCPTEfthkawhdtsEGLALRdngigELLRvstd	Not in SFLD
981251903	WP_059471360.1	1.54708e-27	VFYPADFTFVCPTEfthkawhdtsEGLALRdngigDVLIvstd	Not in SFLD
494317324	WP_007177479.1	1.55601e-27	VFYPADFTFVCPTEfthkawhdtsEGLALRdngigDVLIvstd	Prx1
939377005	WP_054920476.1	1.55787e-27	VFYPADFTFVCPTEfthkawhdtsEGLALRdngigDVLIvstd	Not in SFLD
91085349	XP_970797.1	1.55821e-27	FFYPLDFTFVCPTEfshlawintpAGVTFRqgglgGVLRcstd	Prx1
497456300	WP_009770498.1	1.56115e-27	VFYPADFTFVCPTEfthkawhdtsEGLALRdngigDVLIvstd	Not in SFLD
639057571	WP_024461497.1	1.56284e-27	FFYPADFTFVCPTEfthkawhdssEGIADRaggigELLRvstd	Not in SFLD
499940862	WP_011621596.1	1.56447e-27	FFYPADFTFVCPTEfthkawhdtsEGLALRdlgigDLLGvstd	Prx1
696492183	WP_033030722.1	1.56576e-27	FFYPADFTFVCPTEfthkawhdtsEGLALRdlgigDVLGvstd	Not in SFLD
490291955	WP_004187548.1	1.57855e-27	VFYPADFTFVCPTEfthkawhdtsEGLALRdngigDVLIvstd	Prx1
651359175	WP_026471538.1	1.59003e-27	FFYPADFTFVCPTEfthkawhdtsDGLADRaggigDVLIvstd	Not in SFLD
511072343	WP_016313888.1	1.5934e-27	CFYPADFTFVCPTEfvhkawhdssEGVADRaggigDVLIvstd	Not in SFLD
655373922	WP_028779456.1	1.59621e-27	FFYPADFTFVCPTEfthkawhdtsDGVALRdlgigGVLVvstd	Not in SFLD
489050390	WP_002960601.1	1.60193e-27	FFYPADFTFVCPTEfthkawhdtsEGLALRdlgigDVLGvstd	Prx1
655007623	WP_028456697.1	1.61846e-27	FFYPADFTFVCPTEfthkawhdtsEGLALRdngigELLRvstd	Not in SFLD
654144098	WP_027724266.1	1.62347e-27	FFYPMDFTFVCPTEhthlawintpEGVALRknglgEVLRastd	Not in SFLD
963308818	WP_058375599.1	1.63457e-27	VFYPADFTFVCPTEfthkawhdtsEGLALRdngigDVLIvstd	Not in SFLD
984191142	CVK07137.1	1.63813e-27	VFYPADFTFVCPTEfthkawhdtsEGLALRdngigDVLIvstd	Not in SFLD
518782209	WP_019939498.1	1.64725e-27	VFYPADFTFVCPTEfshkawhdtsQGLADRaegigEVLRvstd	Not in SFLD
589605681	EXI77415.1	1.64764e-27	FFYPADFTFVCPTEfthkawhdtsEGLALRdlgigELLRvstd	Not in SFLD
198419129	XP_002126758.1	1.68177e-27	FFYPLDFTFVCPTEfshlawintpAGIALRqgglgEVLRasvd	Prx1
3603241	AAC35744.1	1.69529e-27	FFYPLDFTFVCPTEfthlawintpEGIAYRegglgGVLRvsvd	Prx1
12846252	BAB27093.1	1.69539e-27	FFYPLDFTFVCPTEfthlawintpEGIAYRegglgGVLRvsvd	Prx1
640578705	WP_025008939.1	1.70492e-27	FFYPADFTFVCPTEfthkawhdtsDGVALRdlgigGVLVvstd	Not in SFLD
56541226	AAH86783.1	1.71119e-27	FFYPLDFTFVCPTEfthlawintpEGIAYRegglgGVLRvsvd	Prx1
754121344	WP_041754923.1	1.72357e-27	VFYPADFTFVCPTEfthkawhdtsEGLALRdngigEVLIvstd	Not in SFLD
522173546	WP_020682095.1	1.75291e-27	FFYPLDFTFVCPSEfshnawrntpAGVAFRqggigGVLVvsid	Not in SFLD
751629548	WP_041097357.1	1.75589e-27	FFYPADFTFVCPTEfthkawhdtsAGLAERaggigELLRvstd	Not in SFLD
981432671	WP_059642616.1	1.77865e-27	VFYPADFTFVCPTEfthkawhdtsEGLALRdngigDVLIvstd	Not in SFLD
653270666	WP_027468619.1	1.78697e-27	FFYPADFTFVCPTEfthkawhdasEGLALRdlgigELLRvstd	Not in SFLD
495628392	WP_008352971.1	1.79111e-27	VFYPADFTFVCPTEfthkawhdtsEGLALRdngigDVLIvstd	Unchar
491864827	WP_005640782.1	1.81446e-27	FFYPLDFTFVCPSEfthnawrntpAGVALRnggigMVLVvsid	Prx1
497271252	WP_009585469.1	1.82378e-27	FFYPADFTFVCPTEfthkawhdnsEGLADRaggigEVLIvstd	Not in SFLD
753216684	WP_041521969.1	1.82856e-27	FFYPADFTFVCPTEfthkawhdssEGIADRaggigELLRvstd	Not in SFLD
655090661	WP_028538594.1	1.86153e-27	CFYPADFTFVCPTEfvhkawhdssEGVADRaggigDVLIvstd	Not in SFLD
746364393	WP_039408886.1	1.86688e-27	VFYPADFTFVCPTEfthkawhdtsEGLALRdngigDVLIvstd	Not in SFLD
500037410	WP_011718128.1	1.87386e-27	FFYPADFTFVCPTEfthkawhdtsEGLALRdlgigDLLGvstd	Prx1
782680749	WP_045604016.1	1.88281e-27	VFYPADFTFVCPTEfthkawhdtsEGLALRdngigDVLIvstd	Not in SFLD
737504326	WP_035483856.1	1.88911e-27	VFYPADFTFVCPTEfthkawhdtsEGLALRdngigDVLIvstd	Not in SFLD
982909246	WP_060393166.1	1.88915e-27	FFYPADFTFVCPTEfthkawhdtsAGLADRdggvgDVLIvstd	Not in SFLD
569544846	AHE56463.1	1.89457e-27	FFYPADFTFVCPTEfshkawhdtsAGLADRaggigELLRvstd	Not in SFLD
490660532	WP_004525522.1	1.90593e-27	VFYPADFTFVCPTEfthkawhdtsEGLALRdngigDVLIvstd	Prx1
491848782	WP_005631520.1	1.91536e-27	FFYPLDFTFVCPSEfthnawrntpAGVALRnggigMVLVvsid	Prx1
490856517	WP_004718560.1	1.91766e-27	FFYPADFTFVCPTEfthkawhdnsEGLADRaggigEVLIvstd	Not in SFLD
780707591	XP_011703606.1	1.91871e-27	FFYPLDFTFVCPTEfshlawintpAGIALRqgglgGVLRvstd	Not in SFLD
926245705	WP_053583983.1	1.92365e-27	CFYPADFTFVCPTEfthkawhdhsEGLADRaggigDVLDvstd	Not in SFLD
371759325	EHO48065.1	1.92656e-27	FFYPLDFTFVCPSEfthnawrntpAGVALRnggigMVLVvsid	Unchar
984171901	CVJ78721.1	1.96417e-27	VFYPADFTFVCPTEfthkawhdtsEGLALRdngigDVLIvstd	Not in SFLD
810863017	WP_046350969.1	1.97425e-27	FFYPADFTFVCPTEfthkawhdtsEGLALRdngigDVMIvstd	Not in SFLD
504016572	WP_014250566.1	1.97815e-27	VFYPADFTFVCPTEfthkawhdtsEGLALRdngigDVLIvstd	Unchar
500082722	WP_011758735.1	1.98697e-27	FFYPADFTFVCPTEfthkawhdtsEGLALRdlgigDLLGvstd	Prx1
491838049	WP_005625599.1	1.994e-27	FFYPLDFTFVCPSEfthnawrntpAGVALRnggigMVLVvsid	Prx1
984202198	CVJ51572.1	1.99928e-27	VFYPADFTFVCPTEfthkawhdtsEGLALRdngigDVLIvstd	Not in SFLD
756145421	WP_042594597.1	2.02118e-27	FFYPLDFTFVCPSEfthnawrntpAGVALRnggigMVLVvsid	Not in SFLD
519053440	WP_020209315.1	2.02425e-27	FFYPADFTFVCPTEfthkawhdssEGIADRaggigELLRvstd	Not in SFLD
972427895	WP_059041979.1	2.03309e-27	CFYPADFTFVCPTEfvhkawhdssEGVADRaggigDVLIvstd	Not in SFLD
497800785	WP_010114969.1	2.05439e-27	FFYPADFTFVCPTEfthkawhdnsEGLADRaggigDVLIvstd	Unchar
503355578	WP_013590239.1	2.06481e-27	VFYPADFTFVCPTEfthkawhdtsEGLALRdngigDVLIvstd	Prx1
644244831	WP_025294574.1	2.07024e-27	FFYPADFTFVCPTEfshkawhdtsAGLADRaggigELLRvstd	Not in SFLD
740968375	WP_038752835.1	2.07522e-27	VFYPADFTFVCPTEfthkawhdtsEGLALRdngigDVLIvstd	Not in SFLD
895964520	WP_049044468.1	2.07916e-27	FFYPADFTFVCPTEfthkawhdnsEGLADRaggigELLRvstd	Not in SFLD
495011173	WP_007737185.1	2.09256e-27	VFYPADFTFVCPTEfthkawhdtsEGLALRdngigDVLIvstd	Not in SFLD
492923580	WP_006046984.1	2.13567e-27	VFYPADFTFVCPTEfthkawhdtsEGLALRdngigDVLIvstd	Prx1
501162520	WP_012206871.1	2.13943e-27	FFYPADFTFVCPTEfvhkawhdtsQGLADRaegigEVLRvstd	Prx1
543997775	WP_021035632.1	2.15369e-27	FFYPLDFTFVCPSEfthnawrntpAGVALRnggigMVLVvsid	Not in SFLD
493755769	WP_006704629.1	2.17374e-27	FFWPLDFTFVCPTEfthnawrntsAGVALReggigMVLVvsid	Prx1
68056935	AAX87188.1	2.18792e-27	FFYPLDFTFVCPSEfthnawrntpAGVALRnggigMVLVvsid	Prx1
148747558	NP_035693.3	2.20167e-27	FFYPLDFTFVCPTEfthlawintpEGIAYRegglgGVLRvsvd	Prx1
654303551	WP_027817187.1	2.20336e-27	VFYPADFTFVCPTEfthkawhdtsEGLALRdngigELLRvstd	Not in SFLD
503106479	WP_013341239.1	2.20663e-27	VFYPADFTFVCPTEfthkawhdtsEGLALRdngigDVLIvstd	Prx1
647529841	WP_025820524.1	2.21367e-27	FFYPADFTFVCPTEfthkawhdtsEGLALRdlgigDLLGvstd	Not in SFLD
518719242	WP_019879912.1	2.21776e-27	CFYPADFTFVCPTEfthkawhdtsKGLADRaggigEVLIvstd	Not in SFLD
895832260	WP_048951496.1	2.22864e-27	FFYPLDFTFVCPSEfthnawrntpAGVALRnggigMVLVvsid	Not in SFLD
84569882	ABC59223.1	2.22891e-27	FFYPLDFTFVCPTEfshlawintpEGLAYRqgglgGVLKastd	Prx1
652957613	WP_027210838.1	2.22962e-27	VFYPADFTFVCPTEfthkawhdtsEGLALRdngigDVLIvstd	Not in SFLD
759490904	WP_043211767.1	2.23895e-27	FFYPADFTFVCPTEfthkawhdtsAGLADRdggvgDVLIvstd	Not in SFLD
727140403	CEG77117.1	2.25642e-27	FWYPMDFTFVCPTEfshlawintpDGIALRqgglgEVLRastd	Not in SFLD
499356745	WP_011045442.1	2.26018e-27	FFYPADFTFVCPTEfthkawhdtsAGLALRdlgigELLRvstd	Prx1
729707628	CEI95878.1	2.26389e-27	FWYPMDFTFVCPTEfshlawintpDGIALRqgglgEVLRastd	Not in SFLD
652942804	WP_027196287.1	2.28261e-27	VFYPADFTFVCPTEfthkawhdtsEGLALRdngigDVLIvstd	Not in SFLD
518912047	WP_020067922.1	2.28507e-27	VFYPADFTFVCPTEfthkawhdtsEGLALRdngigDVLIvstd	Not in SFLD
491880756	WP_005649619.1	2.28675e-27	FFYPLDFTFVCPSEfthnawrntpAGVALRnggigMVLVvsid	Prx1
647506068	WP_025812504.1	2.28962e-27	FFYPADFTFVCPTEfthkawhdtsAGLADRaggvgDVLIvstd	Not in SFLD
984672767	CVK29546.1	2.29764e-27	VFYPADFTFVCPTEfthkawhdtsEGLALRdngigDVLIvstd	Not in SFLD
489715643	WP_003619768.1	2.30102e-27	FFYPADFTFVCPTEfthkawhdtsAGLADRaggvgDVLIvstd	Prx1
490684537	WP_004549213.1	2.30189e-27	VFYPADFTFVCPTEfthkawhdtsEGLALRdngigDVLIvstd	Prx1
739114223	WP_036983829.1	2.30368e-27	FFYPADFTFVCPTEfthkawhdtsEGLALRdlgigDVLGvstd	Not in SFLD
144983295	EDJ90786.1	2.32518e-27	FFYPLDFTFVCPSEfthnawrntpAGVALRnggigMVLVvsid	Prx1
984224651	CVJ30839.1	2.32839e-27	VFYPADFTFVCPTEfthkawhdtsEGLALRdngigDVLIvstd	Not in SFLD
984181190	CVJ23736.1	2.33065e-27	VFYPADFTFVCPTEfthkawhdtsEGLALRdngigDVLIvstd	Not in SFLD
350641258	AEQ35019.1	2.34616e-27	FFYPLDFTFVCPTEfshlawintpEGIAFRkgglgGVLKcstd	Not in SFLD
902783667	WP_049654666.1	2.36318e-27	VFYPADFTFVCPTEfthkawhdtsEGLALRdngigDVLIvstd	Not in SFLD
654939862	WP_028390057.1	2.37361e-27	CFYPADFTFVCPTEfthkawhdssDGLADRaggigDVLIvstd	Not in SFLD
496516611	WP_009224894.1	2.38225e-27	CFYPADFTFVCPTEfvhkawhdssEGVADRaggigDVLIvstd	Prx1
738041932	WP_036000828.1	2.40213e-27	VFYPADFTFVCPTEfthkawhdtsEGLALRdngigDVLIvstd	Not in SFLD
491176852	WP_005035218.1	2.40426e-27	FFYPADFTFVCPTEfthkawhdnsEGLADRaggigEVLIvstd	Not in SFLD
490964352	WP_004826159.1	2.40426e-27	FFYPADFTFVCPTEfthkawhdnsEGLADRaggigEVLIvstd	Not in SFLD
557377552	WP_023398106.1	2.40723e-27	FFYPADFTFVCPTEfthkawhdasEGLALRdlgigELLRvstd	Not in SFLD
654754674	WP_028209774.1	2.40929e-27	VFYPADFTFVCPTEfthkawhdtsEGLALRdngigELLRvstd	Not in SFLD
517255465	WP_018444283.1	2.43726e-27	VFYPADFTFVCPTEfthkawhdtsEGLALRdngigELLRvstd	Not in SFLD
517236438	WP_018425256.1	2.4458e-27	VFYPADFTFVCPTEfthkawhdtsEGLALRdngigDVLIvstd	Not in SFLD
325159574	EGC71706.1	2.48262e-27	FFYPLDFTFVCPSEfthnawrntpAGVALRnggigMVLVvsid	Prx1
1617118	CAA57764.1	2.48859e-27	FFYPLDFTFVCPTEfthlawintpEGIAYRegglgGVLRvsvd	Prx1
746582723	WP_039610887.1	2.49952e-27	FFYPADFTFVCPTEfthkawhdasEGLALRdlgigELLRvstd	Not in SFLD
517434583	WP_018605487.1	2.51683e-27	FFYPADFTFVCPTEfthkawhdtsAGLADRaggvgELLRvstd	Not in SFLD
597765599	XP_007246700.1	2.54954e-27	FFYPLDFTFVCPTEfshlawintpEGIAFRqgglgGVLKastd	Not in SFLD
896446211	WP_049375670.1	2.56399e-27	FFYPLDFTFVCPSEfthnawrntpAGVALRnggigMVLVvsid	Not in SFLD
491967697	WP_005697222.1	2.59995e-27	FFYPLDFTFVCPSEfthnawrntpAGVALRnggigMVLVvsid	Unchar
696560526	WP_033092413.1	2.63007e-27	FFYPADFTFVCPTEfthkawhdtsDGLALRdlgigELLRvstd	Not in SFLD
746343209	WP_039388232.1	2.63508e-27	FFYPADFTFVCPTEfshkawhdtsAGLADRmgiigGVLRvstd	Not in SFLD
737532361	WP_035506113.1	2.64441e-27	VFYPADFTFVCPTEfthkawhdtsEGLALRdngigDVLIvstd	Not in SFLD
312170172	CBW77184.1	2.65182e-27	VFYPADFTFVCPTEfthkawhdtsEGLALRdngigEVLIvstd	Prx1
494079665	WP_007021711.1	2.6582e-27	FFYPADFTFVCPTEfthkawhdtsAGLAERaggigEVMIvstd	Prx1
327358437	AEA51065.1	2.65953e-27	FFYPLDFTFVCPTEfshlawintpDGIAYRqgglgGVLRcsvd	Unchar
347300176	NP_001231403.1	2.67529e-27	FFYPLDFTFVCPTEfthlawintpEGIAYRegglgGVLRvsvd	Prx1
545687529	NP_001270602.1	2.67809e-27	FFYPLDFTFVCPTEfthlawintpEGIAYRegglgGVLRvsvd	Prx1
754910102	WP_042268440.1	2.68181e-27	VFYPADFTFVCPTEfthkawhdtsEGLALRdngigELLRvstd	Not in SFLD
666647194	WP_031364535.1	2.72317e-27	VFYPADFTFVCPTEfthkawhdtsEGLALRdngigDVLIvstd	Not in SFLD
594591711	BAO53976.1	2.7418e-27	FFYPLDFTFVCPTEfshlawintpAGVALRkgglgGVLIvsvd	Not in SFLD
586527738	XP_006918798.1	2.75215e-27	FFYPLDFTFVCPTEfthlawintpEGIAYRegglgGVLRvsvd	Not in SFLD
984211791	CVJ00042.1	2.76576e-27	VFYPADFTFVCPTEfthkawhdtsEGLALRdngigDVLIvstd	Not in SFLD
497611725	WP_009925909.1	2.79214e-27	FFYPMDFTFVCPTEhshlawtntpEGIALReggigEVLRastd	Prx1
511008071	EPB89343.1	2.7946e-27	FWYPMDFTFVCPTEfshlawintpAGVALRqgglgEVLRastd	Not in SFLD
939338884	WP_054884952.1	2.80401e-27	FFYPADFTFVCPTEfthkawhdtsAGLADRdggvgDVLIvstd	Not in SFLD
916393287	WP_051097149.1	2.80751e-27	FFYPADFTFVCPTEfthkawhdtsAGLADRdggvgDVLIvstd	Not in SFLD
503455418	WP_013690079.1	2.8398e-27	VFYPADFTFVCPTEfthkawhdtsEGLALRdngigDVLIvstd	Not in SFLD
522106965	WP_020618174.1	2.84408e-27	CFYPADFTFVCPTEfthkawhdssDGLADRaggigDVLIvstd	Not in SFLD
738240553	WP_036195849.1	2.85439e-27	FFYPANFTFVCPTEfshkawhdtsAGLADRaggigELLRvstd	Not in SFLD
499852775	WP_011533509.1	2.85924e-27	FFYPADFTFVCPTEfthkawhdtsAGLADRdggvgDVLIvstd	Prx1
939390645	WP_054932628.1	2.86141e-27	VFYPADFTFVCPTEfthkawhdtsEGLALRdngigDVLIvstd	Not in SFLD
923022168	WP_053416248.1	2.86958e-27	CFYPADFTFVCPTEfthkawhdhsEGLADRaggigDVLDvstd	Not in SFLD
654764235	WP_028219038.1	2.9119e-27	VFYPADFTFVCPTEfthkawhdtsEGLALRdngigELLRvstd	Not in SFLD
594637294	XP_007172013.1	2.94814e-27	FFYPLDFTFVCPTEfthlawintpEGIAYRegglgGVLRvsvd	Not in SFLD
497957594	WP_010271750.1	2.96414e-27	CFYPADFTFVCPTEfthkawhdssEGLADRaggigDVLIvstd	Not in SFLD
497817150	WP_010131306.1	2.97126e-27	FFYPADFTFVCPTEfthkawhdtsEGIADRaggigDLLRistd	Unchar
653579224	WP_027592669.1	2.97862e-27	FFYPADFTFVCPTEfthkawhdtsAGLADRdggvgDVLIvstd	Not in SFLD
654279862	WP_027795001.1	2.98767e-27	VFYPADFTFVCPTEfthkawhdtsEGLALRdngigELLRvstd	Not in SFLD
516094863	WP_017525443.1	2.98965e-27	VFYPADFTFVCPTEfshkawhdtsEGIALRdngigEVLIvstd	Not in SFLD
564394891	XP_006255306.1	2.99537e-27	FFYPLDFTFVCPTEfthlawintpEGIAYRegglgGVLRvsvd	Prx1
490747604	WP_004609912.1	3.00599e-27	FFYPADFTFVCPTEfvhkawhdtsDGLAERagnvgELLRvscd	Prx1
544870503	WP_021283868.1	3.01042e-27	CFYPADFTFVCPTEfthkawhdssAGLADRaggigDVLIvstd	Not in SFLD
737586808	WP_035557742.1	3.03642e-27	VFYPADFTFVCPTEfthkawhdtsEGLALRdngigDVLIvstd	Not in SFLD
857576110	CRK80656.1	3.06577e-27	FFYPMDFTFVCPTEythlawintdEGIALRenglgEVLRastd	Not in SFLD
491452591	WP_005310374.1	3.07431e-27	FFYPADFTFVCPTEfthkawhdtsAGLADRadgigELLRvstd	Prx1
653062173	WP_027313493.1	3.08241e-27	FFYPLDFTFVCPSEfthnawrntsGGVAFRaggigSVLVvsid	Not in SFLD
654747509	WP_028202722.1	3.08714e-27	VFYPADFTFVCPTEfthkawhdtsEGLALRdngigELLRvstd	Not in SFLD
674091227	XP_008853698.1	3.10708e-27	FFYPLDFTFVCPTEfthlawintpEGIAYRegglgGVLRvsvd	Not in SFLD
655969260	WP_029011857.1	3.11763e-27	FFYPADFTFVCPTEfthkawhdasQGLADRaegigEVLRvstd	Not in SFLD
765112961	XP_011478977.1	3.1194e-27	FFYPLDFTFVCPTEfshlawintpDGIAYRqgglgGVLRcsvd	Not in SFLD
8394432	NP_058865.1	3.15192e-27	FFYPLDFTFVCPTEfthlawintpEGIAYRegglgGVLRvsvd	Prx1
924282177	WP_053469703.1	3.16701e-27	FFYPADFTFVCPTEfthkawhdssEGMADRaggigDVLIvstd	Not in SFLD
692426644	WP_032138229.1	3.20035e-27	FFYPLDFTFVCPSEfthnawrntpAGVALRkggigELLRvsid	Not in SFLD
490509911	WP_004375926.1	3.20119e-27	FFYPADFTFVCPTEfthkawhdtsAGLADRdggvgDVLIvstd	Prx1
470327083	XP_004364847.1	3.20244e-27	FFYPLDFTFVCPTEfshlawintpEGIALRegglgGVLLvsvd	Prx1
936598643	XP_014212857.1	3.20832e-27	FFYPLDFTFVCPTEfshlawintpQGIALRegglgGLLRvstd	Not in SFLD
557304653	WP_023381267.1	3.24708e-27	FFYPADFTFVCPTEfthkawhdtsAGLADRdggvgDVLIvstd	Not in SFLD
497906882	WP_010221038.1	3.25732e-27	FFYPLDFTFVCPSEfthnawrntpGGVAFRaggigELLRvsid	Not in SFLD
495084202	WP_007809026.1	3.2869e-27	FFYPADFTFVCPTEfahkawhdtsAGLADRaggigELLRvstd	Unchar
727236197	WP_033696855.1	3.30415e-27	FFYPADFTFVCPTEfthkawhdtsAGLADRdggvgDVLIvstd	Not in SFLD
985635732	WP_060856654.1	3.30492e-27	VFYPADFTFVCPTEfthkawhdtsEGLALRdngigDVLIvstd	Not in SFLD
544854072	WP_021268641.1	3.31715e-27	FFYPADFTFVCPTEfthkawhdtsEGLAYRdngigELMRvstd	Not in SFLD
754947098	WP_042303364.1	3.3297e-27	VFYPADFTFVCPTEfthkawhdtsEGLALRdngigEVLIvstd	Not in SFLD
499260846	WP_010958386.1	3.33862e-27	FFYPLDFTFVCPSEfthnawrntpAGVALRkggigELLRvsid	Prx1
556734509	XP_005962883.1	3.34278e-27	FFYPLDFTFVCPTEfthlawintpEGVAYRegglgGVLRvsvd	Not in SFLD
517972158	WP_019142366.1	3.35631e-27	VFYPADFTFVCPTEfthkawhdtsEGLALRdngigELLRvstd	Not in SFLD
560479538	WP_023631141.1	3.37801e-27	FFYPADFTFVCPTEfthkawhdtsAGLADRdggvgDVLIvstd	Not in SFLD
826408230	XP_012524790.1	3.38728e-27	FFYPLDFTFVCPTEfshlawintpSGIALRqgglgGVLRvstd	Not in SFLD
511848050	XP_004748400.1	3.4114e-27	FFYPLDFTFVCPTEfthlawintpEGIAYRegglgGVLRvsvd	Not in SFLD
505846368	XP_004616660.1	3.4268e-27	FFYPLDFTFVCPTEfthlawintpEGIAYRegglgGVLRvsvd	Not in SFLD
654847677	WP_028300172.1	3.43979e-27	FFYPLDFTFVCPSEfshnawrntpAGVAFReggigGVLVvsid	Not in SFLD
984286248	CVJ76030.1	3.46842e-27	VFYPADFTFVCPTEfthkawhdtsEGLALRdngigDVLIvstd	Not in SFLD
491071024	WP_004932648.1	3.47699e-27	FFYPADFTFVCPTEfthkawhdssEGMADRaggigDVLIvstd	Not in SFLD
930609453	WP_054261620.1	3.48313e-27	CFYPADFTFVCPTEfthkawhdssQGLADRaggigEVLIvstd	Not in SFLD
933514552	ALG67788.1	3.50705e-27	FFYPLDFTFVCPTEfshlawrntpGGVAYRkggigAVLGvsid	Not in SFLD
797171238	WP_045845828.1	3.50806e-27	FFYPADFTFVCPTEfthkawhdssAGLAERaggigELLRvstd	Not in SFLD
516385632	WP_017775308.1	3.55052e-27	VFYPADFTFVCPTEfthkawhdtsEGLALRdngigEVLIvstd	Not in SFLD
655596388	WP_028943480.1	3.56679e-27	FFYPLDFTFVCPSEfthnawrntpGGVAFRaggigELLRvsid	Not in SFLD
489343380	WP_003250537.1	3.57232e-27	FFYPADFTFVCPTEfthkawhdtsAGLADRdggvgDVLIvstd	Prx1
739584840	WP_037442643.1	3.58358e-27	FFYPADFTFVCPTEfthkawhdssQGLADRaegigGVLRvstd	Not in SFLD
501371399	WP_012402965.1	3.59536e-27	VFYPADFTFVCPTEfthkawhdtsEGLALRdngigDVLIvstd	Prx1
923044171	WP_053432936.1	3.59809e-27	CFYPADFTFVCPTEfthkawhdtsDGLAERaggigEVLNvstd	Not in SFLD
741009679	WP_038792101.1	3.60075e-27	VFYPADFTFVCPTEfthkawhdtsEGLALRdngigDVLIvstd	Not in SFLD
504809309	WP_014996411.1	3.60139e-27	FFYPADFTFVCPTEfthkawhdssEGLANRaegigEVLRvstd	Not in SFLD
829894897	XP_012645935.1	3.60836e-27	FFYPLDFTFVCPTEfthlawintpEGIAYRegglgGVLRvsvd	Not in SFLD
501565116	WP_012569570.1	3.62435e-27	FFYPLDFTFVCPSEfthnawrntpAGVALRkggigELLRvsid	Prx1
657910098	WP_029612316.1	3.62552e-27	FFYPADFTFVCPTEfthkawhdtsAGLADRdggvgDVLIvstd	Not in SFLD
261244978	NP_001159672.1	3.63602e-27	FFYPLDFTFVCPTEfthlawintpEGVAYRegglgGVLRvsvd	Prx1
657901092	WP_029604073.1	3.64144e-27	FFYPADFTFVCPTEfthkawhdtsAGIADRaggvgDVLVvstd	Not in SFLD
758354602	GAN03389.1	3.65151e-27	FWYPMDFTFVCPTEfshlawintpAGIALRqgglgEVLRastd	Not in SFLD
438069	CAA80269.1	3.65681e-27	FFYPLDFTFVCPTEfthlawintpEGIAYRegglgGVLRvsvd	Prx1
466046890	XP_004277512.1	3.69351e-27	FFYPLDFTFVCPTEfthlawintpEGIAYRegglgGVLRvsvd	Not in SFLD
983293015	WP_060479900.1	3.71105e-27	FFYPADFTFVCPTEfthkawhdtsAGLADRdggvgDVLIvstd	Not in SFLD
504010164	WP_014244158.1	3.73195e-27	FFYPADFTFVCPTEfthkawhdtsEGLAYRdngigELMRvstd	Prx1
470621764	XP_004318885.1	3.74919e-27	FFYPLDFTFVCPTEfthlawintpEGIAYRegglgGVLRvsvd	Not in SFLD
755600356	WP_042527210.1	3.757e-27	FFYPLDFTFVCPSEfthnawrntpAGVALRkggigELLRvsid	Not in SFLD
495365827	WP_008090543.1	3.76666e-27	FFYPADFTFVCPTEfthkawhdtsAGLADRdggvgDVLIvstd	Unchar
301771219	XP_002921049.1	3.7746e-27	FFYPLDFTFVCPTEfthlawintpEGIAYRegglgGVLRvsvd	Prx1
492175724	WP_005770535.1	3.77874e-27	FFYPLDFTFVCPSEfthnawrntpAGVALRkggigELLRvsid	Prx1
749586427	WP_040213105.1	3.79402e-27	FFYPADFTFVCPTEfvhkawhdtsDGVAERagnigEVLIvstd	Not in SFLD
379067372	AFC90099.1	3.7945e-27	FFYPLDFTFVCPTEfthlawintpEGVAYRegglgGVLRvsvd	Unchar
826285463	XP_012496864.1	3.82053e-27	FFYPLDFTFVCPTEfthlawintpEGIAYRegglgGVLRvsvd	Not in SFLD
647566138	WP_025844555.1	3.83099e-27	CFYPADFTFVCPTEfthkawhdssDGLADRaggigDVLIvstd	Not in SFLD
552530036	WP_022994839.1	3.83701e-27	FFYPADFTFVCPTEfthkawhdssEGLANRaegigEVLRvstd	Not in SFLD
966643611	KTF78523.1	3.83943e-27	FFYPLDFTFVCPTEfshlawintpEGLAYRqgglgGVLKastd	Not in SFLD
655154023	WP_028600704.1	3.85536e-27	CFYPADFTFVCPTEfthkawhdssDGLADRaggigDVLIvstd	Not in SFLD
495768570	WP_008493149.1	3.88568e-27	FFYPADFTFVCPTEfshkawhdssAGLADRaggigDVLIvstd	Not in SFLD
760365463	WP_043861743.1	3.88676e-27	FFYPADFTFVCPTEfthkawhdtsAGLADRdggvgDVLIvstd	Not in SFLD
602717947	XP_007469160.1	3.89546e-27	FFYPLDFTFVCPTEfthlawintpEGIAYRegglgGVLRvsvd	Not in SFLD
756186068	WP_042627730.1	3.92866e-27	VFYPADFTFVCPTEfthkawhdtsEGLALRdngigDVLIvstd	Not in SFLD
585156575	XP_006730608.1	3.94377e-27	FFYPLDFTFVCPTEfthlawintpEGIAYRegglgGVLRvsvd	Not in SFLD
940641124	WP_055014082.1	3.95852e-27	FFYPLDFTFVCPSEfshnawrntpAGVAFRdggigGVLVvsid	Not in SFLD
737555300	WP_035527993.1	3.95979e-27	VFYPADFTFVCPTEfthkawhdtsEGLALRdngigELLRvstd	Not in SFLD
746871077	XP_011066751.1	3.99758e-27	FFYPLDFTFVCPTEfshlawintpSGIALRqgglgGVLRvstd	Not in SFLD
197100696	NP_001125349.1	4.03323e-27	FFYPLDFTFVCPTEfthlawintpEGIAYRegglgGVLRvsvd	Prx1
496913280	WP_009407126.1	4.06404e-27	FFYPADFTFVCPTEfthkawhdtsAGLADRdggvgDVLIvstd	Not in SFLD
586487683	XP_006874320.1	4.07906e-27	FFYPLDFTFVCPTEfthlawintpEGIAYRegglgGVLRvsvd	Not in SFLD
500191391	WP_011864598.1	4.08137e-27	FFYPADFTFVCPTEfthkawhdssEGLALRdlgigDLLGvstd	Prx1
654445611	WP_027916104.1	4.15987e-27	FFYPADFTFVCPTEfthkawhdtsAGLADRdggvgDVLIvstd	Not in SFLD
751601691	WP_041069846.1	4.22455e-27	FFYPADFTFVCPTEfshkawhntsDGLAERaegigDLLRvstd	Not in SFLD
647643673	WP_025915685.1	4.22491e-27	VFYPADFTFVCPTEfthkawhdtsEGLALRdngigEVLIvstd	Not in SFLD
306451460	ADM88874.1	4.22807e-27	FFYPLDFTFVCPTEfshlawintpEGVAFRqgglgGVLKcstd	Prx1
950257314	WP_057293831.1	4.24214e-27	VFYPADFTFVCPTEfthkawhdtsEGLALRdngigELLRvstd	Not in SFLD
957833281	XP_014666693.1	4.2588e-27	FFYPLDFTFVCPTEfshlawintpAGIALRagglgDVLIvstd	Not in SFLD
655276971	WP_028686434.1	4.26156e-27	FFYPADFTFVCPTEfthkawhdtsAGLADRdggvgDVLIvstd	Not in SFLD
495642919	WP_008367498.1	4.26368e-27	FFYPADFTFVCPTEfthkawhdtsAGIADRdggvgDVLIvstd	Unchar
495232308	WP_007957079.1	4.26693e-27	LFYPADFTFVCPTEfthkawhdssNGLADRaggigEVLIvstd	Not in SFLD
494774477	WP_007509885.1	4.27777e-27	FFYPADFTFVCPTEfahkawhdtsAGLADRaggigELLRvstd	Prx1
957833279	XP_014666692.1	4.28641e-27	FFYPLDFTFVCPTEfshlawintpAGIALRagglgDVLIvstd	Not in SFLD
948058646	WP_056717598.1	4.29293e-27	FFYPADFTFVCPTEfahkawhdtsAGLADRaggigELLRvstd	Not in SFLD
748803715	WP_040051042.1	4.30069e-27	VFYPADFTFVCPTEfthkawhdtsEGLALRdngigDVLIvstd	Not in SFLD
654380678	WP_027859422.1	4.31387e-27	FFYPLDFTFVCPSEfthnawrntpAGVAFReggigGVLVvsid	Not in SFLD
751221522	XP_011163945.1	4.41336e-27	FFYPLDFTFVCPTEfshlawintpSGIALRqgglgGVLRvstd	Not in SFLD
654915083	WP_028365966.1	4.41598e-27	VFYPADFTFVCPTEfthkawhdtsEGLALRdngigDVLIvstd	Not in SFLD
816127909	KKJ73297.1	4.47683e-27	CFYPADFTFVCPTEfthkawhdtsQGLAQRadgigDVLDcstd	Not in SFLD
959356907	KSU87153.1	4.47952e-27	CFYPADFTFVCPTEfthkawhdhsEGLADRaggigEVLNvstd	Not in SFLD
495421272	WP_008145969.1	4.49005e-27	FFYPADFTFVCPTEfvhkawhdasEGMAYRdngigELLRvstd	Prx1
498056969	WP_010371125.1	4.49481e-27	FFYPLDFTFVCPSEfshnawrntpAGVAFReggigGVLVvsid	Unchar
32189392	NP_005800.3	4.51678e-27	FFYPLDFTFVCPTEfthlawintpEGIAYRegglgGVLRvsvd	Prx1
655594785	WP_028941880.1	4.5334e-27	FFYPADFTFVCPTEfthkawhdtsAGIADRdggvgDVLIvstd	Not in SFLD
655261174	WP_028671648.1	4.56771e-27	FFYPADFTFVCPTEfthkawhdssEGIADRdggigELLRvstd	Not in SFLD
671688479	CDS02797.1	4.56828e-27	FWYPMDFTFVCPTEfshlawintpAGVTLRqgglgEVLRasvd	Not in SFLD
60654143	AAX29764.1	4.57247e-27	FFYPLDFTFVCPTEfthlawintpEGIAYRegglgGVLRvsvd	Prx1
50539996	NP_001002468.1	4.60342e-27	FFYPLDFTFVCPTEfshlawintpEGIAYRqgglgGVLKastd	Prx1
754760273	WP_042124681.1	4.61109e-27	FFYPADFTFVCPTEfthkawhdtsAGLADRdggvgDVLIvstd	Not in SFLD
60835754	AAX37153.1	4.62424e-27	FFYPLDFTFVCPTEfthlawintpEGIAYRegglgGVLRvsvd	Prx1
719261170	WP_033537888.1	4.62853e-27	FFYPADFTFVCPTEfthkawhdssEGLALRdlgigDLLGvstd	Not in SFLD
759055320	XP_011336889.1	4.63099e-27	FFYPLDFTFVCPTEfshlawintpSGVALRqgglgGVLRvstd	Not in SFLD
498187729	WP_010501885.1	4.6412e-27	CFYPADFTFVCPTEfthkawhdssDGLADRaggigDVLIvstd	Not in SFLD
974100268	XP_015248828.1	4.66298e-27	FFYPLDFTFVCPTEfthlawintpEGIAYRqgglgGVLRcsid	Not in SFLD
740627722	WP_038413234.1	4.66602e-27	FFYPADFTFVCPTEfthkawhdtsAGLADRdggvgDVLIvstd	Not in SFLD
655086735	WP_028534735.1	4.66986e-27	FFYPADFTFVCPTEfthkawhdssAGLAERaggigELLRvstd	Not in SFLD
740822492	WP_038607775.1	4.69775e-27	FFYPLDFTFVCPSEfthnawrntpGGVAFRaggigELLRvsid	Not in SFLD
506357702	WP_015877421.1	4.71363e-27	VFYPADFTFVCPTEfthkawhdtsEGLALRdngigDVLIvstd	Prx1
497353986	WP_009668199.1	4.71868e-27	VFYPADFTFVCPTEfthkawhdtsEGLALRdngigELLRvstd	Not in SFLD
60830247	AAX36919.1	4.73566e-27	FFYPLDFTFVCPTEfthlawintpEGIAYRegglgGVLRvsvd	Prx1
512736363	WP_016494186.1	4.76819e-27	FFYPLDFTFVCPSEfthnawrntpDGVAYRkggigELLRvsid	Not in SFLD
738199252	WP_036155181.1	4.77465e-27	CFYPADFTFVCPTEfthkawhdtsDGLAERaggigDVLNvstd	Not in SFLD
737018331	WP_035013847.1	4.80591e-27	FFYPADFTFVCPTEfthkawhdtsDGLALRdlgigEVSDvstd	Not in SFLD
515983405	WP_017413988.1	4.80656e-27	CFYPADFTFVCPTEfthkawhdssAGLADRaggigDVLIvstd	Not in SFLD
359322074	XP_003639771.1	4.84236e-27	FFYPLDFTFVCPTEfthlawintpEGIAYRegglgGVLRvsvd	Unchar
655286704	WP_028696051.1	4.87921e-27	FFYPADFTFVCPTEfthkawhdtsAGLADRdggvgDVLIvstd	Not in SFLD
395850806	XP_003797966.1	4.88154e-27	FFYPLDFTFVCPTEfthlawintpEGIAYRegglgGVLRvsvd	Unchar
938315539	WP_054619765.1	4.90489e-27	FFYPADFTFVCPTEfthkawhdssAGLAERaggigELLRvstd	Not in SFLD
244539399	BAH83442.1	4.92121e-27	FFYPADFTFVCPTEfshkawhntsDGLAERaegigDLLRvstd	Not in SFLD
686757400	XP_009251113.1	4.92184e-27	FFYPLDFTFVCPTEfthlawintpEGIAYRegglgGVLRvsvd	Not in SFLD
653075427	WP_027326472.1	4.92953e-27	FFYPADFTFVCPTEfvhkawhdtsEGVAYRdnnigELLRvstd	Not in SFLD
514968667	WP_016656964.1	4.92955e-27	FFYPADFTFVCPTEfthkawhdssAGLADRaggvgEVLIvstd	Not in SFLD
738003260	WP_035964812.1	4.94585e-27	VFYPADFTFVCPTEfthkawhdtsEGLALRdngigDVLIvstd	Not in SFLD
492553440	WP_005883858.1	4.94654e-27	VFYPADFTFVCPTEfvhkawhdtsEGLALRdmgigEVLVvstd	Prx1
502275300	WP_012749173.1	4.96482e-27	CFYPADFTFVCPTEfthkawhdtsEGLAQRadgigDVLDvstd	Prx1
391331172	XP_003740024.1	5.01886e-27	FFYPLDFTFVCPTEfshlawintpAGLALRqgglgGVLLvstd	Unchar
953559364	WP_058030731.1	5.03941e-27	FFYPLDFTFVCPSEfshnawrntpAGVAFReggigGVLVvsid	Not in SFLD
667306847	XP_008583167.1	5.06042e-27	FFYPLDFTFVCPTEfthlawintpEGIAYRegglgGVLRvsvd	Not in SFLD
524975098	XP_005087380.1	5.06774e-27	FFYPLDFTFVCPTEfthlawintpEGIAYRegglgGVLRvsvd	Not in SFLD
532048529	XP_005367041.1	5.07673e-27	FFYPLDFTFVCPTEfthlawintpEGIAYRegglgGVLRvsvd	Not in SFLD
514483229	AGO58900.1	5.10635e-27	FFYPLDFTFVCPTEfshlawintpEGIAYRqgglgGVLKastd	Not in SFLD
654508301	WP_027977611.1	5.10656e-27	FFYPADFTFVCPTEfthkawhdtsAGIADRdggvgDVLIvstd	Not in SFLD
652803786	WP_027099872.1	5.13423e-27	FFYPADFTFVCPTEfthkawhdtsEGLADRaegigDVLGvstd	Not in SFLD
740853636	WP_038638889.1	5.19625e-27	FFYPADFTFVCPTEfthkawhdtsDGLALRdlgigDVLGvstd	Not in SFLD
640785203	XP_008048317.1	5.21121e-27	FFYPLDFTFVCPTEfthlawintpEGIAYRegglgGVLRvsvd	Not in SFLD
966356410	WP_058404804.1	5.23206e-27	FFYPLDFTFVCPSEfshnawrntpAGVAFRdggigGVLVvsid	Not in SFLD
753203787	WP_041510132.1	5.23612e-27	FFYPADFTFVCPTEfthkawhdssEGLALRdlgigDLLGvstd	Not in SFLD
507701982	XP_004715568.1	5.24103e-27	FFYPLDFTFVCPTEfthlawintpEGIAYRegglgGVLRvsvd	Not in SFLD
507577976	XP_004672510.1	5.26388e-27	FFYPLDFTFVCPTEfthlawintpEGIAYRegglgGVLRvsvd	Not in SFLD
738800902	WP_036692003.1	5.28061e-27	CFYPADFTFVCPTEfthkawhdssDGLADRaggigDVLIvstd	Not in SFLD
472358743	XP_004398993.1	5.35517e-27	FFYPLDFTFVCPTEfthlawintpEGIAYRegglgGVLRvsvd	Not in SFLD
740827096	WP_038612379.1	5.36456e-27	FFYPADFTFVCPTEfthkawhdtsAGIADRdggvgDVLIvstd	Not in SFLD
542989884	ERI85671.1	5.39596e-27	FFYPADFTFVCPTEfvhkawhdtsEGIAYRdnnigELLRvstd	Not in SFLD
817328685	XP_012291308.1	5.42909e-27	FFYPLDFTFVCPTEfthlawintpEGIAYRegglgGVLRvsvd	Not in SFLD
497480229	WP_009794427.1	5.42968e-27	CFYPADFTFVCPTEfthkawhdhsEGLADRaggigDVLDvstd	Prx1
498068205	WP_010382361.1	5.46734e-27	FFYPLDFTFVCPSEfshnawrntpAGVAFReggigGVLVvsid	Unchar
617645116	XP_007532488.1	5.50304e-27	FFYPLDFTFVCPTEfthlawintpEGVAYRegglgGVLRvsvd	Not in SFLD
125996299	ABN60374.1	5.53991e-27	FFYPADFTFVCPTEfthkawhdtsDGLALRdlgigDLLGvstd	Prx1
491852618	WP_005634091.1	5.57756e-27	FFYPADFTFVCPTEfvhkawhdasEGMAYRdngigELLRvstd	Prx1
550993260	WP_022738055.1	5.58263e-27	CFYPADFTFVCPTEfthkawhdhsEGLADRaggigDVLNvstd	Not in SFLD
322790756	EFZ15500.1	5.61735e-27	FFYPLDFTFVCPTEfshlawintpSGIALRqgglgGVLRvstd	Prx1
655022519	WP_028471437.1	5.6275e-27	FFYPLDFTFVCPSEfthnawrntpAGVAFRdggigGVLVvsid	Not in SFLD
647637796	WP_025910435.1	5.64812e-27	CFYPADFTFVCPTEfthkawhdhsEGLADRaggigEVLNvstd	Not in SFLD
495332794	WP_008057532.1	5.69023e-27	FFYPLDFTFVCPSEfthnawrntpDGVAFRdggigELLRvsid	Not in SFLD
494142519	WP_007082267.1	5.69505e-27	FFYPADFTFVCPTEfahkawhdtsDGIADRaggigDVLIvstd	Unchar
686636265	XP_009310578.1	5.76981e-27	LFYPMDFTFVCPTEfshlawintpQGVALRkggigEVLRvscd	Not in SFLD
654773811	WP_028228300.1	5.77795e-27	VFYPADFTFVCPTEfthkawhdtsEGLALRdngigDVLIvstd	Not in SFLD
943634158	WP_055463535.1	5.78829e-27	FFYPADFTFVCPTEfchkawhdtsQGLADRaegigGVLRvstd	Not in SFLD
499927899	WP_011608633.1	5.79538e-27	FFYPMDFTFVCPSEfthnawrntpAGVALRnggigMVLVvsid	Prx1
471416562	XP_004389804.1	5.79856e-27	FFYPLDFTFVCPTEfthlawintpEGIAYRegglgGVLRvsvd	Not in SFLD
491637245	WP_005494774.1	5.79869e-27	FFYPLDFTFVCPSEfshnawrntpAGVAFRqggigGVLVvsid	Not in SFLD
589995888	XP_006998430.1	5.79964e-27	FFYPLDFTFVCPTEfthlawintpEGIAYRegglgGVLRvsvd	Not in SFLD
940641504	WP_055014462.1	5.82983e-27	FFYPADFTFVCPTEfthkawhdtsDGLALRdlgigDVLGvstd	Not in SFLD
553312731	WP_023057672.1	5.85955e-27	FFYPADFTFVCPTEfvhkawhdtsEGVAYRdnsigAVLAvscd	Not in SFLD
667768037	WP_031388973.1	5.87119e-27	CFYPADFTFVCPTEfthkawhdssDGLADRagsigDVLIvstd	Not in SFLD
403302262	XP_003941781.1	5.91721e-27	FFYPLDFTFVCPTEfthlawintpEGIAYRegglgGVLRvsvd	Not in SFLD
296233039	XP_002761827.1	5.91721e-27	FFYPLDFTFVCPTEfthlawintpEGIAYRegglgGVLRvsvd	Prx1
951552258	XP_014475794.1	5.96077e-27	FFYPLDFTFVCPTEfshlawintpSGIALRqgglgGVLRvstd	Not in SFLD
497207383	WP_009521645.1	5.97064e-27	FFYPADFTFVCPTEfthkawhdssAGLADRaggvgELLRvstd	Unchar
495681312	WP_008405891.1	6.01862e-27	CFYPADFTFVCPTEfthkawhdtsDGLAERaggigDVLNvstd	Not in SFLD
947414586	WP_056080462.1	6.02036e-27	FFYPADFTFVCPTEfahkawhdtsDGIADRaggigDVLIvstd	Not in SFLD
927030820	ALD62538.1	6.02179e-27	FFYPLDFTFVCPTEfshlawintpEGIAYRqgglgGVLKastd	Not in SFLD
500728654	EOQ78118.1	6.02901e-27	FFYPLDFTFVCPSEfthnawrntpGGVAFRkggigELLRvsid	Not in SFLD
491655895	WP_005512614.1	6.04378e-27	FFYPADFTFVCPTEfthkawhdssQGLADRaegigEVLRvstd	Prx1
570096088	AFG25786.2	6.05075e-27	FFYPLDFTFVCPTEfshlawintpEGIAYRqgglgGVLKastd	Not in SFLD
523668604	WP_020799890.1	6.06698e-27	FFYPLDFTFVCPSEfthnawrntpDGVAFRdggigELLRvsid	Not in SFLD
499798685	WP_011479419.1	6.09229e-27	VFYPADFTFVCPTEfthkawhdtsQGLADRaegigGVLRvstd	Not in SFLD
500114533	WP_011790538.1	6.11916e-27	FFYPADFTFVCPTEfthkawhdtsDGLALRdlgigDLLGvstd	Prx1
498063703	WP_010377859.1	6.1551e-27	FFYPADFTFVCPTEfthkawhdasEGLALRdlgigEVSEvstd	Unchar
493846917	WP_006793938.1	6.17297e-27	FFYPLDFTFVCPSEfshnawrntpAGVAFRdggigGVLVvsid	Prx1
459485541	AGG68945.1	6.24083e-27	FFYPLDFTFVCPTEfshlawintpEGIAYRqgglgGVLKastd	Not in SFLD
759467906	WP_043189224.1	6.31222e-27	FFYPADFTFVCPTEfthkawhdtsDGIADRdggvgDVLIvstd	Not in SFLD
56754497	AAW25436.1	6.34859e-27	FFYPLDFTFVCPTEfshlawintpLGVALRegglgEVLRvstd	Prx1
947287546	WP_056002021.1	6.40312e-27	FFYPADFTFVCPTEfahkawhdtsAGLADRaggigELLRvstd	Not in SFLD
515785802	WP_017218243.1	6.4182e-27	FFYPADFTFVCPTEfthkawhdasEGLALRdlgigEVSEvstd	Not in SFLD
341616326	AEK86200.1	6.42604e-27	FFYPLDFTFVCPTEfshlawintpMGVALRegglgEVLRvstd	Prx1
490724572	WP_004587118.1	6.46341e-27	FFYPADFTFVCPTEfthkawhdtsDGLALRdlgigDVLGvstd	Prx1
654633797	WP_028097894.1	6.50518e-27	FFYPADFTFVCPTEfthkawhdasQGLADRaegigEVLRvstd	Not in SFLD
512561035	WP_016447610.1	6.50804e-27	FFYPADFTFVCPTEfvhkawhdasQGLADRaegigEVLRvstd	Not in SFLD
947151122	WP_055924201.1	6.52364e-27	FFYPADFTFVCPTEfshkawhdtsAGLADRmgiigGVLRvstd	Not in SFLD
634886094	XP_007952593.1	6.53335e-27	FFYPLDFTFVCPTEfthlawintpEGIAYRegglgGVLRvsvd	Not in SFLD
501302412	WP_012341595.1	6.55475e-27	FFYPMDFTFVCPSEfthnawrntpAGVALRnggigMVLVvsid	Prx1
532101283	XP_005336261.1	6.66487e-27	FFYPLDFTFVCPTEfthlawintpEGIAYRegglgGVLRvsvd	Not in SFLD
800962270	WP_045989291.1	6.67548e-27	FFYPADFTFVCPTEfthkawhdasEGLALRdlgigEVSEvstd	Not in SFLD
229366138	ACQ58049.1	6.7005e-27	FFYPLDFTFVCPTEfshfawintpEGIAYRqgglgGVLRasvd	Prx1
497909755	WP_010223911.1	6.70193e-27	FFYPADFTFVCPTEfthkawhdtsAGIADRdggvgDVLIvstd	Not in SFLD
497524544	WP_009838742.1	6.7347e-27	FFYPLDFTFVCPSEfshnawrntpAGVAFRqggigGVLVvsid	Prx1
498246508	WP_010560664.1	6.88168e-27	FFYPLDFTFVCPSEfshnawrntpAGVAFReggigGVLVvsid	Unchar
902714529	WP_049629958.1	6.88628e-27	FFYPLDFTFVCPSEfthnawrntpDGVAFReggigGVLVvsid	Not in SFLD
912543170	WP_050182882.1	6.90514e-27	CFYPADFTFVCPTEfthkawhdnsEGLADRaggigDVLDvstd	Not in SFLD
27807469	NP_777188.1	6.92574e-27	FFYPLDFTFVCPTEfthlawintpEGIAYRegglgGVLRvsvd	Prx1
984106496	XP_015344590.1	7.05773e-27	FFYPLDFTFVCPTEfthlawintpEGIAYRegglgGVLRvsvd	Not in SFLD
766995320	WP_044870648.1	7.14204e-27	FFYPLDFTFVCPSEfthnawrntpDGVAYRkggigELLRvsid	Not in SFLD
740242452	WP_038083480.1	7.17596e-27	FFYPLDFTFVCPTEhshkawintpEGIALRqnglgEVLRvstd	Not in SFLD
844864540	XP_012798879.1	7.19324e-27	FFYPLDFTFVCPTEfshlawintpLGVALRegglgEVLRvstd	Not in SFLD
738245670	WP_036200880.1	7.21773e-27	CFYPADFTFVCPTEfthkawhdnsEGLADRaggigDVLDvstd	Not in SFLD
953546394	WP_058020360.1	7.30011e-27	FFYPADFTFVCPTEfthkawhdssAGLAERaggigELLRvstd	Not in SFLD
62901916	AAY18909.1	7.31644e-27	FFYPLDFTFVCPTEfthlawintpEGIAYRegglgGVLRvsvd	Prx1
490547910	WP_004413034.1	7.33698e-27	FFYPADFTFVCPTEfshkawhdtsQGLADRaegigDLLRvstd	Prx1
499572091	WP_011252874.1	7.36676e-27	FFYPADFTFVCPTEfthkawhdtsAGLADRaggvgDVLIvstd	Prx1
516225805	WP_017629768.1	7.37825e-27	FFYPADFTFVCPTEfshkawhdtsQGLADRaegigDLLRvstd	Not in SFLD
478536959	XP_004442597.1	7.43324e-27	FFYPLDFTFVCPTEfthlawintpEGIAYRegglgGVLRvsvd	Not in SFLD
533529373	AGU16435.1	7.45837e-27	FFYPLDFTFVCPTEfshlawintpEGIAYRqgglgGVLKastd	Not in SFLD
953556549	WP_058028444.1	7.48032e-27	FFYPADFTFVCPTEfthkawhdasEGLALRdlgigEVSEvstd	Not in SFLD
765539438	WP_044746260.1	7.51978e-27	CFYPADFTFVCPTEfthkawhdtsAGLAQRadgigDVLDvstd	Not in SFLD
501584154	WP_012588462.1	7.53698e-27	FFYPADFTFVCPTEfthkawhdtsDGLALRdlgigDLLGvstd	Prx1
410918113	XP_003972530.1	7.53906e-27	FFYPLDFTFVCPTEfthlawintpDGIAYRegglgGVLRcsid	Not in SFLD
492988719	WP_006080359.1	7.66393e-27	FFYPADFTFVCPTEfthkawhdtsDGLALRdlgigDLLGvstd	Prx1
517544457	WP_018714665.1	7.6775e-27	MFYPADFTFVCPTEfshkawhdtsAGLADRaggigELLRvstd	Not in SFLD
498139643	WP_010453799.1	7.68222e-27	FFYPADFTFVCPTEfthkawhdssEGLADRaegigDVLGvstd	Not in SFLD
738439481	WP_036390729.1	7.683e-27	FFYPADFTFVCPTEfthkawhdssQGLADRaegigEVLRvstd	Not in SFLD
655204101	WP_028626298.1	7.69021e-27	FFYPLDFTFVCPSEfthnawrntpDGVAYRkggigELLRvsid	Not in SFLD
800979651	WP_046006053.1	7.70574e-27	FFYPADFTFVCPTEfthkawhdasEGLALRdlgigDLLGvstd	Not in SFLD
501463270	WP_012486715.1	7.74046e-27	FFYPLDFTFVCPSEfthnawrntpDGVAFReggigGVLVvsid	Prx1
738233743	WP_036189132.1	7.74379e-27	FFYPLDFTFVCPSEfthnawrntpGGVAFRaggigGVLVvsid	Not in SFLD
494919071	WP_007645108.1	7.85273e-27	FFYPADFTFVCPTEfthkawhdtsDGLALRdlgigDLLGvstd	Prx1
908491995	XP_013095705.1	7.8686e-27	FFYPLDFTFVCPTEfthlawintpAGISLRqgglgEVLRvstd	Not in SFLD
685941169	WP_031672522.1	7.88203e-27	FFYPLDFTFVCPSEfthnawrntpGGVAFRkggigSVLVvsid	Not in SFLD
748655213	WP_039913356.1	7.88796e-27	FFYPLDFTFVCPSEfthnawrntpDGVAFReggigGVLVvsid	Not in SFLD
695376826	WP_032553653.1	7.95151e-27	FFYPADFTFVCPTEfshkawhdtsQGLADRaegigDLLRvstd	Not in SFLD
695366526	WP_032550722.1	7.97156e-27	FFYPADFTFVCPTEfshkawhdtsQGLADRaegigDLLRvstd	Not in SFLD
503154160	WP_013388821.1	8.02704e-27	FFYPADFTFVCPTEfvhkawhdasAGLALRdlgigELLRvstd	Prx1
809119800	WP_046326198.1	8.04579e-27	FFYPMDFTFVCPTEhshlawtntpEGVALReggigGVLIastd	Not in SFLD
984232658	CVJ30883.1	8.05496e-27	VFYPADFTFVCPTEfthkawhdtsEGLALRdngigDVLIistd	Not in SFLD
554580170	XP_005881622.1	8.06658e-27	FFYPLDFTFVCPTEfthlawintpDGIAYRegglgGVLRvsvd	Not in SFLD
738634918	WP_036544408.1	8.06756e-27	FFYPADFTFVCPTEfthkawhdasEGLALRdlgigEVMIvstd	Not in SFLD
495246563	WP_007971324.1	8.07385e-27	FFYPLDFTFVCPSEfthnawrntpDGVAFRnggigELLRvsid	Not in SFLD
754562546	WP_041956161.1	8.14925e-27	FFYPLDFTFVCPSEfshfawkntpEGVALRqggigAVLGvsid	Not in SFLD
970523484	WP_058798271.1	8.19354e-27	FFYPADFTFVCPTEfthkawhdasEGLALRdlgigDLLGvstd	Not in SFLD
738976628	WP_036860038.1	8.19627e-27	FFYPLDFTFVCPSEfthnawrntpAGVAFRaggigGVLVvsid	Not in SFLD
655903995	WP_028974349.1	8.21038e-27	FFYPADFSFVCPTEfvhkawhdtsEGLAYRdngigDVLGvstd	Not in SFLD
406946824	EKD77906.1	8.22639e-27	FFYPLDFTFVCPSEfthnawrntpAGVALRkggigAVLGvsid	Not in SFLD
818691742	KKT36731.1	8.25091e-27	FFYPADFTFVCPTEfvhkawhdtsEGLSLRdnsvgGVLRvstd	Not in SFLD
731286762	XP_010611668.1	8.25169e-27	FFYPLDFTFVCPTEfthlawintpEGIAYRegglgGVLRvsvd	Not in SFLD
748669334	WP_039927458.1	8.26605e-27	FFYPADFTFVCPTEfthkawhdtsQGLADRaegigDLLRvstd	Not in SFLD
490877995	WP_004739992.1	8.26937e-27	FFYPADFTFVCPTEfshkawhdtsQGLADRaegigDLLRvstd	Not in SFLD
754778410	WP_042142327.1	8.29536e-27	FFYPLDFTFVCPSEfshnawrntpAGVAFReggigGVLVvsid	Not in SFLD
557378103	WP_023398641.1	8.31568e-27	FFYPLDFTFVCPSEfshnawrntpAGVAFReggigGVLVvsid	Not in SFLD
648635770	WP_026327521.1	8.32596e-27	FFYPADFTFVCPTEfthkawhdasEGVAYRdngigDVLGvstd	Not in SFLD
489844292	WP_003747987.1	8.35548e-27	FFYPMDFTFVCPTEhshlawtntpEGVALReggigGVLIastd	Prx1
640743895	WP_025165949.1	8.36045e-27	FFYPLDFTFVCPSEfthnawrntpDGVAYRkggigELLRvsid	Not in SFLD
410950546	XP_003981965.1	8.3949e-27	FFYPLDFTFVCPTEfthlawintpEGIAYRegglgGVLRvsvd	Not in SFLD
752772945	WP_041420055.1	8.45129e-27	FFYPADFTFVCPTEfthkawhdtsDGLALRdlgigDLLGvstd	Not in SFLD
765112959	XP_011478972.1	8.4723e-27	FFYPLDFTFVCPTEfshlawintpDGIAYRqgglgGVLRcsvd	Not in SFLD
518173936	WP_019344144.1	8.50117e-27	FFYPADFTFVCPTEfthkawhdssQGLADRaegigEVLRvstd	Not in SFLD
521076754	WP_020407661.1	8.50781e-27	FFYPLDFTFVCPSEfthnawrntpGGVAFRkggigGVLVvsid	Not in SFLD
422036435	AFX74861.1	8.566e-27	FFYPLDFTFVCPTEfshlawintpDGVAYRqgglgGVLKcsvd	Not in SFLD
515169613	WP_016798107.1	8.58855e-27	FFYPADFTFVCPTEfshkawhdtsQGLADRaegigDLLRvstd	Not in SFLD
896209223	WP_049214008.1	8.59648e-27	FFYPLDFTFVCPSEfshnawrktpEGVALRnggigMVLVvsid	Not in SFLD
695385317	XP_009518245.1	8.60322e-27	FFYPLDFTFVCPTEfshlawintpKGVAFRkgglgEVLRasid	Prx1
495206275	WP_007931056.1	8.61023e-27	LFYPADFTFVCPTEfthkawhdssNGLADRaggigEVLIvstd	Unchar
740370711	WP_038206075.1	8.65306e-27	FFYPADFTFVCPTEfshkawhdtsQGLADRaegigDLLRvstd	Not in SFLD
822047417	WP_046900770.1	8.6747e-27	FFYPADFTFVCPTEfthkawhdtsAGLADRaggvgGVLIvstd	Not in SFLD
550110762	ERO64126.1	8.68315e-27	FFYPLDFTFVCPSEfthnawrntpGGVAFRaggigSVLVvsid	Not in SFLD
499375533	WP_011063111.1	8.70399e-27	FFYPLDFTFVCPSEfthnawrntpGGVAFRaggigSVLVvsid	Prx1
518943979	WP_020099854.1	8.70943e-27	FFYPADFTFVCPTEfthkawhdssQGLADRaegigEVLRvstd	Not in SFLD
495496285	WP_008220943.1	8.78218e-27	FFYPADFTFVCPTEfshkawhdtsQGLADRaegigDLLRvstd	Prx1
517526081	WP_018696289.1	8.82179e-27	FFYPADFTFVCPTEfvhkawhdtsEGVAYRdnsigELLRvstd	Not in SFLD
[truncated: 8,992 more rows]

## Sheet: Sct4_Prx6
GI	Accession/Version	DASP Search Score	PseudoSig	SFLD Annotation
[truncated: 5,212 more rows]

## Sheet: Sct6_AhpE
GI	Accession/Version	DASP Search Score	PseudoSig	SFLD Annotation
[truncated: 1,489 more rows]

[truncated: 1 more sheets: Sct6_PrxQ]
